# Supplementary material for: Host cell transcriptome modification upon exogenous HPV16 L2 protein expression
Source: Oncotarget. 2017 Oct 12;8(53):90730–47. doi: 10.18632/oncotarget.21817 (PMC5710881; doi:10.18632/oncotarget.21817)
Supplement: Supplementary file 2 [file oncotarget-08-90730-s002.xlsx]

## Sheet: Log2_Transformed_Counts
Table S1	RNA-seq results after alignment.
Sheet 1:	Log2 transformed counts for each sequencing sample.
	ensembl_id	8fwb-1	8fwb-2	8fwb-3	A3M-1	A3M-2	A3M-3	L1h-1	L1h-2	L1h-3	L2h-1	L2h-2	L2h-3	untreat-1	untreat-2	untreat-3	external_gene_id	gene_biotype
1	ENSG00000000003	8.52432	8.49432	8.50454	8.75841	8.74484	8.80726	8.59786	8.59799	8.50493	8.4703	8.59015	8.49376	8.62359	8.54045	8.59311	TSPAN6	protein_coding
2	ENSG00000000005	0	0	0	0	0	0	0	0	0	0	0	0	0	0	0	TNMD	protein_coding
3	ENSG00000000419	8.96212	8.94511	9.02916	9.17031	9.19192	9.15053	8.97984	9.04394	9.04119	9.10278	9.02243	9.03051	9.06368	9.12811	9.0999	DPM1	protein_coding
4	ENSG00000000457	8.40343	8.29764	8.32993	8.35845	8.25542	8.31365	8.35382	8.35044	8.2871	8.36676	8.35799	8.428	8.19763	8.09954	8.19367	SCYL3	protein_coding
5	ENSG00000000460	9.67463	9.62853	9.70913	9.58779	9.67176	9.64117	9.69285	9.67317	9.57451	9.62848	9.66845	9.62423	9.56562	9.63559	9.58445	C1orf112	protein_coding
6	ENSG00000000938	0.72194	0.840818	0.719975	1.22975	1.44587	1.27965	0.83935	0.717345	0.729043	1.05528	1.29889	0.936936	0.720104	0.843044	0.718365	FGR	protein_coding
7	ENSG00000000971	8.74613	8.79043	8.81741	7.59961	7.89067	7.83185	8.83463	8.76837	8.82177	7.86509	8.12473	8.01211	8.66761	8.79609	8.65282	CFH	protein_coding
8	ENSG00000001036	0.588468	0.588377	0.48703	0.593112	0.491917	0.484236	0.58661	0.483057	0.500824	0.685418	0.490189	0.483352	0.487226	0.591061	0.484597	FUCA2	protein_coding
9	ENSG00000001084	10.6455	10.6235	10.6163	10.2333	10.2542	10.2231	10.6267	10.58	10.6233	10.1307	10.1369	10.1714	10.8036	10.8231	10.8413	GCLC	protein_coding
10	ENSG00000001167	9.3993	9.32835	9.414	9.77266	9.68946	9.7184	9.41277	9.46277	9.44225	9.80767	9.77301	9.73496	9.41629	9.41331	9.44985	NFYA	protein_coding
11	ENSG00000001460	8.67523	8.58371	8.66992	8.53731	8.44788	8.51082	8.69949	8.71897	8.63508	8.67266	8.67079	8.7805	8.67537	8.60071	8.59307	STPG1	protein_coding
12	ENSG00000001461	10.8656	10.8532	10.9011	10.8865	10.8681	10.9137	10.8865	10.8834	10.9156	10.8869	10.8953	10.878	10.795	10.8238	10.7418	NIPAL3	protein_coding
13	ENSG00000001497	10.1975	10.184	10.1427	10.236	10.281	10.2224	10.1991	10.1407	10.1845	10.1769	10.1429	10.1442	10.3265	10.3301	10.3025	LAS1L	protein_coding
14	ENSG00000001561	5.27918	5.18294	5.34147	4.24647	4.00591	3.82046	5.22136	5.19433	5.14412	4.40279	4.11428	4.45472	4.64476	4.56331	4.97795	ENPP4	protein_coding
15	ENSG00000001617	9.64893	9.68461	9.62914	9.331	9.18041	9.25553	9.54801	9.58226	9.50526	9.21929	9.36295	9.32556	9.90674	9.81966	9.83866	SEMA3F	protein_coding
16	ENSG00000001626	1.06385	0.955256	1.25003	1.42744	1.42413	1.32674	0.954504	0.950864	1.07701	1.62534	1.41932	1.40022	0.953521	0.956398	1.05726	CFTR	protein_coding
17	ENSG00000001629	10.8915	10.8321	10.847	10.7761	10.8218	10.7675	10.8559	10.916	10.9346	11.0967	11.1103	11.0997	10.5421	10.6343	10.6085	ANKIB1	protein_coding
18	ENSG00000001630	6.71188	6.83386	6.78136	6.82392	6.7666	6.90421	6.72191	6.6494	6.67582	6.71665	6.60431	6.74186	6.39734	6.47314	6.42609	CYP51A1	protein_coding
19	ENSG00000001631	9.64994	9.6742	9.65976	9.49699	9.44414	9.51864	9.69787	9.61123	9.59275	9.41794	9.54371	9.56333	9.64899	9.67674	9.65686	KRIT1	protein_coding
20	ENSG00000002016	7.76122	7.88235	7.87687	8.0448	8.23296	8.16301	7.85233	7.66422	7.85009	7.98035	8.05678	8.11365	7.81797	7.79268	7.65698	RAD52	protein_coding
21	ENSG00000002079	6.60872	6.50224	6.72153	6.46459	6.34652	6.59711	6.55691	6.62058	6.80798	7.44854	7.38813	7.35529	6.41738	6.57505	6.48615	MYH16	pseudogene
22	ENSG00000002330	8.41101	8.29851	8.36546	8.09838	7.91646	7.93168	8.28925	8.29234	8.36504	7.75206	7.65873	7.84131	8.51061	8.45347	8.3905	BAD	protein_coding
23	ENSG00000002549	9.23509	9.29725	9.24413	8.73425	8.76902	8.5609	9.21181	9.27672	9.36299	9.50386	9.56495	9.51764	8.66978	8.68868	8.65541	LAP3	protein_coding
24	ENSG00000002586	8.9072	8.97737	8.96205	8.87393	8.88653	8.91096	8.95308	8.98201	9.10106	8.96514	8.90649	8.91116	8.90544	9.08043	8.9284	CD99	protein_coding
25	ENSG00000002587	9.0734	9.01389	8.96691	9.16311	9.08285	9.00862	9.03123	9.03168	9.07086	9.64308	9.68507	9.72586	8.92088	8.71189	8.84009	HS3ST1	protein_coding
26	ENSG00000002726	3.34484	3.24415	3.32462	6.62424	6.07622	6.50733	3.12977	2.98054	3.3143	5.76193	5.74369	5.71003	3.81781	3.45116	3.57248	AOC1	protein_coding
27	ENSG00000002745	4.29764	4.2972	4.23072	4.48712	4.4781	4.72441	4.4148	3.95041	4.50485	4.67392	4.71057	4.91043	4.13696	3.76132	3.90404	WNT16	protein_coding
28	ENSG00000002746	-3.00695	-3.00695	-3.00707	-3.00683	-3.00688	-3.00718	-3.007	-2.9037	-3.00653	-3.0068	-3.00694	-3.00721	-3.00706	-2.89805	-3.00716	HECW1	protein_coding
29	ENSG00000002822	9.54221	9.48057	9.47826	9.46713	9.43564	9.44907	9.49117	9.46963	9.49708	9.29803	9.27136	9.25168	9.60731	9.61195	9.55093	MAD1L1	protein_coding
30	ENSG00000002834	11.8658	11.8581	11.8542	11.8672	11.8623	11.8122	11.8275	11.7955	11.9075	11.7949	11.7844	11.7532	11.9127	11.9373	11.8889	LASP1	protein_coding
31	ENSG00000002919	9.48251	9.57678	9.61821	9.29936	9.46628	9.31492	9.62849	9.56632	9.54253	9.57886	9.67664	9.58315	9.51649	9.35914	9.41157	SNX11	protein_coding
32	ENSG00000002933	1.22203	1.22194	1.41907	1.68593	1.43046	1.79294	1.10345	1.21217	1.11368	1.52598	1.81587	1.65334	1.10214	1.22448	1.3183	TMEM176A	protein_coding
33	ENSG00000003056	10.1634	10.215	10.1601	10.1659	10.1653	10.1258	10.1642	10.1697	10.2237	10.1925	10.1855	10.1394	10.1449	10.2048	10.1577	M6PR	protein_coding
34	ENSG00000003096	9.27749	9.36676	9.32263	9.18879	9.10708	9.13908	9.30986	9.31015	9.16799	8.46612	8.61277	8.64474	9.60431	9.7138	9.64623	KLHL13	protein_coding
35	ENSG00000003137	10.0495	10.0256	10.1585	9.60806	9.61401	9.69459	10.004	10.2014	10.1087	10.2358	10.2606	10.27	9.61684	9.58132	9.58755	CYP26B1	protein_coding
36	ENSG00000003147	4.88189	5.09552	4.92165	5.25637	5.05476	4.61719	5.02787	5.31022	5.06878	4.77228	4.9797	4.72242	4.6016	4.4629	5.10386	ICA1	protein_coding
37	ENSG00000003249	9.95843	9.98328	9.85392	9.89304	9.88943	9.84357	9.92479	9.89403	9.87973	9.31338	9.45179	9.38129	10.146	10.1043	10.1492	DBNDD1	protein_coding
38	ENSG00000003393	10.2192	10.2367	10.2729	10.358	10.3227	10.3531	10.192	10.2897	10.2503	10.5725	10.6167	10.5469	10.1002	10.1604	10.1358	ALS2	protein_coding
39	ENSG00000003400	8.62756	8.5587	8.70189	7.97155	7.93585	8.08923	8.59999	8.65574	8.64588	8.73936	8.86417	8.88732	7.88261	8.01026	7.92348	CASP10	protein_coding
40	ENSG00000003402	8.64564	8.71706	8.70236	8.68787	8.78675	8.67295	8.69706	8.82726	8.75815	9.62665	9.79303	9.77267	8.1633	8.16253	8.1422	CFLAR	protein_coding
41	ENSG00000003436	2.01431	2.21117	1.8959	2.73316	2.30569	2.35763	2.11325	2.18834	2.24679	3.08914	2.59535	2.89352	1.89631	1.78159	2.00043	TFPI	protein_coding
42	ENSG00000003509	8.40281	8.36642	8.42243	8.44193	8.50436	8.50199	8.51917	8.39142	8.23743	8.13033	8.16582	8.24565	8.50147	8.53517	8.50271	NDUFAF7	protein_coding
43	ENSG00000003756	8.9754	9.01939	9.08285	8.96482	8.83899	8.99366	8.98753	9.09518	9.10914	9.10495	9.11466	9.14843	9.00072	8.9792	8.94678	RBM5	protein_coding
44	ENSG00000003987	4.60534	4.82756	4.86948	4.95207	4.69934	4.90852	4.78337	4.80358	4.91614	5.07871	5.04776	4.93108	4.83852	4.77216	4.91159	MTMR7	protein_coding
45	ENSG00000003989	3.15398	3.02366	2.86477	3.23027	3.03303	2.68885	2.94743	2.68434	2.92409	2.89423	2.87846	2.92261	3.36116	3.22306	3.72527	SLC7A2	protein_coding
46	ENSG00000004059	9.21776	9.23054	9.15809	9.20289	9.18919	9.14361	9.18061	9.16553	9.26214	9.13171	9.13124	9.12638	9.27921	9.2668	9.18367	ARF5	protein_coding
47	ENSG00000004139	4.77896	4.9033	4.61649	4.22794	4.45599	4.73196	4.38832	4.78572	4.47835	4.38088	4.74713	4.62296	4.78869	4.69004	4.82907	SARM1	protein_coding
48	ENSG00000004142	10.796	10.7961	10.7708	10.7345	10.741	10.752	10.7936	10.7251	10.8168	10.7122	10.7004	10.6838	10.8429	10.8931	10.8282	POLDIP2	protein_coding
49	ENSG00000004399	7.49624	7.52959	7.51737	6.87705	6.85302	6.79204	7.47569	7.44638	7.34684	6.63974	6.532	6.55349	7.66359	7.27423	7.27573	PLXND1	protein_coding
50	ENSG00000004455	10.3349	10.3531	10.3416	10.4789	10.4453	10.4773	10.3834	10.3576	10.362	10.5232	10.4739	10.4392	10.5272	10.5584	10.5678	AK2	protein_coding
51	ENSG00000004468	1.45987	1.3304	1.5702	1.69223	1.58138	1.32322	1.45764	1.56105	1.71295	2.58973	2.36251	2.66282	1.32699	1.58098	1.45007	CD38	protein_coding
52	ENSG00000004478	10.3314	10.3051	10.3319	10.3676	10.3313	10.2749	10.3769	10.3011	10.3979	10.3078	10.3003	10.2789	10.511	10.5585	10.4852	FKBP4	protein_coding
53	ENSG00000004487	10.827	10.8043	10.8202	10.8351	10.8258	10.8125	10.7797	10.7809	10.7946	10.7849	10.8094	10.8026	10.9717	10.9784	10.9457	KDM1A	protein_coding
54	ENSG00000004534	9.59272	9.65906	9.67276	9.75646	9.72327	9.74726	9.74246	9.73477	9.57581	9.87299	9.80061	9.90824	9.62893	9.67483	9.68242	RBM6	protein_coding
55	ENSG00000004660	9.39648	9.39778	9.2706	9.36661	9.41055	9.39159	9.25175	9.30291	9.21595	9.16391	9.11438	9.1816	9.97845	9.88124	9.87664	CAMKK1	protein_coding
56	ENSG00000004700	10.0819	10.0444	10.0997	10.01	9.97707	10.0387	10.0959	10.0283	10.1684	9.97867	9.90807	9.96792	10.0099	10.0315	10.0331	RECQL	protein_coding
57	ENSG00000004766	9.16511	9.23085	9.20362	9.19142	9.26696	9.33813	9.20369	9.19426	9.16827	9.38328	9.38586	9.40422	8.89776	8.99117	8.91092	CCDC132	protein_coding
58	ENSG00000004776	0.742797	0.835988	0.526695	0.644095	1.00659	0.824383	0.527578	0.524673	0.759998	0.644899	0.743086	0.732185	0.637681	0.529088	0.908888	HSPB6	protein_coding
59	ENSG00000004777	5.94796	6.00076	5.78507	5.92247	5.85266	5.92661	6.04038	6.09524	6.03427	5.18173	5.18131	5.21147	6.13722	6.0357	6.06399	ARHGAP33	protein_coding
60	ENSG00000004779	8.97172	8.92227	8.8995	8.87611	8.87415	8.82243	8.968	8.8828	8.99526	8.77473	8.74552	8.67242	9.05427	9.0206	9.01376	NDUFAB1	protein_coding
61	ENSG00000004799	3.50075	3.50041	3.96832	3.96329	3.90813	3.94949	3.67848	3.46142	3.49059	4.14124	3.9441	4.18139	3.61081	3.69646	3.70836	PDK4	protein_coding
62	ENSG00000004809	0	0	0	0	0	0	0	0	0	0	0	0	0	0	0	SLC22A16	protein_coding
63	ENSG00000004838	2.97011	3.21259	3.19708	3.05072	2.90888	3.06898	3.09174	2.71983	3.01981	3.05426	2.57185	2.79838	2.81471	2.97812	2.80364	ZMYND10	protein_coding
64	ENSG00000004846	-2.42812	-2.42812	-2.42829	-2.31844	-2.42801	-2.32436	-2.42819	-2.42852	-2.42749	-2.4279	-2.42811	-2.32495	-2.42828	-2.42802	-2.42843	ABCB5	protein_coding
65	ENSG00000004848	-0.87524	-0.87525	-0.875762	-0.874696	-0.764798	-0.770774	-0.875457	-0.876458	-0.873341	-0.874566	-0.667245	-0.771462	-0.768448	-0.665235	-0.770494	ARX	protein_coding
66	ENSG00000004864	10.2676	10.2302	10.2359	10.0069	9.9972	10.0241	10.2585	10.2159	10.1967	9.82095	9.88573	9.85927	10.3313	10.4056	10.3603	SLC25A13	protein_coding
67	ENSG00000004866	8.96484	8.92599	8.82432	8.97878	9.0055	8.9322	8.92337	8.95453	8.95517	9.15893	9.21221	9.19818	8.87783	8.93828	8.98278	ST7	protein_coding
68	ENSG00000004897	10.7505	10.8154	10.8094	10.5003	10.5268	10.4754	10.797	10.8178	10.8388	10.603	10.6696	10.592	10.7405	10.7928	10.7362	CDC27	protein_coding
69	ENSG00000004939	-4.00634	-4.00634	-4.0064	-4.00628	-4.0063	-4.00645	-4.00636	-4.00647	-4.00613	-4.00626	-4.00634	-4.00647	-3.90034	-4.00631	-4.00644	SLC4A1	protein_coding
70	ENSG00000004948	0	0	0	0	0	0	0	0	0	0	0	0	0	0	0	CALCR	protein_coding
71	ENSG00000004961	9.77884	9.81475	9.85526	9.77563	9.76184	9.70949	9.8278	9.81537	9.83824	9.84027	9.81455	9.88931	9.86751	9.87418	9.83789	HCCS	protein_coding
72	ENSG00000004975	10.0717	10.153	10.033	10.1767	10.1362	10.1404	10.1368	10.1045	10.0969	9.90683	9.94566	9.91675	9.99811	10.0113	9.92217	DVL2	protein_coding
73	ENSG00000005001	8.28359	8.23536	8.28724	8.66231	8.78969	8.82069	8.26945	8.25369	8.21836	8.72563	8.51921	8.68505	7.50078	7.50665	7.47088	PRSS22	protein_coding
74	ENSG00000005007	11.4421	11.4763	11.4332	11.362	11.3487	11.3443	11.3423	11.3693	11.4082	11.4329	11.4599	11.4506	11.5377	11.5178	11.522	UPF1	protein_coding
75	ENSG00000005020	10.0348	10.1052	10.061	10.2895	10.3835	10.4053	10.0651	10.133	10.0762	10.2621	10.2264	10.2629	10.0318	10.0194	10.0703	SKAP2	protein_coding
76	ENSG00000005022	9.44963	9.38599	9.37791	9.32012	9.31935	9.30298	9.42169	9.34686	9.42095	9.22965	9.23787	9.21081	9.4306	9.48876	9.40732	SLC25A5	protein_coding
77	ENSG00000005059	8.47212	8.55795	8.54528	8.30713	8.32352	8.26063	8.49828	8.55974	8.5637	8.07029	8.04443	8.23791	8.47696	8.47309	8.58748	CCDC109B	protein_coding
78	ENSG00000005073	7.6018	7.67305	7.75624	7.66278	7.60269	7.842	7.65349	7.75714	7.7669	7.85551	7.79168	7.89972	7.59731	7.66074	7.69322	HOXA11	protein_coding
79	ENSG00000005075	7.57721	7.55604	7.62934	7.67125	7.59837	7.59149	7.65513	7.70598	7.60432	7.3081	7.38248	7.48212	7.86997	7.84365	7.73503	POLR2J	protein_coding
80	ENSG00000005100	10.8145	10.8579	10.8147	10.9434	10.9116	10.8656	10.8455	10.8543	10.841	11.0057	11.0708	11.0191	10.9253	10.9722	10.9419	DHX33	protein_coding
81	ENSG00000005102	2.40745	2.53001	2.39707	4.11718	3.88461	4.2656	2.74183	2.61378	2.89501	3.97774	4.12902	4.17159	2.51949	2.41345	2.50927	MEOX1	protein_coding
82	ENSG00000005108	-0.938787	-0.938798	-0.829277	-0.627472	-0.938449	-0.643189	-0.939007	-0.83241	-0.936872	-0.938108	-0.938755	-0.939966	-0.829123	-0.938481	-0.939746	THSD7A	protein_coding
83	ENSG00000005156	9.68351	9.70242	9.64705	9.66575	9.6173	9.6042	9.67398	9.70779	9.52925	9.52045	9.62505	9.49584	9.86951	9.87074	9.88537	LIG3	protein_coding
84	ENSG00000005175	9.9509	9.93088	9.94177	9.82422	9.84994	9.82137	9.99143	9.94745	9.96557	9.85719	9.91833	9.8237	9.95745	10.0049	10.04	RPAP3	protein_coding
85	ENSG00000005187	4.09459	4.04411	4.12183	4.38123	4.52166	4.53057	3.75094	3.94534	4.4768	4.01799	4.14398	4.18571	4.21369	4.44805	4.27859	ACSM3	protein_coding
86	ENSG00000005189	8.13692	8.02881	8.10772	8.455	8.64967	8.64399	8.15532	7.98514	7.92364	8.31431	8.4066	8.3358	7.81325	7.95433	7.86776	AC004381.6	protein_coding
87	ENSG00000005194	9.20213	9.22633	9.19242	9.17713	9.16582	9.17083	9.16472	9.17899	9.17846	9.19511	9.17186	9.09437	9.25824	9.27589	9.27579	CIAPIN1	protein_coding
88	ENSG00000005206	9.29667	9.30448	9.14628	9.17893	9.27975	9.34183	9.15952	9.22173	9.12307	9.2527	9.0309	9.23368	9.35911	9.21015	9.1813	SPPL2B	processed_transcript
89	ENSG00000005238	8.05354	8.04305	8.01003	7.63346	7.60647	7.77126	7.88982	8.06416	7.86118	8.33381	8.29676	8.43709	7.50476	7.45878	7.58492	FAM214B	protein_coding
90	ENSG00000005243	8.28431	8.33732	8.33999	8.07528	8.05175	7.93876	8.40637	8.3856	8.32726	7.94559	7.88201	7.91299	8.30222	8.36168	8.34317	COPZ2	protein_coding
91	ENSG00000005249	5.3531	4.84994	5.09891	6.11756	6.13513	6.34114	5.20446	5.23571	5.12401	4.63057	4.60009	4.67305	5.52031	5.39484	5.70142	PRKAR2B	protein_coding
92	ENSG00000005302	9.05297	9.11201	9.22349	9.28948	9.29107	9.42908	9.12963	9.16365	9.04822	9.27802	9.24701	9.3176	8.95023	8.93095	8.99502	MSL3	protein_coding
93	ENSG00000005339	11.6035	11.6393	11.6027	11.6408	11.5141	11.5779	11.5068	11.6685	11.7006	11.645	11.7241	11.6799	11.6456	11.5864	11.6155	CREBBP	protein_coding
94	ENSG00000005379	0.126013	0.428312	0.332417	0.239484	0.238344	0.230998	0.509894	0.326596	0.129976	0.240188	0.12608	0.230152	0.233859	0.126648	0.328852	BZRAP1	protein_coding
95	ENSG00000005381	0	0	0	0	0	0	0	0	0	0	0	0	0	0	0	MPO	protein_coding
96	ENSG00000005421	-1.41156	-1.30582	-1.30789	-1.41121	-1.30442	-1.30988	-1.4117	-1.41235	-1.41034	-1.30305	-1.30565	-1.41232	-1.41188	-1.41137	-1.41217	PON1	protein_coding
97	ENSG00000005436	8.93414	8.81045	8.92407	8.81641	8.78432	8.78253	8.97346	8.93803	8.93691	8.71667	8.79819	8.7339	9.08584	9.11387	9.18273	GCFC2	protein_coding
98	ENSG00000005448	8.9082	8.91585	8.8569	8.99314	9.0452	9.01632	8.87703	8.84396	8.89918	8.81731	8.85619	8.83636	9.1018	8.96936	8.94229	WDR54	protein_coding
99	ENSG00000005469	9.56941	9.70567	9.71589	9.31733	9.40102	9.43805	9.65605	9.62627	9.60904	9.19458	9.24801	9.25516	9.8488	9.80162	9.82346	CROT	protein_coding
100	ENSG00000005471	0.254477	0.46833	0.253241	0.369791	0.730934	0.360873	0.558957	0.359687	0.377533	0.568879	0.254552	0.359983	0.253322	0.368416	0.46023	ABCB4	protein_coding
101	ENSG00000005483	10.6381	10.6688	10.6502	10.751	10.6876	10.804	10.5532	10.6397	10.6404	10.6966	10.7772	10.7731	10.6019	10.5862	10.6443	KMT2E	protein_coding
102	ENSG00000005486	10.268	10.2955	10.2645	9.95913	9.97324	9.9036	10.2612	10.2098	10.2384	9.91001	9.91952	9.90258	10.3183	10.2594	10.2485	RHBDD2	protein_coding
103	ENSG00000005513	-0.73246	-0.732472	-0.526038	-0.619615	-0.73208	-0.626747	-0.623105	-0.733843	-0.613412	-0.731696	-0.430462	-0.733785	-0.733014	-0.620716	-0.733537	SOX8	protein_coding
104	ENSG00000005700	10.4081	10.4451	10.4437	10.6401	10.6201	10.6252	10.4728	10.4239	10.4457	10.6899	10.7532	10.7321	10.2881	10.3749	10.326	IBTK	protein_coding
105	ENSG00000005801	9.28045	9.3162	9.34829	9.29213	9.33474	9.29722	9.34621	9.35295	9.40192	9.52644	9.39912	9.47174	9.24808	9.07666	9.27882	ZNF195	protein_coding
106	ENSG00000005810	11.723	11.7999	11.8087	11.6344	11.3169	11.4595	11.6893	11.8558	11.922	11.8703	12.0353	11.9928	11.4452	11.5572	11.5754	MYCBP2	protein_coding
107	ENSG00000005812	10.1903	10.1253	10.175	10.2346	10.2762	10.2583	10.2193	10.1106	10.0973	10.1864	10.1427	10.2255	10.1091	10.1167	10.0924	FBXL3	protein_coding
108	ENSG00000005844	-1.20217	-1.20218	-1.20257	-1.09373	-1.0946	-1.00737	-1.0969	-1.20309	-1.08809	-1.20167	-1.09586	-1.20305	-1.20254	-1.20194	-1.20289	ITGAL	protein_coding
109	ENSG00000005882	7.05803	7.01877	7.11747	7.36615	7.15276	7.22962	6.92529	7.01941	6.93396	6.81397	7.11591	6.94669	7.4416	7.33569	7.48707	PDK2	protein_coding
110	ENSG00000005884	12.2314	12.2347	12.2053	12.1689	12.1651	12.1203	12.1947	12.2045	12.3108	12.2807	12.2792	12.2402	12.158	12.1341	12.1137	ITGA3	protein_coding
111	ENSG00000005889	9.41245	9.33395	9.42467	9.63245	9.54909	9.60661	9.39004	9.52185	9.40472	9.69721	9.79596	9.81434	9.29378	9.35259	9.34114	ZFX	protein_coding
112	ENSG00000005893	11.2916	11.2866	11.3067	11.1154	11.1103	11.1022	11.3246	11.2451	11.2677	11.097	11.0857	11.0963	11.3069	11.3038	11.3236	LAMP2	protein_coding
113	ENSG00000005955	10.3165	10.3147	10.338	10.3365	10.3788	10.3651	10.3544	10.357	10.4012	10.4002	10.4799	10.3905	10.3029	10.3933	10.3215	GGNBP2	protein_coding
114	ENSG00000005961	3.30343	3.52629	3.22502	3.31976	3.58766	3.49283	3.09691	3.43483	2.993	3.04479	3.10363	3.14056	3.22602	3.43003	3.39008	ITGA2B	protein_coding
115	ENSG00000005981	-3.96964	-3.96964	-3.9697	-3.96958	-3.9696	-3.96976	-3.96967	-3.96978	-3.96942	-3.96956	-3.96964	-3.96978	-3.9697	-3.85982	-3.96975	ASB4	protein_coding
116	ENSG00000006007	10.2986	10.3267	10.3176	10.2953	10.3338	10.3153	10.3108	10.2931	10.2859	10.287	10.2931	10.235	10.2852	10.2838	10.2784	GDE1	protein_coding
117	ENSG00000006015	8.72424	8.73594	8.56973	8.22979	8.13106	8.18674	8.64305	8.65928	8.60507	8.30969	8.14524	8.21547	8.70463	8.71573	8.74324	C19orf60	protein_coding
118	ENSG00000006016	4.5574	4.40207	4.60475	4.24763	4.19045	4.22991	4.30801	4.76196	4.71164	4.29989	4.27343	4.31086	4.33988	4.18919	4.77455	CRLF1	protein_coding
119	ENSG00000006025	9.85149	9.86676	9.87382	9.42241	9.33278	9.3672	9.80301	9.77257	9.82624	9.57486	9.51019	9.60897	10.1494	10.0222	10.0036	OSBPL7	protein_coding
120	ENSG00000006042	3.78921	3.78881	3.59843	2.6916	2.58173	2.65785	3.40819	3.47813	3.68463	2.58835	2.68056	2.55203	3.45259	3.18104	3.43679	TMEM98	protein_coding
121	ENSG00000006047	5.3856	5.38505	4.95688	5.63986	5.66963	5.47223	4.93785	5.1375	5.10918	5.62574	4.87886	5.05216	5.33539	5.37631	5.0633	YBX2	protein_coding
122	ENSG00000006059	0.5915	0.896463	0.890531	0.706325	0.900466	0.884843	0.802087	0.695272	0.597126	0.707135	0.804359	0.588031	0.69986	0.900105	0.968681	KRT33A	protein_coding
123	ENSG00000006062	10.0246	9.95024	10.0558	10.2389	10.1376	10.1631	9.81273	9.80278	9.83705	10.3253	10.3616	10.33	9.81703	9.66915	9.66858	MAP3K14	processed_transcript
124	ENSG00000006071	-1.4469	-1.44691	-1.44726	-1.23228	-1.44667	-1.34056	-1.44705	-1.44774	-1.44559	-1.23135	-1.33619	-1.4477	-1.44724	-1.44669	-1.44755	ABCC8	protein_coding
125	ENSG00000006074	-2.39856	-2.39857	-2.39873	-2.29113	-2.39845	-2.29696	-2.39863	-2.39896	-2.39795	-2.29065	-2.39855	-2.39894	-2.39872	-2.39846	-2.39887	CCL18	protein_coding
126	ENSG00000006075	-0.904403	-0.904415	-0.905006	-0.903776	-0.904017	-0.905572	-0.904654	-0.905811	-0.902219	-0.485538	-0.786414	-0.429249	-0.904966	-0.904053	-0.905499	CCL3	protein_coding
127	ENSG00000006114	9.78439	9.91563	9.92951	9.70649	9.58847	9.64875	9.77605	9.9289	9.90719	9.90379	10.0208	9.95824	9.68563	9.72369	9.67228	SYNRG	protein_coding
128	ENSG00000006116	-3.96822	-3.96822	-3.96828	-3.96816	-3.85824	-3.96834	-3.96824	-3.96836	-3.968	-3.96814	-3.96822	-3.96835	-3.96828	-3.96818	-3.96833	CACNG3	protein_coding
129	ENSG00000006118	11.1109	11.0643	11.0477	10.9056	10.8924	10.8872	11.0312	11.0053	11.1062	11.2603	11.2713	11.2739	11.0836	11.0314	11.0149	TMEM132A	protein_coding
130	ENSG00000006125	12.042	12.0536	12.0493	11.9998	11.9883	11.9561	12.0429	11.9996	12.1127	11.9587	11.9748	11.9199	12.075	12.1205	12.0827	AP2B1	protein_coding
131	ENSG00000006128	-1.13042	-1.13043	-1.01976	-1.01505	-0.912721	-0.748677	-1.13061	-1.13151	-1.12871	-1.12981	-1.13039	-1.13147	-1.13086	-1.13014	-1.13127	TAC1	protein_coding
132	ENSG00000006194	9.94231	9.97168	10.015	9.88542	9.99598	9.97042	9.91671	10.0045	9.92563	10.106	10.1387	10.144	9.94248	9.9303	9.87036	ZNF263	protein_coding
133	ENSG00000006210	1.97917	2.14053	1.67823	1.79752	2.14759	2.19134	2.05877	1.67124	1.81449	2.48256	2.21427	2.25471	1.78451	1.68647	1.67395	CX3CL1	protein_coding
134	ENSG00000006282	9.94668	9.95417	9.97866	9.79645	9.88406	9.85248	9.92944	9.96132	9.97453	9.75214	9.72278	9.80373	9.92501	9.836	9.81275	SPATA20	protein_coding
135	ENSG00000006283	1.88888	1.88871	2.10485	1.97962	1.89427	2.02543	2.04104	1.69234	1.72891	1.89972	1.70708	1.69295	1.79462	1.71027	1.78811	CACNA1G	protein_coding
136	ENSG00000006327	10.2593	10.2883	10.2766	10.2998	10.2882	10.223	10.2733	10.2422	10.3774	10.4554	10.358	10.3616	10.2519	10.2894	10.2317	TNFRSF12A	protein_coding
137	ENSG00000006377	5.19596	5.08427	5.08747	4.5766	5.01086	4.50507	5.13074	4.90297	4.95332	4.1088	4.67901	4.77181	5.41214	5.76306	5.45206	DLX6	protein_coding
138	ENSG00000006432	10.5862	10.581	10.6157	11.0617	10.96	11.0781	10.5769	10.6599	10.6397	11.1595	11.2244	11.187	10.4339	10.4045	10.5042	MAP3K9	protein_coding
139	ENSG00000006451	10.8351	10.8329	10.8462	10.694	10.6885	10.6774	10.8183	10.8338	10.8756	10.9007	10.9162	10.8513	10.7009	10.7507	10.7093	RALA	protein_coding
140	ENSG00000006453	10.1575	10.1757	10.1009	10.2254	10.2347	10.2201	10.1607	10.1731	10.1807	10.2258	10.1902	10.2095	10.2336	10.2001	10.1992	BAIAP2L1	protein_coding
141	ENSG00000006459	8.04458	8.02891	8.08801	7.81103	7.72303	7.87575	7.97477	8.22628	7.94398	8.57521	8.697	8.76662	7.44111	7.52161	7.53414	KDM7A	protein_coding
142	ENSG00000006468	5.50877	5.64521	5.30066	6.04939	5.95406	6.21138	5.73795	5.66279	5.53375	5.4953	5.58079	5.60356	5.18714	5.10125	4.69965	ETV1	protein_coding
143	ENSG00000006530	9.05717	9.05143	9.16119	8.8117	8.81343	8.80738	9.12812	9.09632	9.08656	8.91561	8.88229	8.87516	9.06457	9.17419	9.19053	AGK	protein_coding
144	ENSG00000006534	7.76085	7.70407	7.72113	8.73578	8.61099	8.77885	7.59185	7.65112	7.61091	7.93754	7.89655	8.12437	7.89043	7.9195	7.77664	ALDH3B1	protein_coding
145	ENSG00000006555	9.3317	9.38	9.27611	9.07656	9.04739	9.0799	9.23151	9.34858	9.24901	9.10795	9.12043	9.18349	9.25713	9.21398	9.24759	TTC22	protein_coding
146	ENSG00000006576	10.3296	10.2914	10.3885	10.2604	10.3434	10.3245	10.372	10.3453	10.3445	10.1017	10.0643	10.1226	10.3447	10.4068	10.4157	PHTF2	protein_coding
147	ENSG00000006606	4.40782	4.59904	4.50335	3.79419	3.917	4.48162	4.43919	4.50914	4.56987	4.35023	4.40918	4.03076	4.77343	4.86908	4.75201	CCL26	protein_coding
148	ENSG00000006607	8.45044	8.44975	8.36642	8.27372	8.23358	8.34974	8.30988	8.38913	8.30585	8.29955	8.17765	8.19709	8.57508	8.51465	8.5614	FARP2	protein_coding
149	ENSG00000006611	-2.39856	-2.39857	-2.39873	-2.29113	-2.39845	-2.29696	-2.39863	-2.39896	-2.39795	-2.29065	-2.39855	-2.39894	-2.39872	-2.39846	-2.39887	USH1C	protein_coding
150	ENSG00000006625	9.96653	10.0019	9.88478	9.8999	9.9489	9.87538	9.97354	9.92857	9.99415	9.79271	9.80785	9.76351	10.0395	10.0669	10.0406	GGCT	protein_coding
151	ENSG00000006634	8.19862	8.12934	8.16029	7.913	7.88831	7.91052	8.1666	8.25467	8.22703	7.93808	8.00427	8.00146	8.18471	8.28775	8.34696	DBF4	protein_coding
152	ENSG00000006638	-0.713647	-0.713658	-0.609576	-0.713069	-0.713291	-0.51844	-0.60822	-0.612676	-0.598797	-0.506143	-0.60711	-0.714886	-0.714165	-0.713324	-0.611475	TBXA2R	protein_coding
153	ENSG00000006652	9.86328	9.82705	9.90097	9.91385	10.0138	9.97457	9.93242	9.8949	9.92945	10.0547	10.0421	10.0854	9.88795	9.96708	9.90915	IFRD1	protein_coding
154	ENSG00000006659	0	0	0	0	0	0	0	0	0	0	0	0	0	0	0	LGALS14	protein_coding
155	ENSG00000006695	9.83682	9.88715	9.86862	9.84885	9.76369	9.8719	9.90868	9.97023	9.88637	9.79235	9.85077	9.7644	9.98488	9.95583	9.94076	COX10	protein_coding
156	ENSG00000006704	8.70471	8.54452	8.57766	8.84198	8.87226	8.85898	8.52376	8.67746	8.60099	8.61043	8.70358	8.63077	8.85795	8.80538	8.99535	GTF2IRD1	protein_coding
157	ENSG00000006712	9.40992	9.31915	9.35124	9.38912	9.36918	9.32244	9.33475	9.35783	9.34706	9.38097	9.39005	9.39577	9.44701	9.39383	9.4255	PAF1	protein_coding
158	ENSG00000006715	10.6041	10.638	10.6621	10.5684	10.5828	10.5991	10.6826	10.6148	10.5487	10.4655	10.5044	10.5077	10.6338	10.6564	10.625	VPS41	protein_coding
159	ENSG00000006740	5.44746	5.54698	5.76003	6.00502	5.80712	5.90082	5.62871	5.35578	5.67242	5.9407	5.61962	6.04061	5.78175	5.67924	5.54322	ARHGAP44	protein_coding
160	ENSG00000006744	10.7223	10.72	10.704	10.6433	10.5929	10.5888	10.7125	10.7122	10.7251	10.627	10.6583	10.6289	10.7965	10.7847	10.7668	ELAC2	protein_coding
161	ENSG00000006747	0.465336	0.465272	0.462152	0.468648	0.467376	0.45916	0.464011	0.346225	0.354661	0.673746	0.982501	0.890648	0.348211	0.467186	0.346959	SCIN	protein_coding
162	ENSG00000006756	0	0	0	0	0	0	0	0	0	0	0	0	0	0	0	ARSD	protein_coding
163	ENSG00000006757	7.87269	7.93262	8.03791	8.18698	8.36588	8.28631	7.92469	7.97281	7.91712	7.95454	7.92451	7.99581	8.088	8.10573	8.0996	PNPLA4	protein_coding
164	ENSG00000006788	-3.04209	-3.04209	-3.04221	-3.04196	-2.82541	-3.04232	-3.04214	-3.04237	-3.04164	-3.04193	-3.04208	-3.04236	-3.0422	-3.04201	-3.04231	MYH13	protein_coding
165	ENSG00000006831	11.3934	11.4303	11.3719	11.228	11.2614	11.2728	11.3722	11.4063	11.4471	11.2799	11.2468	11.234	11.2726	11.3573	11.2718	ADIPOR2	protein_coding
166	ENSG00000006837	4.36132	4.40299	3.99804	4.84589	4.92182	4.68277	4.39412	4.30919	3.97141	4.58849	4.5603	4.57726	4.29715	4.18929	4.13813	CDKL3	protein_coding
167	ENSG00000007001	-4.03134	-4.03134	-4.03139	-4.03128	-4.0313	-3.92784	-4.03136	-4.03147	-4.03114	-4.03127	-4.03134	-4.03146	-4.03139	-4.03131	-4.03144	UPP2	protein_coding
168	ENSG00000007038	1.07008	0.968539	1.06503	1.07533	1.16697	1.15065	1.16029	0.960234	0.98161	0.97323	0.968831	0.960589	1.06536	1.33249	1.31224	PRSS21	protein_coding
169	ENSG00000007047	9.04968	9.08115	8.93264	8.63534	8.45529	8.64333	8.8187	9.01063	8.96455	8.50449	8.57026	8.77026	9.06665	8.987	9.06227	MARK4	protein_coding
170	ENSG00000007062	1.3442	1.45047	1.22418	1.94888	1.80372	1.91436	1.34236	1.53121	1.47177	1.45813	1.79788	1.77469	1.44512	1.34676	1.22192	PROM1	protein_coding
171	ENSG00000007080	9.22495	9.24654	9.15621	9.208	9.22434	9.16877	9.19475	9.16153	9.18877	9.09947	9.12926	9.08046	9.35347	9.27165	9.25514	CCDC124	protein_coding
172	ENSG00000007129	-2.03681	-2.03682	-2.03704	-1.92528	-1.92611	-1.83537	-2.03691	-2.03736	-2.03596	-2.03651	-2.0368	-2.03733	-2.03703	-2.03667	-2.03723	CEACAM21	protein_coding
173	ENSG00000007168	11.3315	11.334	11.3247	11.4348	11.4148	11.4469	11.3526	11.3543	11.3617	11.2925	11.2937	11.2876	11.4755	11.4816	11.4893	PAFAH1B1	protein_coding
174	ENSG00000007171	-1.1883	-1.18831	-1.1887	-1.18788	-1.0804	-1.18907	-0.987291	-1.18923	-1.07386	-1.07898	-1.08166	-1.18919	-1.18867	-1.08053	-1.18902	NOS2	protein_coding
175	ENSG00000007174	0.0944179	-0.181537	-0.184078	-0.178784	-0.179821	-0.0892575	-0.182565	-0.293931	-0.289086	-0.290989	-0.291986	-0.29385	-0.183907	-0.291563	-0.0887571	DNAH9	protein_coding
176	ENSG00000007202	11.5895	11.6156	11.5824	11.5312	11.485	11.5254	11.5597	11.5858	11.651	11.476	11.4827	11.5006	11.6769	11.6967	11.6797	KIAA0100	protein_coding
177	ENSG00000007216	-0.724198	-0.72421	-0.724746	-0.615658	-0.5197	-0.622558	-0.724427	-0.531001	-0.722204	-0.723491	-0.61793	-0.623244	-0.72471	-0.616724	-0.622277	SLC13A2	protein_coding
178	ENSG00000007237	3.85753	3.74999	4.11064	3.82507	3.76246	3.91682	4.03849	3.75995	4.16506	4.23839	4.21215	4.46194	2.99612	3.01647	2.88173	GAS7	protein_coding
179	ENSG00000007255	6.8791	6.81382	6.67969	7.17787	7.24842	7.18128	6.62501	6.71756	6.78816	6.57408	6.58898	6.67533	6.98873	6.81061	6.8417	TRAPPC6A	protein_coding
180	ENSG00000007264	6.64579	6.38977	6.506	6.06831	6.14541	6.18197	6.60947	6.50148	6.36612	5.81145	5.60846	5.4358	6.79025	6.55483	6.66776	MATK	protein_coding
181	ENSG00000007306	1.32504	1.32497	1.32134	2.04053	2.24396	2.48189	1.3235	1.31636	1.33836	2.11757	2.29738	2.32147	1.32158	1.32719	1.44449	CEACAM7	protein_coding
182	ENSG00000007312	-1.57001	-1.45658	-1.57036	-1.56964	-1.56978	-1.57068	-1.57015	-1.1889	-1.56874	-1.56956	-1.56999	-1.57079	-1.57033	-1.45526	-1.57064	CD79B	protein_coding
183	ENSG00000007314	-1.22178	-1.32082	-1.32295	-1.42964	-1.42978	-1.32498	-1.43016	-1.43084	-1.31289	-1.42955	-1.42999	-1.4308	-1.43034	-1.4298	-1.43066	SCN4A	protein_coding
184	ENSG00000007341	8.3483	8.32274	8.3586	8.67797	8.66111	8.73494	8.45581	8.37849	8.40688	8.76041	8.77098	8.82384	8.223	8.42434	8.3024	ST7L	protein_coding
185	ENSG00000007350	0.372414	0.497007	0.370728	0.718797	1.1919	1.28001	0.371713	0.488912	0.378498	0.501566	0.372517	0.598344	0.370839	0.373392	0.369347	TKTL1	protein_coding
186	ENSG00000007372	5.85238	5.79094	5.8232	5.92167	5.96662	5.85352	6.07521	6.14355	5.8528	5.74264	5.61572	5.74676	6.05985	6.20043	6.04989	PAX6	protein_coding
187	ENSG00000007376	10.6169	10.5507	10.4889	10.4373	10.4584	10.3758	10.5056	10.4636	10.5699	10.4059	10.3455	10.377	10.6968	10.5816	10.5795	RPUSD1	protein_coding
188	ENSG00000007384	9.75488	9.71276	9.68348	9.84772	9.85335	9.84395	9.60367	9.71173	9.69638	9.91226	9.90268	9.90826	9.72234	9.65883	9.59227	RHBDF1	protein_coding
189	ENSG00000007392	9.04347	9.16053	9.0318	9.21565	9.24982	9.20012	9.12075	9.06112	9.05451	9.28312	9.18895	9.24926	9.31333	9.19525	9.23447	LUC7L	protein_coding
190	ENSG00000007402	3.46591	3.06826	3.78604	3.15957	2.99578	2.96204	3.71025	3.62874	3.63703	3.23544	3.28464	3.31153	3.55683	3.41781	3.25531	CACNA2D2	protein_coding
191	ENSG00000007516	3.5023	3.23058	3.27461	3.36419	3.03997	3.07367	3.22447	3.4128	3.08067	2.71238	3.10248	2.92696	3.08818	3.17669	3.26155	BAIAP3	protein_coding
192	ENSG00000007520	9.58807	9.5519	9.51785	9.59746	9.58012	9.41685	9.49806	9.45838	9.48382	9.38141	9.43852	9.39313	9.573	9.58342	9.57113	TSR3	protein_coding
193	ENSG00000007541	10.368	10.3601	10.335	10.2951	10.2824	10.2228	10.3738	10.3062	10.2894	10.2045	10.1403	10.2068	10.4014	10.3475	10.274	PIGQ	protein_coding
194	ENSG00000007545	9.3192	9.33323	9.27603	9.54077	9.39727	9.4262	9.28562	9.36684	9.29547	9.47717	9.58944	9.59842	9.11577	9.21063	9.25596	CRAMP1L	protein_coding
195	ENSG00000007866	9.29793	9.34579	9.25466	9.5826	9.45888	9.49519	9.25752	9.25677	9.28844	9.40318	9.41932	9.351	9.44075	9.30717	9.34009	TEAD3	protein_coding
196	ENSG00000007908	-1.98666	-1.98666	-1.98688	-1.87901	-1.87981	-1.885	-1.98675	-1.98718	-1.98584	-1.98637	-1.98664	-1.98716	-1.98687	-1.87993	-1.98706	SELE	protein_coding
197	ENSG00000007923	9.73811	9.71013	9.74242	9.74194	9.79017	9.7505	9.7812	9.79227	9.71658	9.71251	9.69992	9.68968	9.85159	9.94369	9.88879	DNAJC11	protein_coding
198	ENSG00000007933	-0.809815	-1.01204	-1.01248	-0.903418	-0.904309	-0.91005	-1.01222	-1.01308	-0.89764	-1.01145	-1.01201	-1.01304	-0.907817	-1.01177	-0.909781	FMO3	protein_coding
199	ENSG00000007944	7.81739	7.72184	7.68913	7.49314	7.5807	7.4878	7.67758	7.77276	7.65017	7.38431	7.39979	7.51212	8.13255	8.18339	8.12893	MYLIP	protein_coding
200	ENSG00000007952	4.13042	4.37136	3.91686	3.90252	4.00026	4.09029	3.81967	4.24721	4.10919	3.79269	4.40842	4.12768	4.06559	4.22911	3.95163	NOX1	protein_coding
201	ENSG00000007968	10.3282	10.2985	10.2291	10.6229	10.6169	10.6603	10.114	10.1617	10.1273	10.1781	10.2684	10.1932	10.6637	10.6192	10.6382	E2F2	protein_coding
202	ENSG00000008018	9.79969	9.81406	9.82418	9.64037	9.67808	9.62143	9.78217	9.73595	9.79186	9.71044	9.66641	9.63699	9.78372	9.82888	9.74068	PSMB1	protein_coding
203	ENSG00000008056	8.20333	8.22037	8.15148	7.99985	8.05393	8.26895	8.09218	8.15024	8.1831	8.44942	8.38091	8.33348	7.82851	8.02638	8.05407	SYN1	protein_coding
204	ENSG00000008083	8.79012	8.75897	8.80018	8.50056	8.61464	8.71721	8.79082	8.90009	8.69406	8.64354	8.70515	8.77755	8.81983	8.83681	8.76604	JARID2	protein_coding
205	ENSG00000008086	4.2967	4.47628	4.81414	4.98424	4.64945	4.58807	4.62442	4.50299	4.55938	5.04637	5.0949	5.15699	4.0094	4.44732	3.93058	CDKL5	protein_coding
206	ENSG00000008118	2.77357	2.85392	2.98643	2.94368	3.14044	2.97309	2.68246	3.095	2.9783	3.64766	3.30301	3.41147	2.58442	2.86162	2.75157	CAMK1G	protein_coding
207	ENSG00000008128	3.874	3.87361	4.12115	3.89386	3.93547	3.73347	3.81503	3.77866	3.58928	3.89857	3.92422	3.42368	3.63846	3.93431	4.10413	CDK11A	protein_coding
208	ENSG00000008130	9.77861	9.84437	9.7924	9.88991	9.81161	9.89167	9.81725	9.78948	9.79673	9.92023	9.895	9.93824	9.91472	9.73703	9.80196	NADK	protein_coding
209	ENSG00000008196	0	0	0	0	0	0	0	0	0	0	0	0	0	0	0	TFAP2B	protein_coding
210	ENSG00000008197	0.0867461	-0.0105881	-0.013147	-0.00781415	-0.00885978	-0.119267	-0.0116229	-0.0166308	-0.00104033	-0.00716696	-0.010376	-0.0163724	-0.0129751	-0.00901602	-0.0152809	TFAP2D	protein_coding
211	ENSG00000008226	3.04384	2.73036	3.09586	3.05864	3.12019	2.94637	3.33839	2.78829	2.67521	3.46926	3.23491	3.62502	3.21914	2.82402	2.87384	DLEC1	protein_coding
212	ENSG00000008256	11.2405	11.2994	11.2184	11.7233	11.7172	11.7129	11.2563	11.2673	11.2668	11.5317	11.5453	11.4948	11.3538	11.315	11.2899	CYTH3	protein_coding
213	ENSG00000008277	4.68331	4.95709	4.93242	4.92022	4.57803	4.81328	5.22218	4.8676	4.80796	4.5932	4.52159	4.62907	4.96442	5.34334	5.1095	ADAM22	protein_coding
214	ENSG00000008282	10.9688	10.9503	10.9593	10.7722	10.8837	10.8336	10.9858	10.9482	11.0322	10.9589	10.9246	10.9	10.8278	10.8375	10.835	SYPL1	protein_coding
215	ENSG00000008283	10.6775	10.6482	10.6416	10.649	10.5764	10.61	10.6637	10.6304	10.6063	10.3753	10.3944	10.3438	10.7918	10.7768	10.7456	CYB561	protein_coding
216	ENSG00000008294	11.9171	11.943	11.9517	11.609	11.5837	11.5957	11.92	11.9179	11.9976	11.9793	11.9817	11.9906	11.4629	11.5218	11.498	SPAG9	protein_coding
217	ENSG00000008300	7.06568	7.05505	6.87523	8.67111	8.56067	8.68623	7.04198	6.8419	7.01446	8.65104	8.70796	8.66162	6.86624	6.23286	6.7443	CELSR3	protein_coding
218	ENSG00000008311	7.31224	7.32698	7.31785	6.65039	6.71368	6.5685	7.43121	7.34703	7.17237	6.72176	6.73166	6.60934	6.68788	7.07579	7.00757	AASS	protein_coding
219	ENSG00000008323	8.16319	8.09115	8.05303	8.61101	8.68688	8.53977	8.09714	8.04595	7.91306	8.65315	8.71441	8.69601	8.03553	7.85411	7.95476	PLEKHG6	protein_coding
220	ENSG00000008324	7.79763	7.73166	7.68676	7.67226	7.63936	7.51313	7.81242	7.75352	7.62637	7.52856	7.62017	7.54996	7.83422	7.76372	7.75399	SS18L2	protein_coding
221	ENSG00000008382	7.34094	6.98247	6.95084	7.27933	7.00369	7.15759	7.19048	6.92716	6.94988	6.7837	6.79174	6.96918	7.34075	7.28088	7.22686	MPND	protein_coding
222	ENSG00000008394	0	0	0	0	0	0	0	0	0	0	0	0	0	0	0	MGST1	protein_coding
223	ENSG00000008405	8.81864	8.7314	8.70403	9.39209	9.42213	9.45422	8.82808	8.75854	8.77938	9.08352	9.04913	9.01184	8.96316	9.03882	9.07234	CRY1	protein_coding
224	ENSG00000008438	0.813775	1.02918	1.20194	0.930458	0.929026	0.810133	0.925238	1.26952	0.939714	1.13124	1.12346	1.27036	1.11715	0.814865	1.19583	PGLYRP1	protein_coding
225	ENSG00000008441	10.1098	10.0818	10.1101	10.0425	10.0418	10.0319	10.0503	10.0996	10.0447	9.90999	9.95714	9.96708	10.3824	10.3984	10.3294	NFIX	protein_coding
226	ENSG00000008513	8.63991	8.48732	8.59557	8.74061	8.81944	8.79185	8.60886	8.60864	8.49294	8.77739	8.93825	8.74402	8.47828	8.42694	8.50538	ST3GAL1	protein_coding
227	ENSG00000008516	4.65862	4.87566	4.55321	5.22472	5.23998	5.22182	4.86579	4.81762	4.70415	5.20493	5.17333	4.82013	4.88563	4.7116	4.6533	MMP25	protein_coding
228	ENSG00000008517	4.4113	4.03407	4.07273	5.17166	4.99039	4.61767	4.1995	4.5288	4.2914	6.08812	5.91692	6.04976	3.88428	4.16652	4.16706	IL32	protein_coding
229	ENSG00000008710	9.44342	9.46971	9.46775	9.65971	9.48103	9.5798	9.40742	9.48999	9.47875	9.7526	9.61563	9.7541	9.51408	9.37504	9.40899	PKD1	protein_coding
230	ENSG00000008735	3.77444	3.60486	3.90308	3.68304	3.93539	3.83756	3.65676	3.73032	3.60511	4.23768	4.28245	4.08829	3.39352	3.18391	3.1493	MAPK8IP2	protein_coding
231	ENSG00000008838	10.4193	10.4265	10.401	10.1938	10.2202	10.1779	10.349	10.3972	10.4592	10.3706	10.3449	10.3074	10.4656	10.4582	10.4032	MED24	protein_coding
232	ENSG00000008853	10.3874	10.4008	10.4188	10.3267	10.3674	10.3573	10.3472	10.3793	10.3846	10.3276	10.3165	10.3634	10.3496	10.3933	10.3367	RHOBTB2	protein_coding
233	ENSG00000008869	10.0686	10.0084	10.1193	10.2151	10.1294	10.1477	9.92148	10.0337	10.0022	9.96233	10.0681	9.9594	9.96992	9.99727	9.99088	HEATR5B	protein_coding
234	ENSG00000008952	10.999	11.0043	11.0106	11.1019	11.1251	11.1114	11.0618	11.0008	11.0266	11.0533	11.0792	11.0262	10.9842	11.0346	10.9958	SEC62	protein_coding
235	ENSG00000008988	7.43148	7.32169	7.37581	7.63443	7.65395	7.5488	7.30053	7.46852	7.39018	7.64913	7.56195	7.58379	7.57581	7.68386	7.57233	RPS20	protein_coding
236	ENSG00000009307	11.5841	11.5998	11.6101	11.6825	11.6783	11.6176	11.593	11.5613	11.6396	11.5514	11.5455	11.5206	11.7318	11.7445	11.7191	CSDE1	protein_coding
237	ENSG00000009335	11.4547	11.4274	11.3954	11.4087	11.3629	11.3828	11.4493	11.4497	11.4338	11.387	11.4203	11.3722	11.4814	11.5001	11.4869	UBE3C	protein_coding
238	ENSG00000009413	10.4256	10.418	10.4674	10.3939	10.2218	10.4371	10.3317	10.4589	10.5032	10.2753	10.3795	10.328	10.2205	10.3283	10.3053	REV3L	protein_coding
239	ENSG00000009694	1.61562	1.46944	1.38059	1.30744	1.20852	1.28763	1.20285	1.28499	1.41647	0.988592	1.10095	0.980793	0.983678	1.39287	0.98172	TENM1	protein_coding
240	ENSG00000009709	-1.22204	-1.22205	-1.0158	-1.2216	-1.22177	-1.22285	-1.11277	-1.11706	-0.998226	-1.2215	-1.11171	-1.22298	-1.22243	-1.22179	-1.2228	PAX7	protein_coding
241	ENSG00000009724	4.02456	3.67362	4.19182	4.23495	4.35133	4.54119	4.32834	4.28626	4.19663	4.14893	3.97377	4.3268	4.19322	4.03623	3.93636	MASP2	protein_coding
242	ENSG00000009765	-3.96822	-3.96822	-3.96828	-3.96816	-3.85824	-3.96834	-3.96824	-3.96836	-3.968	-3.96814	-3.96822	-3.96835	-3.96828	-3.96818	-3.96833	IYD	protein_coding
243	ENSG00000009780	8.26868	8.27224	8.18719	8.18372	8.18877	8.15512	8.29644	8.34532	8.23183	8.07562	8.07928	8.22187	7.94407	7.94678	8.00572	FAM76A	protein_coding
244	ENSG00000009790	9.65757	9.67698	9.72833	9.90162	9.78851	9.84056	9.65487	9.87082	9.87338	10.1566	10.3134	10.239	9.41758	9.526	9.6307	TRAF3IP3	protein_coding
245	ENSG00000009830	9.22157	9.30652	9.25973	9.45932	9.56714	9.69365	9.2341	9.24066	9.18912	9.37473	9.32625	9.36686	9.05353	9.17182	9.24188	POMT2	protein_coding
246	ENSG00000009844	10.4283	10.4315	10.4177	10.349	10.4236	10.4444	10.5248	10.4534	10.4312	10.4155	10.4085	10.3818	10.4297	10.4475	10.4589	VTA1	protein_coding
247	ENSG00000009950	5.53294	5.83449	5.9896	5.10142	5.32764	5.17408	5.89296	5.85444	5.78351	4.85804	4.74612	4.76742	5.22981	5.37902	5.08844	MLXIPL	protein_coding
248	ENSG00000009954	11.7181	11.7088	11.7054	11.7544	11.7097	11.7189	11.6981	11.7259	11.7525	11.733	11.7615	11.7172	11.7323	11.7348	11.7166	BAZ1B	protein_coding
249	ENSG00000010017	9.42253	9.43555	9.39175	9.50297	9.5416	9.52159	9.44886	9.40638	9.36987	9.41465	9.49564	9.53702	9.29644	9.42673	9.48875	RANBP9	protein_coding
250	ENSG00000010030	8.38178	8.5032	8.52188	7.07735	7.16392	7.1065	8.37538	8.5195	8.46773	8.75083	8.72143	8.77201	7.13075	7.02026	6.99288	ETV7	protein_coding
251	ENSG00000010072	9.94163	9.89601	9.90949	9.92273	9.94018	9.95542	9.94905	9.9466	9.96285	9.86348	9.96702	9.89054	10.005	10.0344	10.0672	SPRTN	protein_coding
252	ENSG00000010165	10.6293	10.6516	10.5925	10.5857	10.57	10.5341	10.6554	10.6751	10.657	10.7064	10.7335	10.6644	10.6364	10.6261	10.6682	METTL13	protein_coding
253	ENSG00000010219	8.15573	8.1225	8.10341	8.00897	8.13053	8.00955	8.19569	8.21157	8.16121	7.99604	8.06756	7.9448	8.02411	8.07021	8.05683	DYRK4	protein_coding
254	ENSG00000010244	10.7813	10.758	10.7933	10.5121	10.5164	10.6011	10.7652	10.7829	10.7818	10.7158	10.6748	10.6504	10.767	10.8584	10.7882	ZNF207	protein_coding
255	ENSG00000010256	10.1402	10.1879	10.0932	10.1009	10.0896	10.0056	10.146	10.1089	10.156	9.9534	9.92931	9.96965	10.2502	10.2512	10.1717	UQCRC1	protein_coding
256	ENSG00000010270	9.68982	9.6511	9.69358	9.45435	9.44259	9.38616	9.71393	9.59173	9.70713	9.52313	9.48654	9.41577	9.56984	9.62762	9.55272	STARD3NL	protein_coding
257	ENSG00000010278	10.3257	10.3398	10.2897	10.4342	10.4493	10.3852	10.3343	10.2966	10.4216	10.403	10.3645	10.3224	10.2521	10.2481	10.2188	CD9	protein_coding
258	ENSG00000010282	-3.01435	-3.01435	-3.01446	-3.01423	-3.01427	-2.91053	-2.90759	-3.01461	-3.01393	-3.0142	-3.01434	-3.0146	-3.01445	-3.01428	-3.01455	HHATL	protein_coding
259	ENSG00000010292	11.6004	11.6163	11.6051	11.5472	11.5394	11.5248	11.5528	11.5675	11.6406	11.3094	11.3238	11.2945	11.7332	11.7589	11.7308	NCAPD2	protein_coding
260	ENSG00000010295	4.27226	4.31102	4.25045	3.61796	3.38556	3.56456	4.22276	4.13966	4.1288	4.48571	4.70466	4.53415	3.35987	3.539	3.63276	IFFO1	protein_coding
261	ENSG00000010310	5.71412	5.69278	5.5786	5.33418	5.07519	5.38573	5.82021	6.07838	6.06075	5.72964	5.51571	5.74884	5.28022	5.26392	5.3108	GIPR	protein_coding
262	ENSG00000010318	6.55155	6.53797	6.54587	6.60936	6.77444	6.7042	6.75235	6.60102	6.5965	6.23846	6.02153	5.95141	6.64533	6.63258	6.64069	PHF7	protein_coding
263	ENSG00000010319	0.130556	0.130532	0.129377	0.449294	0.53471	0.595113	0.130065	0.23806	0.134831	0.354393	0.443587	0.33856	0.129454	0.131242	0.128412	SEMA3G	protein_coding
264	ENSG00000010322	9.63727	9.70906	9.64579	9.45134	9.48261	9.6243	9.57461	9.55393	9.58057	9.47958	9.38543	9.39968	9.59119	9.55002	9.59733	NISCH	protein_coding
265	ENSG00000010327	-1.77318	-1.66181	-1.77348	-1.77288	-1.773	-1.77375	-1.77331	-1.77386	-1.77212	-1.65902	-1.77317	-1.47993	-1.77346	-1.77301	-1.77371	STAB1	protein_coding
266	ENSG00000010361	5.45177	4.96116	5.56855	6.23668	6.37324	6.25769	5.388	5.70078	5.47196	5.58638	5.47881	5.79981	5.37356	5.41569	5.32202	FUZ	protein_coding
267	ENSG00000010379	-0.799089	-0.799101	-0.799678	-0.684096	-0.798711	-0.80023	-0.799334	-0.800463	-0.796951	-0.579622	-0.584499	-0.420836	-0.688853	-0.798747	-0.800159	SLC6A13	protein_coding
268	ENSG00000010404	10.9959	11.0282	11.0113	10.9852	11.0316	10.9851	11.0045	11.0368	11.0191	10.9235	10.9531	10.9604	10.9717	10.9939	11.028	IDS	protein_coding
269	ENSG00000010438	6.53891	6.53828	6.3996	6.26551	6.46435	6.41183	6.38923	6.45278	6.49795	6.61723	6.65296	6.85849	6.40165	6.7275	6.61767	PRSS3	protein_coding
270	ENSG00000010539	8.4743	8.36113	8.55432	8.40509	8.46211	8.35478	8.44515	8.3488	8.34725	8.60447	8.65409	8.58817	8.32999	8.23655	8.20775	ZNF200	protein_coding
271	ENSG00000010610	-1.75688	-1.75689	-1.75718	-1.64258	-1.75669	-1.75746	-1.757	-1.75758	-1.7558	-1.7565	-1.45046	-1.6496	-1.75716	-1.75671	-1.75742	CD4	protein_coding
272	ENSG00000010626	6.54915	6.57465	6.73605	7.01713	7.05126	7.21855	6.66186	6.73734	6.5792	6.19215	6.32126	6.39726	6.58416	6.6932	6.7754	LRRC23	protein_coding
273	ENSG00000010671	3.54399	3.68027	3.61783	2.66316	2.75644	2.52652	3.26658	3.59229	3.65863	3.35452	3.00251	3.71922	2.42354	2.65803	2.4155	BTK	protein_coding
274	ENSG00000010704	8.67916	8.50159	8.583	8.07955	8.12583	8.18983	8.73639	8.62728	8.62767	8.05175	8.06676	8.05679	8.28803	8.38848	8.4473	HFE	protein_coding
275	ENSG00000010803	8.26981	8.3853	8.26082	7.41429	7.58199	7.5372	8.25156	8.29098	8.21168	7.42244	7.29026	7.49252	8.29951	8.13439	8.29705	SCMH1	protein_coding
276	ENSG00000010810	6.4064	6.68923	6.76507	6.21325	5.91017	5.94942	6.59704	6.4524	6.33847	5.82332	6.02812	5.9028	5.80108	6.29396	6.15882	FYN	protein_coding
277	ENSG00000010818	9.62133	9.62407	9.6864	10.0116	9.92658	9.92618	9.61547	9.73103	9.78137	10.0789	10.1737	10.1463	9.05487	9.17453	9.40063	HIVEP2	protein_coding
278	ENSG00000010932	2.23535	2.08581	1.80995	1.92169	2.37489	1.89852	2.08193	2.2748	2.20159	1.7172	2.00364	1.69892	2.2247	1.71354	1.80457	FMO1	protein_coding
279	ENSG00000011007	10.6691	10.6353	10.6474	10.6436	10.6103	10.6175	10.6444	10.6506	10.6567	10.7446	10.7854	10.7896	10.701	10.7225	10.72	TCEB3	protein_coding
280	ENSG00000011009	7.97461	7.9843	7.92523	8.09027	8.01674	8.05677	8.01171	7.80426	7.98618	7.98064	7.86266	7.98947	8.12772	7.9246	7.89751	LYPLA2	protein_coding
281	ENSG00000011021	8.96551	9.0384	8.99428	9.45246	9.41723	9.43384	8.92665	9.10108	9.01938	9.28288	9.2992	9.32714	8.57062	8.58696	8.7055	CLCN6	protein_coding
282	ENSG00000011028	9.78329	9.82142	9.74847	9.05352	9.02648	9.07192	9.68769	9.72704	9.67327	8.70682	8.74809	8.82099	10.0019	9.98212	9.99216	MRC2	protein_coding
283	ENSG00000011052	0	0	0	0	0	0	0	0	0	0	0	0	0	0	0	NME2	protein_coding
284	ENSG00000011083	0.526903	0.742708	0.738033	0.842995	0.527885	0.52393	0.526265	0.632478	0.760097	0.844497	0.743095	0.632803	1.06902	0.840203	0.634172	SLC6A7	protein_coding
285	ENSG00000011105	8.67663	8.71325	8.61703	7.47126	7.19988	7.38697	8.55764	8.63067	8.52296	7.67641	7.41495	7.59128	8.57357	8.55002	8.61436	TSPAN9	protein_coding
286	ENSG00000011114	9.89477	9.87531	9.89383	10.166	10.0955	10.2436	9.94602	9.94388	9.787	9.75555	9.91681	9.93299	10.1917	10.2669	10.2792	BTBD7	protein_coding
287	ENSG00000011132	7.8867	7.8299	8.00372	7.83035	7.70053	7.91168	7.83373	7.74619	7.82387	7.96214	7.65549	7.88088	7.91974	7.76723	7.85271	APBA3	protein_coding
288	ENSG00000011143	8.29466	8.24712	8.24809	8.28718	8.43637	8.34859	8.08265	8.20655	8.20285	8.10559	8.10359	8.09133	8.26713	8.13549	8.17287	MKS1	protein_coding
289	ENSG00000011198	8.42353	8.27771	8.35856	8.17468	8.27859	8.2417	8.42081	8.38129	8.33415	8.0903	7.95513	8.09139	8.34112	8.38059	8.31482	ABHD5	protein_coding
290	ENSG00000011201	6.67495	6.48102	6.46416	6.77768	7.05094	6.87362	6.79846	6.72643	6.5508	6.60245	6.35254	6.49187	6.66927	6.70511	6.86765	KAL1	protein_coding
291	ENSG00000011243	8.91476	8.87744	8.92676	8.81606	8.96697	8.85326	8.90323	8.86681	8.90326	9.10124	9.04671	9.12661	8.9101	8.91789	8.95364	AKAP8L	protein_coding
292	ENSG00000011258	8.82426	8.82058	8.70706	9.2793	9.28085	9.29561	8.83061	8.91104	8.82248	9.08011	9.07333	9.15495	8.67088	8.78952	8.86174	MBTD1	protein_coding
293	ENSG00000011260	9.57879	9.5834	9.55637	9.66694	9.69354	9.69807	9.63013	9.54931	9.55691	9.61432	9.64161	9.57649	9.77894	9.75939	9.68835	UTP18	protein_coding
294	ENSG00000011275	10.5393	10.5604	10.5449	10.5269	10.4706	10.5752	10.6195	10.5847	10.5264	10.6167	10.6405	10.6638	10.5623	10.5714	10.588	RNF216	protein_coding
295	ENSG00000011295	9.96377	9.87724	9.94111	10.3605	10.3382	10.3138	9.93419	9.98181	9.98768	10.0957	10.0748	10.0868	10.0146	10.011	10.0115	TTC19	protein_coding
296	ENSG00000011304	11.6968	11.7339	11.6685	11.6265	11.6152	11.6062	11.6488	11.6511	11.7112	11.6702	11.6331	11.6036	11.7361	11.7549	11.7095	PTBP1	protein_coding
297	ENSG00000011332	6.15592	5.87858	5.99536	5.30787	5.41327	5.59194	5.95991	6.08608	5.81841	5.45894	5.57881	5.65018	6.46813	6.12547	6.34194	DPF1	protein_coding
298	ENSG00000011347	7.77434	7.82552	7.61168	7.69865	7.41069	7.67371	7.84028	7.80306	7.62758	7.07658	6.953	7.02993	8.11975	7.97481	8.01693	SYT7	protein_coding
299	ENSG00000011376	9.68923	9.72094	9.75553	9.43379	9.51603	9.51762	9.66324	9.78267	9.78525	9.6386	9.6765	9.66247	9.82326	9.85103	9.76883	LARS2	protein_coding
300	ENSG00000011405	11.2549	11.2525	11.2795	11.4389	11.3784	11.4275	11.2307	11.3083	11.3184	11.392	11.4667	11.4499	11.1136	11.1002	11.1561	PIK3C2A	protein_coding
301	ENSG00000011422	9.84574	9.83027	9.78867	9.63633	9.67595	9.60776	9.85599	9.77848	9.82455	10.2499	10.1754	10.2321	9.30542	9.28589	9.26597	PLAUR	protein_coding
302	ENSG00000011426	11.9991	11.9798	11.9778	11.915	11.931	11.896	11.9894	11.9591	12.0403	11.8832	11.8814	11.8294	12.0605	12.0889	12.0679	ANLN	protein_coding
303	ENSG00000011451	10.3737	10.442	10.3999	10.2706	10.2442	10.2817	10.3015	10.3048	10.3478	10.3841	10.3891	10.4755	10.472	10.4542	10.4704	WIZ	protein_coding
304	ENSG00000011454	10.9912	11.0065	11.0127	11.1286	11.054	11.0861	10.9753	11.0216	11.0059	11.0394	11.05	11.0232	11.0259	11.0447	11.0188	RABGAP1	protein_coding
305	ENSG00000011465	0.609898	0.989662	0.714692	0.91358	0.819922	0.976326	0.814972	0.710427	0.833902	0.722008	0.718083	0.806453	0.90188	0.719746	0.607248	DCN	protein_coding
306	ENSG00000011478	7.24402	7.32597	7.25312	7.7054	7.54832	7.46989	7.31298	7.44285	7.4114	7.29443	7.18501	7.25277	7.61522	7.46816	7.61079	QPCTL	protein_coding
307	ENSG00000011485	9.78641	9.69581	9.62369	9.57908	9.60308	9.51859	9.71587	9.71377	9.72092	9.56553	9.53982	9.50637	9.84251	9.86918	9.79425	PPP5C	protein_coding
308	ENSG00000011523	8.58319	8.56494	8.66902	8.91254	8.95405	9.02303	8.54076	8.52351	8.53446	8.7246	8.79504	8.54739	8.41177	8.55685	8.57202	CEP68	protein_coding
309	ENSG00000011566	9.69599	9.68054	9.69499	9.50356	9.63931	9.55114	9.72643	9.76384	9.6956	9.75506	9.76957	9.8385	9.50098	9.52761	9.60784	MAP4K3	protein_coding
310	ENSG00000011590	5.97494	5.75773	5.7494	5.21121	4.54637	4.87741	5.88754	6.23799	5.68174	7.6742	7.68562	7.57569	3.94913	4.05934	3.85141	ZBTB32	protein_coding
311	ENSG00000011600	0	0	0	0	0	0	0	0	0	0	0	0	0	0	0	TYROBP	protein_coding
312	ENSG00000011638	9.70139	9.64763	9.70347	9.70942	9.73007	9.66099	9.7143	9.72746	9.65418	9.8218	9.82034	9.79981	9.55539	9.59017	9.62154	TMEM159	protein_coding
313	ENSG00000011677	6.17297	6.05611	6.07781	6.12196	5.74113	6.08232	6.06153	5.93359	6.1635	5.43088	5.36726	4.89875	6.61875	6.6653	6.69716	GABRA3	protein_coding
314	ENSG00000012048	11.339	11.341	11.3942	11.361	11.3262	11.3873	11.3711	11.39	11.3908	11.0445	11.1652	11.0297	11.3569	11.3968	11.3785	BRCA1	protein_coding
315	ENSG00000012061	9.0258	8.9562	9.02448	9.21777	9.24946	9.24023	9.0918	8.95509	8.97238	9.21464	9.17257	9.20006	9.0641	9.0815	9.10742	ERCC1	protein_coding
316	ENSG00000012124	4.58663	4.34582	4.03184	6.41028	6.34262	5.97286	3.97887	4.80257	4.43243	5.71955	5.43489	5.34784	4.5186	4.30649	4.62556	CD22	protein_coding
317	ENSG00000012171	4.87498	4.80444	4.62765	4.90137	4.6269	4.68224	4.37395	4.51157	4.65595	6.03428	5.94229	5.96152	4.54601	4.39741	4.64689	SEMA3B	processed_transcript
318	ENSG00000012174	9.95549	9.93684	9.97962	10.0519	10.0846	10.1454	10.0183	10.0301	9.92781	10.2166	10.2961	10.1763	9.80408	9.83724	9.83871	MBTPS2	protein_coding
319	ENSG00000012211	9.64303	9.62014	9.59291	9.64121	9.67195	9.68733	9.5538	9.61768	9.63757	9.69255	9.70151	9.74229	9.65875	9.58476	9.55912	PRICKLE3	protein_coding
320	ENSG00000012223	-0.133242	-0.133261	-0.0229928	0.26886	0.26614	0.0738398	-0.133638	-0.135463	-0.12979	-0.0167199	-0.0200847	0.072567	-0.134131	-0.0186583	-0.134971	LTF	protein_coding
321	ENSG00000012232	11.2721	11.2372	11.1799	11.2939	11.2421	11.2578	11.1819	11.2479	11.2233	11.1296	11.2027	11.2328	11.3562	11.3598	11.3455	EXTL3	protein_coding
322	ENSG00000012504	1.29152	1.29146	1.51437	2.15701	2.02493	2.05792	1.40964	1.69166	1.42861	1.88823	1.79679	1.77496	1.51478	1.29329	1.28594	NR1H4	protein_coding
323	ENSG00000012660	10.7296	10.744	10.7617	10.5989	10.7005	10.6549	10.7906	10.7274	10.789	10.4584	10.4428	10.399	10.7048	10.7729	10.6965	ELOVL5	protein_coding
324	ENSG00000012779	3.61852	3.24223	3.66348	4.78512	4.55221	4.66229	3.61099	3.69809	3.74838	3.88019	3.61962	4.21434	3.88921	3.81119	3.58552	ALOX5	protein_coding
325	ENSG00000012817	0	0	0	0	0	0	0	0	0	0	0	0	0	0	0	KDM5D	protein_coding
326	ENSG00000012822	8.99948	9.05277	9.00881	8.97891	9.03712	9.05263	8.99819	8.93666	9.06363	9.54138	9.48274	9.51247	8.40034	8.35344	8.44319	CALCOCO1	protein_coding
327	ENSG00000012963	10.2781	10.2137	10.2572	10.1534	10.2321	10.2306	10.3265	10.2589	10.2033	9.90021	9.96488	9.91012	10.3	10.2663	10.3224	UBR7	protein_coding
328	ENSG00000012983	10.0416	10.0422	10.1111	10.0542	10.1221	10.066	10.0399	10.103	10.1202	10.205	10.2205	10.1801	10.0585	10.0836	10.0751	MAP4K5	protein_coding
329	ENSG00000013016	8.91824	8.8824	8.83779	7.20438	7.01738	7.34999	8.82714	8.93292	8.94669	7.58858	7.67977	7.74625	8.80369	8.70893	8.80677	EHD3	protein_coding
330	ENSG00000013275	9.84839	9.81504	9.85398	9.60197	9.63949	9.5426	9.90115	9.84903	9.90663	9.70621	9.68882	9.66181	9.90659	9.88458	9.84083	PSMC4	protein_coding
331	ENSG00000013288	9.9655	10.0203	9.88813	9.64775	9.58233	9.68967	10.0169	9.95071	9.92211	9.74589	9.77988	9.79792	9.82487	9.78859	9.7953	MAN2B2	protein_coding
332	ENSG00000013293	0	0	0	0	0	0	0	0	0	0	0	0	0	0	0	SLC7A14	protein_coding
333	ENSG00000013297	-0.217443	-0.217461	0.0817237	-0.000631549	-0.216885	0.159026	-0.107106	-0.112199	-0.214282	0.000405338	-0.105839	-0.21939	-0.108481	-0.216937	-0.219025	CLDN11	protein_coding
334	ENSG00000013306	9.67409	9.63651	9.66224	9.61944	9.64056	9.6146	9.57611	9.59073	9.59333	9.56834	9.50935	9.58259	9.75115	9.70409	9.71099	SLC25A39	protein_coding
335	ENSG00000013364	11.2373	11.2601	11.2044	11.0584	11.0378	11.0213	11.2153	11.1815	11.2825	11.2357	11.2201	11.22	10.9853	10.9346	10.9185	MVP	protein_coding
336	ENSG00000013374	10.5992	10.6761	10.6133	10.3955	10.4248	10.4187	10.6472	10.6679	10.6495	10.6838	10.7044	10.6792	10.3224	10.3252	10.2755	NUB1	protein_coding
337	ENSG00000013375	9.30152	9.19871	9.33362	9.26709	9.34483	9.3933	9.30623	9.31709	9.25681	9.50707	9.54064	9.52545	9.08394	9.22402	9.26162	PGM3	protein_coding
338	ENSG00000013392	5.86784	5.60381	5.91558	6.30614	6.29422	6.34105	5.68611	5.73805	5.86859	6.26894	6.27686	6.30527	5.71547	5.5715	6.08229	RWDD2A	protein_coding
339	ENSG00000013441	9.05249	9.07934	9.05537	9.24348	9.34866	9.31199	8.66198	8.80205	8.70591	9.49916	9.34312	9.34466	8.74055	8.71929	8.81439	CLK1	protein_coding
340	ENSG00000013503	9.35166	9.31954	9.42636	9.42831	9.49082	9.48765	9.35371	9.33095	9.37658	9.22883	9.26836	9.29631	9.59235	9.61053	9.63726	POLR3B	protein_coding
341	ENSG00000013523	9.5173	9.5603	9.48624	9.69545	9.61854	9.6361	9.54117	9.54238	9.46362	9.49534	9.63809	9.53212	9.68577	9.65607	9.67856	ANGEL1	protein_coding
342	ENSG00000013561	8.77451	8.79802	8.80567	8.82519	8.8146	8.94494	8.80526	8.75351	8.69313	8.66337	8.62168	8.61245	8.72089	8.86283	8.93112	RNF14	protein_coding
343	ENSG00000013563	7.43052	7.36244	7.44078	7.11581	6.92064	7.26826	7.57513	7.53076	7.35084	6.98409	6.75321	6.81641	7.50511	7.41994	7.30332	DNASE1L1	protein_coding
344	ENSG00000013573	7.15839	7.25276	7.1611	7.27038	7.24043	7.26277	7.37464	7.41974	7.2747	7.25275	7.21302	7.19654	7.35764	7.33749	7.30568	DDX11	protein_coding
345	ENSG00000013583	9.07342	9.01643	9.04635	9.38519	9.39584	9.29421	9.10102	9.07017	8.96188	9.16441	9.08052	9.09478	9.26487	9.26073	9.30251	HEBP1	protein_coding
346	ENSG00000013588	12.5663	12.6103	12.5696	12.9065	12.8806	12.8338	12.5425	12.5494	12.6492	12.9566	12.9515	12.8832	12.4777	12.5165	12.5022	GPRC5A	protein_coding
347	ENSG00000013619	5.95473	5.58789	5.7075	5.16723	5.43956	5.46553	5.55433	6.01407	5.68855	5.32321	5.17231	5.14048	5.6274	5.27564	5.37165	MAMLD1	protein_coding
348	ENSG00000013725	3.93202	4.22447	3.95256	2.97417	3.2211	3.18181	3.53404	4.00196	3.54408	2.97739	2.76173	3.3822	3.68578	3.60827	3.50921	CD6	protein_coding
349	ENSG00000013810	10.3613	10.3544	10.4115	10.2832	10.266	10.2254	10.3835	10.3457	10.3764	10.1497	10.0833	10.1274	10.5845	10.5965	10.5317	TACC3	protein_coding
350	ENSG00000014123	10.207	10.2314	10.1418	10.3601	10.362	10.3349	10.2334	10.1945	10.1667	10.0592	10.0827	10.0516	10.2646	10.2726	10.3181	UFL1	protein_coding
351	ENSG00000014138	10.0067	10.0152	10.0398	9.77304	9.7103	9.747	10.1046	10.0077	10.0316	9.76219	9.69353	9.69191	10.171	10.1295	10.1216	POLA2	protein_coding
352	ENSG00000014164	9.53057	9.56243	9.44551	9.60618	9.58707	9.63304	9.47527	9.47973	9.41935	9.73382	9.7348	9.70104	9.58669	9.44412	9.47085	ZC3H3	protein_coding
353	ENSG00000014216	11.7041	11.7099	11.6876	11.6446	11.6363	11.58	11.6924	11.6325	11.7728	11.5879	11.5766	11.5457	11.7396	11.7391	11.685	CAPN1	protein_coding
354	ENSG00000014257	7.20864	6.94025	7.27735	6.2251	5.96752	6.23161	7.2506	7.09172	7.19656	4.96315	5.16485	5.55557	7.41464	7.45706	7.38569	ACPP	protein_coding
355	ENSG00000014641	10.1516	10.1734	10.1555	10.1465	10.1811	10.0788	10.199	10.113	10.2264	10.0084	10.0249	9.95349	10.2035	10.22	10.1825	MDH1	protein_coding
356	ENSG00000014824	9.65163	9.56435	9.65162	9.6152	9.6032	9.68726	9.59631	9.67173	9.58893	9.47034	9.49185	9.54292	9.51821	9.62739	9.5764	SLC30A9	protein_coding
357	ENSG00000014914	9.11822	9.27414	9.12627	8.56813	8.64041	8.75407	9.23885	9.26256	9.10222	9.50523	9.38412	9.48749	8.56892	8.46874	8.51711	MTMR11	protein_coding
358	ENSG00000014919	10.3804	10.4603	10.4075	10.5288	10.529	10.5998	10.4685	10.4476	10.4053	10.3845	10.3958	10.3948	10.5592	10.5828	10.5394	COX15	protein_coding
359	ENSG00000015133	7.75947	7.75879	7.57098	8.33989	8.31418	8.30661	7.5837	7.71077	7.58701	8.31927	8.52166	8.47085	7.7936	7.77276	7.66115	CCDC88C	protein_coding
360	ENSG00000015153	8.83459	8.79538	8.77068	8.66218	8.8768	8.68958	8.7606	8.80543	8.73198	8.93011	8.86558	8.89334	8.63494	8.67351	8.77481	YAF2	protein_coding
361	ENSG00000015171	9.98809	9.91177	9.94244	10.0624	10.0972	10.1201	10.0014	9.97395	9.93571	9.84673	9.90609	9.82138	10.0696	10.1577	10.1507	ZMYND11	protein_coding
362	ENSG00000015285	4.03358	4.37423	4.42433	4.43437	4.49572	4.56503	3.92279	4.0792	3.82649	3.71989	3.63133	3.65525	4.31642	3.49647	4.09012	WAS	protein_coding
363	ENSG00000015413	1.89943	1.72947	1.41155	1.82648	1.53244	1.80149	1.72658	1.79816	1.54632	1.98856	2.11384	2.02192	1.62827	1.73386	1.71634	DPEP1	protein_coding
364	ENSG00000015475	10.1242	10.1076	10.0684	10.1069	10.1489	10.1123	10.1338	10.0723	10.075	10.0886	10.0396	10.0285	10.2662	10.226	10.1982	BID	protein_coding
365	ENSG00000015479	10.9741	10.9693	10.9752	10.9974	10.9814	10.9926	11.0141	10.9358	11.0275	11.0011	10.9432	10.9254	11.0796	11.1461	11.0901	MATR3	protein_coding
366	ENSG00000015520	0.759814	0.659006	0.845963	0.54965	0.661131	0.99951	0.657732	0.651563	0.670732	0.859684	0.659267	0.838547	0.656068	0.762547	0.653227	NPC1L1	protein_coding
367	ENSG00000015532	9.99856	9.91506	9.95706	9.69387	9.68008	9.67995	9.89286	9.84363	9.86097	9.6699	9.60134	9.72674	9.97907	9.92186	9.92964	XYLT2	protein_coding
368	ENSG00000015568	0	0	0	0	0	0	0	0	0	0	0	0	0	0	0	RGPD5	protein_coding
369	ENSG00000015592	-0.433411	-0.320266	-0.322793	-0.317527	0.0463709	-0.325215	-0.433732	-0.435214	-0.430608	-0.432416	-0.217455	-0.226953	-0.434132	-0.432962	-0.434814	STMN4	protein_coding
370	ENSG00000015676	11.4107	11.4269	11.3964	11.3166	11.3278	11.3015	11.3976	11.3696	11.4096	11.2951	11.3674	11.3073	11.3828	11.3563	11.3709	NUDCD3	protein_coding
371	ENSG00000016082	7.5095	7.583	7.51749	7.11402	7.05255	7.20332	7.49582	7.47976	7.59896	7.08325	7.17447	7.32744	7.09673	7.26083	7.25618	ISL1	protein_coding
372	ENSG00000016391	-3.98211	-3.98211	-3.98217	-3.98205	-3.98207	-3.98222	-3.98213	-3.98225	-3.98189	-3.98203	-3.8736	-3.98224	-3.98216	-3.98207	-3.98222	CHDH	protein_coding
373	ENSG00000016402	7.17557	7.05835	6.94965	7.03489	7.13468	7.07778	7.22088	7.19058	7.14577	6.57966	6.34863	6.38267	7.16236	7.19429	7.23141	IL20RA	protein_coding
374	ENSG00000016490	0	0	0	0	0	0	0	0	0	0	0	0	0	0	0	CLCA1	protein_coding
375	ENSG00000016602	1.87416	2.06537	1.96567	2.62883	2.31097	2.58522	1.87127	1.85793	1.78534	2.31854	2.37354	2.27714	1.6417	1.87818	1.86153	CLCA4	protein_coding
376	ENSG00000016864	8.98969	9.07862	8.96835	9.04896	9.15718	9.07976	9.05252	9.10538	8.93177	8.92354	8.83786	9.01158	9.08855	9.12384	9.17517	GLT8D1	protein_coding
377	ENSG00000017260	11.1928	11.2089	11.1837	11.266	11.2498	11.2285	11.2128	11.2002	11.2596	11.2695	11.3077	11.2527	11.1641	11.199	11.1837	ATP2C1	protein_coding
378	ENSG00000017373	7.09564	7.17334	7.27809	6.63493	6.55589	6.67591	7.00856	7.13159	6.99627	6.64267	6.72798	6.51815	6.75415	6.75621	6.96334	SRCIN1	protein_coding
379	ENSG00000017427	-1.35302	-1.35306	-1.35517	-1.46095	-1.46108	-1.46197	-1.46145	-1.26347	-1.46006	-1.46086	-1.46128	-1.46207	-1.46162	-1.46111	-1.35692	IGF1	protein_coding
380	ENSG00000017483	9.72233	9.80324	9.75221	10.0317	10.0428	9.95908	9.75708	9.70059	9.79219	10.096	10.0899	10.0604	9.93895	9.92257	9.88753	SLC38A5	protein_coding
381	ENSG00000017621	5.16486	4.90201	4.62835	4.79102	4.88554	5.0881	5.12756	4.84385	4.61226	4.60121	5.26743	5.1579	4.70628	4.5846	4.95002	MAGIX	protein_coding
382	ENSG00000017797	9.61048	9.66242	9.65308	9.5808	9.58149	9.60535	9.65033	9.71157	9.64511	9.38598	9.46078	9.46673	9.74097	9.70636	9.73586	RALBP1	protein_coding
383	ENSG00000018189	8.04445	7.92556	7.97083	7.59279	7.93687	7.83918	8.1882	8.03718	7.72598	7.97454	7.98095	7.99795	7.82884	7.67282	7.95823	RUFY3	protein_coding
384	ENSG00000018236	11.2984	11.2977	11.2939	10.6186	10.611	10.6999	11.3332	11.2579	11.2147	9.50593	9.60831	9.51114	11.6251	11.628	11.6069	CNTN1	protein_coding
385	ENSG00000018280	3.14806	3.00123	3.19986	3.46803	3.65758	3.46868	3.20875	2.71639	3.12757	3.57502	3.216	3.35859	3.2638	3.00926	3.24985	SLC11A1	protein_coding
386	ENSG00000018408	10.7314	10.6385	10.7123	10.8335	10.9085	10.8693	10.7603	10.7217	10.718	10.8754	10.8549	10.8615	10.5831	10.6141	10.6267	WWTR1	protein_coding
387	ENSG00000018510	10.9569	10.9916	10.9995	11.0326	11.0452	11.08	10.9917	10.9831	10.9983	10.9288	10.9298	10.912	11.2144	11.2952	11.2357	AGPS	protein_coding
388	ENSG00000018607	0	0	0	0	0	0	0	0	0	0	0	0	0	0	0	ZNF806	pseudogene
389	ENSG00000018610	8.33764	8.29543	8.2323	8.385	8.33454	8.38877	8.32758	8.29403	8.31668	8.1786	8.18395	8.26118	8.41197	8.51901	8.48002	CXorf56	protein_coding
390	ENSG00000018625	1.57395	1.57381	1.37669	1.88842	1.94563	1.72161	1.37908	1.55793	1.28134	1.38605	1.27281	1.71898	1.6523	1.66431	1.56149	ATP1A2	protein_coding
391	ENSG00000018699	9.89965	9.83347	9.92044	9.83852	9.85041	9.9396	9.95712	9.95159	9.8819	9.8068	9.78776	9.75437	10.0907	10.0342	10.0279	TTC27	protein_coding
392	ENSG00000018869	0.836884	0.836839	0.953717	1.76091	1.50176	1.05643	0.835964	0.948442	0.844864	1.26847	1.3435	1.24064	0.953976	0.838167	0.950488	ZNF582	protein_coding
393	ENSG00000019102	1.78161	1.87785	2.11529	2.20922	1.78572	1.86318	2.12143	1.76657	2.08404	1.88783	2.38916	1.94733	1.67162	1.97189	1.86411	VSIG2	protein_coding
394	ENSG00000019144	10.392	10.4074	10.3711	10.1972	10.2805	10.3687	10.3333	10.3418	10.3605	10.2272	10.1704	10.2544	10.5992	10.5277	10.5196	PHLDB1	protein_coding
395	ENSG00000019169	5.6703	5.92111	5.73032	6.58983	6.58939	6.49879	5.83091	5.87123	5.46082	6.21882	6.25832	6.08153	5.68847	5.31655	5.78954	MARCO	protein_coding
396	ENSG00000019186	6.33066	6.45284	6.47902	7.43852	7.34321	7.4783	6.36482	6.44993	6.27206	8.211	8.24614	8.15757	6.21836	6.1596	6.10238	CYP24A1	protein_coding
397	ENSG00000019485	6.35588	6.34085	6.2211	6.37301	6.30156	6.17679	6.15893	6.11681	6.39083	6.08911	6.10566	6.07025	6.58638	6.25342	6.27127	PRDM11	protein_coding
398	ENSG00000019505	0.765701	0.662106	0.760872	0.549649	0.549015	0.655724	1.02452	1.08146	0.973784	0.771918	0.765995	0.654734	0.659067	0.548921	0.545119	SYT13	protein_coding
399	ENSG00000019549	10.1895	10.1736	10.1684	10.0524	10.0079	10.1249	10.3078	10.2949	10.3212	10.4618	10.5133	10.4517	9.62553	9.69527	9.66621	SNAI2	protein_coding
400	ENSG00000019582	4.84924	5.22045	5.1917	7.23834	7.01292	6.8192	5.07172	5.54594	5.29238	7.86831	7.84716	7.89987	3.91751	4.0308	4.35732	CD74	protein_coding
401	ENSG00000019991	0	0	0	0	0	0	0	0	0	0	0	0	0	0	0	HGF	protein_coding
402	ENSG00000019995	9.91512	9.913	9.88164	10.0687	10.1268	10.0777	9.94229	9.95584	9.89849	10.1105	10.1054	10.048	9.95664	9.94091	9.99969	ZRANB1	protein_coding
403	ENSG00000020129	9.75746	9.70591	9.68948	9.52736	9.52116	9.47943	9.67914	9.68036	9.75764	9.66936	9.5691	9.68231	9.85571	9.7729	9.81046	NCDN	protein_coding
404	ENSG00000020181	3.78839	3.45983	3.58306	5.01171	4.73465	5.07921	3.52532	3.55801	3.52349	4.25197	3.7896	4.21378	3.10714	3.39315	3.27126	GPR124	protein_coding
405	ENSG00000020219	0	0	0	0	0	0	0	0	0	0	0	0	0	0	0	CCT8L1P	pseudogene
406	ENSG00000020256	10.4189	10.3748	10.425	10.4035	10.406	10.4091	10.3403	10.3466	10.3325	10.4233	10.4785	10.4352	10.3672	10.3242	10.3371	ZFP64	protein_coding
407	ENSG00000020426	8.72337	8.75416	8.81373	8.99007	9.00572	9.02302	8.82802	8.77027	8.75693	8.94074	8.95118	8.88778	8.92768	8.95814	8.92356	MNAT1	protein_coding
408	ENSG00000020577	9.23897	9.25409	9.2178	10.2068	10.2504	10.2684	9.26486	9.34801	9.41206	10.349	10.4023	10.3788	8.8085	8.93766	8.97798	SAMD4A	protein_coding
409	ENSG00000020633	2.27132	2.55065	2.36249	2.98109	2.91529	2.93616	2.26788	2.34989	2.67465	3.19718	2.96637	2.98713	2.15536	2.55742	2.60915	RUNX3	protein_coding
410	ENSG00000020922	9.07784	9.0621	9.11133	9.20513	9.14159	9.19878	9.18501	9.12953	9.08124	9.05294	9.17151	9.10791	9.1041	9.12495	9.08995	MRE11A	protein_coding
411	ENSG00000021300	1.67953	1.77545	1.85561	2.23714	1.86954	2.25875	1.67695	1.66505	1.89481	1.78513	1.67991	1.759	1.76867	1.7799	1.66827	PLEKHB1	protein_coding
412	ENSG00000021355	10.2319	10.1885	10.2048	10.4193	10.4054	10.3833	10.2543	10.2247	10.2748	10.5568	10.5605	10.5629	10.0317	10.0203	10.046	SERPINB1	protein_coding
413	ENSG00000021461	-3.09878	-3.09878	-3.0989	-3.09866	-3.09871	-3.099	-3.09883	-3.09905	-3.09837	-3.09863	-3.09877	-3.09904	-3.09889	-3.09872	-2.89405	CYP3A43	protein_coding
414	ENSG00000021488	-0.00593702	0.101248	0.0986203	-0.00497113	0.103023	0.190813	0.100186	0.189163	0.111052	0.294247	0.287627	0.189575	-0.00680285	-0.0053978	-0.00762079	SLC7A9	protein_coding
415	ENSG00000021574	9.72391	9.71034	9.61346	9.75346	9.80863	9.72322	9.7473	9.72588	9.65595	9.60545	9.55775	9.6133	9.7308	9.67512	9.79725	SPAST	protein_coding
416	ENSG00000021645	4.83087	4.93581	5.39105	5.4459	5.66953	5.49876	5.14538	5.20505	5.15907	5.18996	4.97144	4.94546	5.64589	5.0812	5.10839	NRXN3	protein_coding
417	ENSG00000021762	9.2805	9.23401	9.2416	9.08547	9.04357	9.04214	9.12865	9.04516	9.07559	8.83765	8.82601	8.86671	9.27156	9.0949	9.15154	OSBPL5	protein_coding
418	ENSG00000021776	10.5081	10.5306	10.5733	10.5254	10.4981	10.5574	10.5177	10.489	10.5085	10.4924	10.585	10.5374	10.566	10.6536	10.637	AQR	protein_coding
419	ENSG00000021826	5.77974	5.48094	5.79353	7.00208	7.15254	7.27133	5.74478	5.64093	5.668	7.0459	7.28632	7.06862	5.58608	5.44174	5.4	CPS1	protein_coding
420	ENSG00000021852	-2.9677	-2.9677	-2.96782	-2.96758	-2.96763	-2.96792	-2.96775	-2.96797	-2.85514	-2.96756	-2.9677	-2.86636	-2.96781	-2.96764	-2.96791	C8B	protein_coding
421	ENSG00000022267	2.00066	1.55807	1.83576	1.66807	1.84948	1.82789	1.84064	1.54727	1.68369	1.85488	2.07191	1.64819	1.83631	1.93059	1.8289	FHL1	protein_coding
422	ENSG00000022277	9.90755	9.87107	9.89228	9.90781	9.91129	9.85509	9.91546	9.8646	9.96689	9.87213	9.86954	9.83197	9.96246	9.90492	9.89382	RTFDC1	protein_coding
423	ENSG00000022355	-4.04135	-4.04135	-4.0414	-4.04129	-4.04131	-4.04145	-4.04137	-3.93882	-4.04114	-4.04127	-4.04134	-4.04147	-4.0414	-4.04131	-4.04145	GABRA1	protein_coding
424	ENSG00000022556	11.0637	11.0845	11.026	10.9691	10.9241	10.9454	11.0548	11.0058	11.0866	10.8432	10.8698	10.8279	11.0611	11.0967	11.0606	NLRP2	protein_coding
425	ENSG00000022567	7.73584	7.71669	7.7622	8.0512	7.84593	7.94617	7.78176	7.93766	7.70623	7.75382	7.83804	7.85919	7.57649	7.51476	7.67489	SLC45A4	protein_coding
426	ENSG00000022840	11.0611	11.0895	11.0682	11.0993	11.1473	11.1215	11.0586	11.0779	11.1101	11.016	10.9984	10.9955	11.1103	11.0814	11.0934	RNF10	protein_coding
427	ENSG00000022976	8.29139	8.29914	8.27836	8.32652	8.35471	8.52363	8.21676	8.27753	8.24141	8.46388	8.44155	8.42587	8.22106	8.24162	8.25451	ZNF839	protein_coding
428	ENSG00000023041	9.94855	9.89206	9.93267	9.71669	9.72434	9.73976	9.89525	9.90837	9.86038	9.89097	9.91607	9.86056	9.78259	9.80018	9.72267	ZDHHC6	protein_coding
429	ENSG00000023171	5.09958	5.27044	5.14964	3.50608	3.74478	4.02066	5.06226	5.3174	4.75311	5.28177	5.17753	5.43918	3.55549	3.58443	3.90151	GRAMD1B	protein_coding
430	ENSG00000023191	10.9053	10.891	10.8328	10.8753	10.877	10.801	10.817	10.8143	10.8573	10.8268	10.7779	10.789	10.9207	10.9171	10.9004	RNH1	protein_coding
431	ENSG00000023228	10.6086	10.6122	10.5943	10.6112	10.6697	10.5884	10.6019	10.6101	10.6094	10.4525	10.4497	10.3932	10.7175	10.6986	10.7175	NDUFS1	protein_coding
432	ENSG00000023287	11.2197	11.1841	11.2287	11.4513	11.4704	11.4645	11.2057	11.2028	11.2212	11.3574	11.4121	11.4144	11.1666	11.198	11.2091	RB1CC1	protein_coding
433	ENSG00000023318	10.2344	10.265	10.3028	10.2512	10.2634	10.2336	10.285	10.3171	10.3603	10.2574	10.2667	10.209	10.1581	10.2156	10.2303	ERP44	protein_coding
434	ENSG00000023330	9.97302	9.87617	9.9475	9.7144	9.74493	9.70562	9.93545	10.034	9.9543	9.85487	9.91038	9.86879	9.92554	9.9071	9.90668	ALAS1	protein_coding
435	ENSG00000023445	9.79819	9.89617	9.93083	10.6716	10.6753	10.6599	9.86639	10.0031	9.98505	11.5774	11.5912	11.5672	8.83821	8.8156	8.74826	BIRC3	protein_coding
436	ENSG00000023516	11.3984	11.4032	11.4756	11.382	11.342	11.3972	11.3751	11.4809	11.4868	11.3816	11.4712	11.427	11.3456	11.4313	11.4259	AKAP11	protein_coding
437	ENSG00000023572	8.47873	8.42522	8.34486	8.25812	8.36839	8.23491	8.40403	8.41702	8.5475	8.3779	8.31574	8.32605	8.39407	8.53134	8.41283	GLRX2	protein_coding
438	ENSG00000023608	7.83637	7.92027	7.90891	8.4037	8.52845	8.44061	7.94998	7.88477	7.87238	8.30992	8.51593	8.35752	7.7455	7.83235	7.83743	SNAPC1	protein_coding
439	ENSG00000023697	9.60132	9.58666	9.55784	9.56415	9.55588	9.53191	9.63629	9.53863	9.53965	9.18588	9.233	9.2303	9.73065	9.69901	9.68107	DERA	protein_coding
440	ENSG00000023734	10.0749	10.0992	10.0107	10.0623	10.0458	10.049	10.0729	10.0191	10.0976	9.91624	9.90411	9.87402	10.2346	10.252	10.2068	STRAP	protein_coding
441	ENSG00000023839	7.36016	7.14495	7.39433	7.06718	7.06404	7.04611	7.37672	7.37175	7.38998	7.1135	7.26736	7.24808	6.92335	6.79597	6.94514	ABCC2	protein_coding
442	ENSG00000023892	9.17187	9.19666	9.23431	9.28716	9.19391	9.28189	9.23259	9.22628	9.16522	9.18051	9.17631	9.16695	9.35942	9.25363	9.26127	DEF6	protein_coding
443	ENSG00000023902	6.05194	5.77057	5.59772	5.35954	5.47991	5.52658	5.77876	5.44564	5.72658	5.18873	5.2176	5.21355	5.64269	5.7273	5.67948	PLEKHO1	protein_coding
444	ENSG00000023909	10.9232	10.912	10.9136	10.2993	10.3386	10.321	10.9238	10.9691	10.8997	10.5607	10.6203	10.5931	10.8144	10.8056	10.8861	GCLM	protein_coding
445	ENSG00000024048	10.0304	10.0283	10.0251	10.3456	10.3243	10.3829	10.0106	10.0466	10.0119	10.2536	10.371	10.3657	9.97135	10.0955	10.0317	UBR2	protein_coding
446	ENSG00000024422	11.0912	11.1432	11.0857	10.9115	10.8851	10.9001	11.0173	11.0463	11.0522	10.9303	10.936	10.9193	11.1296	11.1071	11.0464	EHD2	protein_coding
447	ENSG00000024526	9.02927	8.92759	8.9399	8.91044	9.00434	9.05369	8.99948	8.92763	8.81041	8.81153	8.88553	8.85635	9.07662	9.20398	9.1549	DEPDC1	protein_coding
448	ENSG00000024862	7.92634	8.00897	7.84909	8.00338	8.15184	7.95919	8.03056	7.93063	8.06764	7.73521	7.87358	7.91369	7.71127	7.65308	7.87573	CCDC28A	protein_coding
449	ENSG00000025039	-1.66475	-1.66476	-1.66504	-1.66446	-1.66457	-1.56292	-1.66487	-1.66541	-1.55139	-1.55625	-1.55879	-1.56353	-1.66502	-1.66459	-1.66527	RRAGD	protein_coding
450	ENSG00000025156	8.27348	7.94635	8.34217	8.32132	8.40575	8.29807	8.28473	8.21067	8.18728	8.15853	8.15045	8.22666	8.34837	8.4387	8.35697	HSF2	protein_coding
451	ENSG00000025293	9.80976	9.82421	9.84757	10.1359	10.1417	10.1944	9.9315	9.96759	9.88925	9.96552	10.0062	9.99895	10.036	10.0825	10.1598	PHF20	protein_coding
452	ENSG00000025423	2.56907	2.74944	3.03039	3.53917	3.53191	2.54911	2.901	2.72141	3.02882	3.18909	3.28173	3.0121	2.55947	2.75668	3.01831	HSD17B6	protein_coding
453	ENSG00000025434	7.32694	7.42659	7.40172	7.62234	7.68612	7.74211	7.46464	7.27362	7.21748	7.2518	7.1857	7.41135	7.30424	7.58738	7.27504	NR1H3	protein_coding
454	ENSG00000025708	9.19965	9.21476	9.16275	8.79396	8.82051	8.74951	9.09609	9.14979	9.28162	10.0306	9.97021	10.004	8.06596	7.90966	7.9464	TYMP	protein_coding
455	ENSG00000025770	9.38065	9.35964	9.31747	9.31827	9.26052	9.22796	9.30651	9.29116	9.33262	9.12153	9.14571	9.21109	9.43982	9.39056	9.35124	NCAPH2	protein_coding
456	ENSG00000025772	10.5598	10.5564	10.541	10.7014	10.6783	10.6128	10.5588	10.5377	10.5687	10.6	10.669	10.608	10.681	10.6821	10.6417	TOMM34	protein_coding
457	ENSG00000025796	9.91568	9.83239	9.91	9.96014	10.0551	10.0524	9.92903	9.9209	9.91345	9.81967	9.80503	9.76077	10.0534	10.0862	10.0248	SEC63	protein_coding
458	ENSG00000025800	11.1732	11.2087	11.1823	11.168	11.1325	11.1752	11.1656	11.1988	11.1746	11.0818	11.2144	11.1802	11.2342	11.2757	11.264	KPNA6	protein_coding
459	ENSG00000026025	4.86978	5.01816	4.93606	3.95105	4.06863	3.95327	4.97978	4.49166	5.05126	4.49222	4.54842	4.68173	5.04972	5.16655	5.17765	VIM	protein_coding
460	ENSG00000026036	5.37758	5.59016	5.62657	5.35306	5.42052	5.24522	5.39171	5.41206	5.36663	5.33248	5.35321	5.3665	5.8204	5.46852	5.24854	RTEL1-TNFRSF6B	protein_coding
461	ENSG00000026103	9.36178	9.3179	9.41719	8.63016	8.65847	8.70373	9.39707	9.43701	9.38449	9.28766	9.30811	9.32381	8.79663	8.84278	8.7955	FAS	protein_coding
462	ENSG00000026297	8.12964	8.0418	8.13281	8.12651	8.12752	8.25162	8.063	7.99285	7.91663	8.05526	8.08396	8.00598	8.22332	8.19982	8.19746	RNASET2	protein_coding
463	ENSG00000026508	12.6492	12.6525	12.6404	12.7077	12.6954	12.6705	12.6309	12.6149	12.7419	12.7479	12.7407	12.6857	12.6128	12.6441	12.5898	CD44	protein_coding
464	ENSG00000026559	5.11109	5.25084	5.0551	5.42936	5.3457	5.17313	5.10026	5.2153	5.111	5.20264	4.77544	5.11011	5.3037	5.06531	5.14909	KCNG1	protein_coding
465	ENSG00000026652	7.44711	7.41126	7.44194	5.97793	6.31845	6.26948	7.3549	7.52109	7.56359	6.4486	6.3485	6.21143	7.01471	6.9355	7.0138	AGPAT4	protein_coding
466	ENSG00000026751	7.1771	7.16766	7.2536	6.48628	6.53219	6.62356	7.22344	7.35442	7.36221	8.12208	8.0949	8.06578	6.34677	6.65347	6.56318	SLAMF7	protein_coding
467	ENSG00000026950	8.74187	8.82991	8.77322	7.68955	7.8719	7.87531	8.80486	8.86526	8.75915	8.72305	8.72238	8.74782	7.85351	7.9443	7.79443	BTN3A1	protein_coding
468	ENSG00000027001	9.40248	9.42756	9.45873	9.58083	9.62708	9.61443	9.47529	9.48659	9.46488	9.25819	9.32207	9.23774	9.56032	9.59358	9.60229	MIPEP	protein_coding
469	ENSG00000027075	9.04808	9.14314	8.9801	9.13861	9.22841	9.14361	9.11757	8.98218	9.0954	8.9304	8.98241	9.10816	9.10918	9.18264	9.21175	PRKCH	protein_coding
470	ENSG00000027644	-0.620884	-0.510654	-0.414625	-0.508068	-0.620474	-0.515326	-0.621151	-0.419934	-0.618557	-0.312517	-0.620845	-0.516049	-0.621482	-0.620512	-0.622048	INSRR	protein_coding
471	ENSG00000027697	10.0451	10.0197	10.028	9.97278	10.075	10.0288	10.0319	10.1219	10.1065	10.1733	10.1992	10.1616	9.91663	9.94712	9.95544	IFNGR1	protein_coding
472	ENSG00000027847	8.85179	8.80991	8.76723	9.04582	8.87371	8.95091	8.72589	8.76521	8.68132	8.89285	8.85966	8.84773	8.95467	8.89751	8.88949	B4GALT7	protein_coding
473	ENSG00000027869	3.87411	3.92512	4.04745	4.04295	3.44771	4.11362	4.05932	4.18477	4.04575	3.89867	3.97602	4.02218	3.90731	3.98627	3.61143	SH2D2A	protein_coding
474	ENSG00000028116	8.93833	8.87621	8.94156	8.82094	8.90739	8.79557	9.0189	8.91355	8.89586	8.87145	8.89884	8.91702	8.93317	9.02745	9.07559	VRK2	protein_coding
475	ENSG00000028137	6.50214	6.72147	6.67942	5.85457	5.90743	5.76515	6.69776	6.71411	6.76455	6.78458	6.80056	7.02965	6.1432	6.27219	6.22987	TNFRSF1B	protein_coding
476	ENSG00000028203	10.4701	10.452	10.5235	10.3983	10.4524	10.3738	10.5185	10.5145	10.5046	10.6301	10.6353	10.6705	10.4345	10.4173	10.446	VEZT	protein_coding
477	ENSG00000028277	3.40379	3.08712	3.14329	3.42092	3.23403	3.12954	3.50245	3.25066	2.97778	3.36764	3.34797	3.47085	3.21023	3.0955	3.25881	POU2F2	protein_coding
478	ENSG00000028310	9.60648	9.56001	9.58204	9.31318	9.26149	9.40816	9.58857	9.62489	9.64845	9.59434	9.45292	9.50565	9.74768	9.68421	9.68588	BRD9	protein_coding
479	ENSG00000028528	10.4294	10.3977	10.3349	10.4416	10.4177	10.4546	10.3808	10.3956	10.3887	10.48	10.3648	10.418	10.3454	10.3451	10.3635	SNX1	protein_coding
480	ENSG00000028839	7.87631	7.88677	8.07343	7.8655	8.05596	7.91309	7.9698	7.99941	7.96217	8.12641	8.02656	8.10471	7.8671	7.9124	7.80388	TBPL1	protein_coding
481	ENSG00000029153	11.3858	11.3805	11.3728	10.8652	10.8992	10.9051	11.3661	11.3783	11.4183	11.4444	11.4388	11.4189	10.9719	11.0223	11.0112	ARNTL2	protein_coding
482	ENSG00000029363	10.8784	10.8682	10.8925	11.0249	11.0257	10.999	10.9165	10.8556	10.9435	10.8864	10.8437	10.8438	10.8586	10.9366	10.9084	BCLAF1	protein_coding
483	ENSG00000029364	11.0653	11.0986	11.1185	11.0482	11.0625	11.0605	11.1288	11.1083	11.0906	10.9888	11.082	11.0296	11.1297	11.114	11.0907	SLC39A9	protein_coding
484	ENSG00000029534	7.11851	7.45382	7.11337	8.00635	7.85821	8.00676	7.33523	7.1826	7.09792	6.51704	6.49288	6.46232	7.92589	7.74236	7.59575	ANK1	protein_coding
485	ENSG00000029559	-3.96822	-3.96822	-3.96828	-3.96816	-3.85824	-3.96834	-3.96824	-3.96836	-3.968	-3.96814	-3.96822	-3.96835	-3.96828	-3.96818	-3.96833	IBSP	protein_coding
486	ENSG00000029639	8.79443	8.79071	8.81052	9.00585	9.08231	9.03489	8.88215	8.82957	8.83281	8.66077	8.67305	8.73812	8.99282	9.03982	9.027	TFB1M	protein_coding
487	ENSG00000029725	10.666	10.6433	10.6674	10.4815	10.5683	10.5817	10.6472	10.6635	10.6719	10.6879	10.7353	10.735	10.6851	10.6946	10.7301	RABEP1	protein_coding
488	ENSG00000029993	8.99938	8.76377	8.91731	8.92959	8.91032	8.91662	8.89923	8.90279	8.87475	8.2882	8.50897	8.44095	9.09133	9.10496	9.15015	HMGB3	protein_coding
489	ENSG00000030066	11.0768	11.0887	11.0877	11.0497	11.0555	11.0446	11.0578	11.073	11.0956	11.0035	11.0553	11.0142	11.0925	11.1596	11.1192	NUP160	protein_coding
490	ENSG00000030110	6.54532	6.46601	6.65865	5.95437	6.34368	6.36541	6.4937	6.40747	6.49293	6.47879	6.63344	6.52543	6.33975	6.14758	6.25301	BAK1	protein_coding
491	ENSG00000030304	1.05659	1.16058	1.05276	1.26271	1.16408	1.24311	0.940979	1.04764	0.949587	1.58418	1.25627	1.54749	1.05301	1.16376	1.32947	MUSK	protein_coding
492	ENSG00000030419	9.51317	9.55648	9.53853	10.0788	10.0265	10.0403	9.50801	9.53722	9.51236	9.65473	9.78197	9.74532	9.47321	9.48971	9.50988	IKZF2	protein_coding
493	ENSG00000030582	10.7473	10.8118	10.721	10.7828	10.7521	10.719	10.7063	10.7323	10.8049	10.9035	10.9005	10.8385	10.6946	10.6167	10.5745	GRN	protein_coding
494	ENSG00000031003	9.58445	9.63931	9.6829	9.82116	9.85696	9.88961	9.73974	9.78213	9.71037	9.87336	9.91712	9.96409	9.27836	9.36715	9.39103	FAM13B	protein_coding
495	ENSG00000031081	8.1685	8.12681	8.27518	7.57502	7.45035	7.44667	8.12727	8.28499	8.27092	8.23832	8.43837	8.26492	7.10593	7.1269	7.28876	ARHGAP31	protein_coding
496	ENSG00000031544	2.14283	1.98428	1.88833	1.90392	2.14955	2.32	1.79731	1.8781	1.82323	1.9058	2.06705	1.57241	1.97632	2.14892	2.12372	NR2E3	processed_transcript
497	ENSG00000031691	8.5696	8.46764	8.52842	8.47322	8.452	8.46061	8.69755	8.58674	8.61625	8.51195	8.55413	8.51007	8.32706	8.27288	8.30887	CENPQ	protein_coding
498	ENSG00000031698	10.5914	10.6231	10.6059	10.7059	10.6928	10.6595	10.6366	10.622	10.6419	10.5371	10.5458	10.5346	10.6452	10.624	10.6082	SARS	protein_coding
499	ENSG00000031823	10.1657	10.1157	10.058	10.0457	10.0038	9.98333	10.1201	10.0682	10.0734	10.0556	10.0636	10.0729	10.2009	10.1524	10.1943	RANBP3	protein_coding
500	ENSG00000032219	9.01152	8.99773	9.01554	9.18827	9.24336	9.3416	9.00238	9.03812	8.89889	9.31384	9.34115	9.23436	8.71881	8.73572	8.66593	ARID4A	protein_coding
501	ENSG00000032389	9.44969	9.47765	9.42459	9.52365	9.50802	9.3879	9.49939	9.46502	9.45662	9.35811	9.37842	9.31054	9.47769	9.47554	9.47602	TSSC1	protein_coding
502	ENSG00000032444	9.90793	9.90723	9.88008	10.0394	10.0269	10.0418	9.87209	9.79463	9.82205	9.87551	9.88295	9.86987	9.91843	9.84813	9.8344	PNPLA6	protein_coding
503	ENSG00000032742	8.23423	8.09598	8.0087	8.16501	8.21149	8.36274	8.23316	8.16332	8.15306	8.08571	7.89051	7.94632	8.26642	8.28828	8.2972	IFT88	protein_coding
504	ENSG00000033011	8.47685	8.43485	8.36669	8.25625	8.3209	8.31476	8.30185	8.37445	8.3289	8.26455	8.32221	8.31243	8.51702	8.48167	8.42939	ALG1	protein_coding
505	ENSG00000033030	9.76563	9.76024	9.81113	9.92836	9.97444	9.89248	9.78203	9.7612	9.8095	9.94539	10.0117	9.99123	9.64287	9.71364	9.69743	ZCCHC8	protein_coding
506	ENSG00000033050	10.4836	10.4627	10.5081	10.4614	10.3929	10.3748	10.5195	10.4591	10.5302	10.3818	10.386	10.3895	10.6332	10.643	10.5794	ABCF2	protein_coding
507	ENSG00000033100	10.4346	10.4696	10.4353	9.98987	9.92936	9.87464	10.4501	10.4669	10.3974	10.3095	10.3633	10.3242	10.4434	10.5011	10.3766	CHPF2	protein_coding
508	ENSG00000033122	9.24422	9.18882	9.15487	9.73573	9.74105	9.81884	9.29311	9.28452	9.19407	8.85269	8.8229	8.84571	9.64799	9.71509	9.71417	LRRC7	protein_coding
509	ENSG00000033170	9.15164	9.13905	9.19971	9.24534	9.22936	9.22155	9.17002	9.21405	9.10893	8.9009	9.08079	9.12955	9.16816	9.30035	9.31084	FUT8	protein_coding
510	ENSG00000033178	10.5057	10.5125	10.607	10.3809	10.3734	10.4167	10.5552	10.5758	10.5555	10.6698	10.7242	10.667	10.2844	10.3491	10.3824	UBA6	protein_coding
511	ENSG00000033327	9.83704	9.70814	9.81107	10.3593	10.3745	10.3905	9.81206	9.84882	9.84303	10.2759	10.3676	10.2582	9.62453	9.59299	9.55384	GAB2	protein_coding
512	ENSG00000033627	10.1628	10.2005	10.1685	9.88749	9.87071	9.89576	10.116	10.1441	10.1497	9.78336	9.75215	9.79942	10.2159	10.2487	10.2508	ATP6V0A1	protein_coding
513	ENSG00000033800	9.59754	9.62809	9.61445	9.81745	9.89146	9.9253	9.61606	9.64001	9.63824	9.8949	9.97673	9.96518	9.57209	9.62987	9.66944	PIAS1	protein_coding
514	ENSG00000033867	8.85936	8.94295	9.01905	8.91508	8.78843	9.01376	8.87656	8.95993	8.88919	9.08498	9.03538	9.11897	8.80093	9.0785	8.98307	SLC4A7	protein_coding
515	ENSG00000034053	-1.69284	-1.69285	-1.69314	-1.69253	-1.58186	-1.58733	-1.69297	-1.69354	-1.69176	-1.47916	-1.58309	-1.69351	-1.69312	-1.69267	-1.69339	APBA2	protein_coding
516	ENSG00000034063	9.45958	9.4435	9.40367	9.40859	9.33019	9.29911	9.43749	9.37041	9.54855	9.16491	9.19203	9.21298	9.56694	9.53399	9.48863	UHRF1	processed_transcript
517	ENSG00000034152	10.411	10.4566	10.4252	10.4681	10.4699	10.433	10.3864	10.4302	10.4962	10.584	10.5942	10.5835	10.4816	10.4242	10.4835	MAP2K3	protein_coding
518	ENSG00000034239	4.81395	4.9464	4.75412	4.80378	4.68161	4.80036	4.90453	5.21528	5.03683	5.01039	4.81544	4.68791	5.07154	5.11018	5.22882	EFCAB1	protein_coding
519	ENSG00000034510	8.88117	8.91963	8.84958	8.82274	8.81519	8.74737	8.88098	8.83672	8.97237	8.95045	8.88042	8.88098	8.84902	8.8868	8.78394	TMSB10	protein_coding
520	ENSG00000034533	8.49958	8.39682	8.4691	8.16919	8.41922	8.40746	8.3596	8.47648	8.20669	8.13881	8.32701	8.11831	8.52823	8.60059	8.50481	ASTE1	protein_coding
521	ENSG00000034677	9.37766	9.41929	9.40495	9.77182	9.82568	9.85068	9.38355	9.37561	9.3995	9.79911	9.93024	9.9048	9.33082	9.2509	9.37633	RNF19A	protein_coding
522	ENSG00000034693	8.76902	8.60617	8.73161	8.57884	8.7315	8.71737	8.66958	8.74524	8.84484	8.86394	8.8103	8.8061	8.76718	8.77039	8.73362	PEX3	protein_coding
523	ENSG00000034713	9.27336	9.29643	9.22997	9.32863	9.32561	9.2904	9.26114	9.30285	9.29039	9.29785	9.24683	9.2405	9.34784	9.36141	9.26777	GABARAPL2	protein_coding
524	ENSG00000034971	-1.4085	-1.4085	-1.30475	-1.30042	-1.30127	-1.40915	-1.40864	-1.40929	-1.40727	-1.2999	-1.3025	-1.30736	-1.40881	-1.4083	-1.40911	MYOC	protein_coding
525	ENSG00000035115	9.9401	9.91153	9.84458	9.89515	9.96095	9.99603	9.95156	9.92937	9.86109	9.87259	9.8729	9.83664	9.89225	9.87928	9.89428	SH3YL1	protein_coding
526	ENSG00000035141	9.6255	9.7065	9.64294	9.63892	9.65453	9.64106	9.64665	9.62223	9.6809	9.73047	9.77875	9.77317	9.67953	9.75616	9.72079	FAM136A	protein_coding
527	ENSG00000035403	12.0279	12.0307	12.0321	12.1579	12.1608	12.1101	11.9779	11.9945	12.0882	12.1533	12.1573	12.093	11.9867	12.0166	12.0237	VCL	protein_coding
528	ENSG00000035499	9.3942	9.4309	9.46875	9.02667	9.05261	9.00679	9.45736	9.41087	9.47329	8.87311	8.89014	8.94764	9.61926	9.64508	9.6434	DEPDC1B	protein_coding
529	ENSG00000035664	5.08505	5.08451	4.88529	6.12511	6.03686	6.1651	5.10602	5.02226	4.92779	5.88643	5.86941	5.80316	5.12338	5.06752	5.09942	DAPK2	protein_coding
530	ENSG00000035681	10.1169	10.1308	10.0795	9.96901	9.94398	9.93443	10.0678	10.1166	10.1069	9.9635	10.0463	10.0162	10.1133	10.1298	10.1487	NSMAF	protein_coding
531	ENSG00000035687	9.91746	9.88998	9.89094	9.77634	9.77205	9.69774	9.87904	9.9129	9.91154	9.81628	9.78779	9.766	9.69667	9.6583	9.71597	ADSS	protein_coding
532	ENSG00000035720	-2.86368	-2.96913	-2.96924	-2.96901	-2.96906	-2.96935	-2.96918	-2.96939	-2.96872	-2.86122	-2.96912	-2.96938	-2.96924	-2.96906	-2.96934	STAP1	protein_coding
533	ENSG00000035862	10.5392	10.533	10.5278	10.7427	10.7125	10.7368	10.5127	10.5161	10.5335	10.6949	10.6832	10.6502	10.3118	10.3196	10.3171	TIMP2	protein_coding
534	ENSG00000035928	10.5206	10.5585	10.6007	10.5066	10.4917	10.4718	10.6195	10.6088	10.5789	10.9739	10.9993	10.9489	10.3458	10.408	10.4007	RFC1	protein_coding
535	ENSG00000036054	10.2972	10.2311	10.2611	10.3452	10.4603	10.4064	10.2674	10.3081	10.2962	10.464	10.443	10.4426	10.1196	10.1519	10.1381	TBC1D23	protein_coding
536	ENSG00000036257	10.364	10.3319	10.3698	10.4727	10.4957	10.4363	10.3474	10.3524	10.3724	10.1145	10.1827	10.1324	10.5568	10.6359	10.6173	CUL3	protein_coding
537	ENSG00000036448	5.0597	4.64392	4.91046	5.4222	5.1339	5.31997	5.01919	4.87644	4.77171	5.09256	5.06126	5.11406	4.53768	4.95036	4.95276	MYOM2	protein_coding
538	ENSG00000036473	-4.03134	-4.03134	-4.03139	-4.03128	-4.0313	-3.92784	-4.03136	-4.03147	-4.03114	-4.03127	-4.03134	-4.03146	-4.03139	-4.03131	-4.03144	OTC	protein_coding
539	ENSG00000036530	-1.13303	-1.24412	-1.24453	-1.24367	-1.24384	-1.24492	-1.13397	-1.13827	-1.24258	-0.933724	-1.1329	-1.24505	-1.2445	-1.24386	-1.24487	CYP46A1	protein_coding
540	ENSG00000036549	10.4169	10.4419	10.4858	10.464	10.5132	10.4801	10.481	10.509	10.4552	10.5985	10.5792	10.592	10.3742	10.492	10.4881	ZZZ3	protein_coding
541	ENSG00000036565	-4.04135	-4.04135	-4.0414	-4.04129	-4.04131	-4.04145	-4.04137	-3.93882	-4.04114	-4.04127	-4.04134	-4.04147	-4.0414	-4.04131	-4.04145	SLC18A1	protein_coding
542	ENSG00000036672	5.47378	5.87528	5.59329	6.03439	6.09072	6.16955	5.51323	5.8264	5.60091	5.50993	5.64681	5.75158	6.02768	6.15356	6.33774	USP2	protein_coding
543	ENSG00000036828	-1.47193	-1.47194	-1.47228	-1.25878	-1.47171	-1.26989	-1.47208	-1.47275	-1.47066	-1.47148	-1.362	-1.36698	-1.47226	-1.47173	-1.47257	CASR	protein_coding
544	ENSG00000037042	8.43199	8.27949	8.36353	7.80867	8.01577	8.04809	8.29947	8.34456	8.32288	8.02167	7.85918	7.89196	8.42641	8.4055	8.38871	TUBG2	protein_coding
545	ENSG00000037241	5.40401	4.69516	5.20031	5.33339	5.44465	5.32781	4.94465	4.9915	5.32142	5.33993	5.14413	4.96279	5.11806	5.1577	5.1233	RPL26L1	protein_coding
546	ENSG00000037280	6.04033	6.2619	6.27031	3.64747	3.95981	4.32885	6.04314	6.26653	5.83688	5.36695	5.93135	5.64952	3.60584	4.02889	3.83044	FLT4	protein_coding
547	ENSG00000037474	10.9946	11.0244	10.9801	10.8914	10.8842	10.8944	11.0518	10.999	11.0596	10.9918	10.9812	10.952	11.06	11.105	11.0765	NSUN2	protein_coding
548	ENSG00000037637	9.39114	9.43207	9.34634	9.41485	9.37029	9.50605	9.37873	9.48681	9.35933	9.48491	9.41719	9.44721	9.44075	9.43316	9.44541	FBXO42	protein_coding
549	ENSG00000037749	10.7684	10.7909	10.8086	10.7191	10.6508	10.7032	10.7778	10.7321	10.7708	10.8403	10.8809	10.8453	10.6484	10.7425	10.7685	MFAP3	protein_coding
550	ENSG00000037757	8.82156	8.73888	8.73616	8.74339	8.6875	8.81795	8.71589	8.81812	8.69217	8.57406	8.6138	8.57856	9.0018	8.99195	8.90929	MRI1	protein_coding
551	ENSG00000037897	7.79202	7.74939	7.87712	7.83252	7.83679	7.82904	7.86942	7.84799	7.77468	7.84071	7.86313	7.80244	8.12565	7.98313	7.91282	METTL1	protein_coding
552	ENSG00000037965	6.73926	6.58191	6.81668	6.28204	6.3495	6.32969	6.64411	6.90328	6.62862	6.51593	6.77486	6.71298	6.59105	6.86666	6.7906	HOXC8	protein_coding
553	ENSG00000038002	7.75604	7.67539	7.58452	7.67838	7.69729	7.703	7.75407	7.7975	7.73652	7.74997	7.79343	7.60121	7.59331	7.6035	7.50331	AGA	protein_coding
554	ENSG00000038210	10.0783	10.0446	10.0533	9.78462	9.92295	9.85541	10.0775	10.0777	10.0352	9.96932	9.99383	10.0197	9.96177	9.99173	10.0233	PI4K2B	protein_coding
555	ENSG00000038219	10.6176	10.6108	10.6905	10.8108	10.6845	10.7446	10.5306	10.6976	10.7401	10.8394	10.9732	10.9108	10.461	10.5479	10.5352	BOD1L1	protein_coding
556	ENSG00000038274	10.4577	10.4637	10.4823	10.3662	10.4096	10.3632	10.4916	10.4434	10.4947	10.3843	10.3843	10.2994	10.3697	10.4146	10.389	MAT2B	protein_coding
557	ENSG00000038295	-1.19532	-1.19533	-1.1958	-1.19483	-0.97205	-0.725016	-1.19552	-1.19643	-1.1936	-1.19471	-1.19529	-1.19639	-1.19577	-1.07802	-1.19619	TLL1	protein_coding
558	ENSG00000038358	10.4629	10.4564	10.4441	10.2758	10.2766	10.2783	10.3893	10.4418	10.419	10.2979	10.2004	10.2698	10.5595	10.5415	10.4875	EDC4	protein_coding
559	ENSG00000038382	11.4025	11.3988	11.409	11.8368	11.6993	11.7512	11.4345	11.4884	11.5508	11.9369	12.0152	11.9642	11.3661	11.4325	11.4333	TRIO	protein_coding
560	ENSG00000038427	0.108144	0.294451	-0.000241054	0.00166803	0.00129361	0.102926	0.000304417	0.10186	0.314169	0.211332	0.108308	0.196601	0.105629	0.00123767	0.19835	VCAN	protein_coding
561	ENSG00000038532	10.3752	10.3877	10.3806	10.4736	10.4138	10.4549	10.4051	10.48	10.4359	10.2541	10.4108	10.3587	10.5667	10.5517	10.5784	CLEC16A	protein_coding
562	ENSG00000038945	0	0	0	0	0	0	0	0	0	0	0	0	0	0	0	MSR1	protein_coding
563	ENSG00000039068	12.1438	12.1178	12.118	12.2194	12.2054	12.1558	12.0936	12.0593	12.1797	12.262	12.2515	12.1682	12.0822	12.1186	12.0832	CDH1	protein_coding
564	ENSG00000039123	10.5166	10.5009	10.5559	10.5968	10.5937	10.6483	10.5755	10.5033	10.5309	10.3992	10.4508	10.3719	10.6847	10.7561	10.7647	SKIV2L2	protein_coding
565	ENSG00000039139	6.14018	6.36749	6.32199	7.19885	7.21862	7.0189	6.29397	6.3957	6.3195	6.64118	6.90525	6.93751	6.46728	6.12195	6.51847	DNAH5	protein_coding
566	ENSG00000039319	10.2065	10.2195	10.268	9.96905	10.0222	10.1396	10.236	10.2197	10.21	10.1424	10.1913	10.1394	10.0614	10.162	10.0829	ZFYVE16	protein_coding
567	ENSG00000039523	10.0392	10.1164	10.0773	10.0531	10.1022	10.0769	9.97732	10.0314	9.97689	10.1359	10.1531	10.1965	10.1349	10.0581	10.1155	FAM65A	protein_coding
568	ENSG00000039537	-2.42402	-2.42402	-2.42419	-2.42384	-2.31504	-2.42435	-2.42409	-2.32096	-2.42339	-2.4238	-2.42401	-2.42441	-2.31818	-2.42392	-2.42433	C6	protein_coding
569	ENSG00000039560	10.1601	10.2333	10.228	9.7451	9.85119	9.88923	10.3192	10.3129	10.2475	9.97541	10.0966	10.0887	10.2081	10.1957	10.2068	RAI14	protein_coding
570	ENSG00000039600	4.5134	4.42631	4.68305	5.10339	5.09332	4.76287	4.6971	4.49966	4.31206	4.62467	4.70856	5.16947	4.53272	4.72101	4.86064	SOX30	protein_coding
571	ENSG00000039650	8.49033	8.48964	8.47791	7.85714	7.96875	8.02529	8.3663	8.36222	8.39499	8.06438	7.98672	8.05829	8.51201	8.50637	8.43545	PNKP	protein_coding
572	ENSG00000039987	0.485095	0.485066	0.483642	0.79785	0.486026	0.780003	0.874139	0.589636	0.813331	0.60119	0.698993	0.778222	0.594105	0.598936	0.78073	BEST2	protein_coding
573	ENSG00000040199	10.3806	10.3748	10.3781	10.5617	10.5161	10.6231	10.3682	10.4284	10.39	10.574	10.6494	10.6239	10.3602	10.4233	10.5007	PHLPP2	protein_coding
574	ENSG00000040275	10.132	10.063	10.0249	10.1175	10.0563	10.1022	10.0706	10.1379	10.1178	10.2066	10.1899	10.1672	10.1598	10.1546	10.2162	SPDL1	protein_coding
575	ENSG00000040341	9.10904	9.17243	9.0098	9.03598	9.14315	9.23826	9.18631	9.1308	9.08068	8.92049	8.91829	8.88	9.03482	9.11925	9.16905	STAU2	protein_coding
576	ENSG00000040487	8.38545	8.3611	8.35536	7.9482	7.99441	7.95903	8.34369	8.29783	8.2629	8.33996	8.23455	8.16498	8.11505	8.08459	7.99838	PQLC2	protein_coding
577	ENSG00000040531	8.72934	8.84102	8.74164	8.85964	8.76383	8.93925	8.71823	8.87546	8.84558	8.85915	8.94492	8.99687	8.78606	8.81411	8.82482	CTNS	protein_coding
578	ENSG00000040608	9.21729	9.23652	9.20045	9.0896	8.90179	8.95627	9.15526	9.20781	9.19956	8.69407	8.5469	8.74108	8.88706	8.72306	8.6852	RTN4R	protein_coding
579	ENSG00000040633	9.54225	9.57396	9.48549	9.68174	9.77679	9.72227	9.58841	9.55393	9.57188	9.84966	9.81479	9.82412	9.65818	9.60363	9.6091	PHF23	protein_coding
580	ENSG00000040731	-1.77412	-1.66269	-1.47465	-1.77382	-1.77393	-1.66678	-1.77424	-1.7748	-1.77306	-1.77374	-1.7741	-1.77477	-1.77439	-1.77395	-1.77465	CDH10	protein_coding
581	ENSG00000040933	10.1135	9.98414	10.0157	10.3694	10.3119	10.3689	10.0629	10.095	10.0571	10.1508	10.1639	10.1424	10.1172	10.0913	10.1332	INPP4A	protein_coding
582	ENSG00000041353	10.9701	11.0246	11.0005	10.5851	10.6272	10.6298	10.9797	10.9693	10.9661	10.8027	10.8144	10.8652	10.8735	10.8401	10.9269	RAB27B	protein_coding
583	ENSG00000041357	10.2168	10.1977	10.2123	10.0792	10.0589	10.0197	10.2283	10.1949	10.3092	10.2361	10.1784	10.1709	10.1318	10.2023	10.1184	PSMA4	protein_coding
584	ENSG00000041515	2.14232	2.37893	2.73692	3.37724	3.27088	3.22695	2.26287	2.24764	2.87563	3.17262	3.35996	3.36488	2.65587	2.6741	2.8024	MYO16	protein_coding
585	ENSG00000041802	10.3702	10.3319	10.3817	10.3751	10.3292	10.3296	10.3972	10.3709	10.3426	10.4635	10.4764	10.4663	10.4454	10.4724	10.4802	LSG1	protein_coding
586	ENSG00000041880	7.12049	7.21463	7.16612	6.8434	6.9389	7.08402	7.08907	7.25821	7.28863	7.16181	7.10447	7.20724	6.56095	6.22855	6.33351	PARP3	protein_coding
587	ENSG00000041982	11.1792	11.2009	11.2589	11.9837	11.848	11.8619	10.9482	11.0805	11.1799	11.4001	11.4953	11.4924	11.63	11.6237	11.6469	TNC	protein_coding
588	ENSG00000041988	7.01359	6.92202	7.12037	7.09503	7.21682	7.22351	6.91972	7.11141	6.95078	7.0646	7.21506	7.15685	7.1995	7.03225	7.02135	THAP3	protein_coding
589	ENSG00000042062	4.32659	4.55373	4.82593	5.27388	5.23885	5.1948	4.66355	4.91694	4.45914	5.67369	5.38562	5.55882	3.76268	3.25675	3.81627	FAM65C	protein_coding
590	ENSG00000042088	9.47256	9.56236	9.5103	9.64641	9.65151	9.64423	9.57342	9.56293	9.48091	9.39105	9.53444	9.48136	9.64208	9.6062	9.634	TDP1	protein_coding
591	ENSG00000042286	10.3079	10.3231	10.3304	10.0172	10.0316	9.99981	10.3008	10.3056	10.3109	10.1905	10.1917	10.1692	10.1812	10.1207	10.1873	AIFM2	protein_coding
592	ENSG00000042304	0	0	0	0	0	0	0	0	0	0	0	0	0	0	0	C2orf83	protein_coding
593	ENSG00000042317	6.36771	6.35265	6.4338	6.46941	6.40154	6.53143	6.26591	6.32407	6.15142	6.4905	6.47974	6.22525	6.05184	6.13275	6.11109	SPATA7	protein_coding
594	ENSG00000042429	9.90729	9.86355	9.84962	9.83613	9.90673	9.82092	9.84246	9.87528	9.86995	10.0875	10.0309	10.1041	9.75687	9.808	9.80502	MED17	protein_coding
595	ENSG00000042445	9.95554	9.92458	9.93553	9.75776	9.81625	9.82076	9.8827	9.87499	9.92299	9.9116	9.85458	9.96405	9.64829	9.67069	9.68852	RETSAT	protein_coding
596	ENSG00000042493	10.3432	10.3288	10.3019	10.2269	10.2025	10.1562	10.3297	10.2725	10.4245	10.3658	10.3484	10.3198	10.2119	10.1815	10.1467	CAPG	protein_coding
597	ENSG00000042753	9.15763	9.2303	9.15562	9.08809	9.13659	9.08323	9.18957	9.15421	9.22815	9.03405	8.97865	8.96709	9.33654	9.30998	9.28335	AP2S1	protein_coding
598	ENSG00000042781	1.24429	1.14976	0.930817	1.25106	1.04905	1.39497	1.04506	1.31336	1.06029	1.25267	1.04686	1.03819	1.2382	1.56284	1.03977	USH2A	protein_coding
599	ENSG00000042813	0	0	0	0	0	0	0	0	0	0	0	0	0	0	0	ZPBP	protein_coding
600	ENSG00000042832	4.09778	4.14012	4.11962	3.57695	3.07975	3.45669	4.21288	4.17172	4.37567	3.88256	3.68842	3.76098	3.78585	4.15265	4.14332	TG	protein_coding
601	ENSG00000042980	1.25485	1.33898	1.24849	1.06676	1.06531	1.15304	1.06149	1.05456	1.27788	1.42678	1.48693	1.24061	1.2489	0.955742	0.951211	ADAM28	protein_coding
602	ENSG00000043039	8.36242	8.19293	8.28696	8.99222	8.99432	9.02016	8.22477	8.08108	8.18954	8.55632	8.75785	8.6003	8.57231	8.5469	8.63406	BARX2	protein_coding
603	ENSG00000043093	9.03984	9.04424	8.98475	8.9415	9.02824	9.04711	9.11442	9.09695	9.14242	9.0024	9.00835	9.02459	9.00504	9.11973	9.13565	DCUN1D1	protein_coding
604	ENSG00000043143	11.2284	11.2536	11.2102	10.9365	10.8233	10.8568	11.1747	11.2294	11.2977	11.0444	11.1488	11.1403	11.0024	10.9941	10.9514	JADE2	protein_coding
605	ENSG00000043355	8.60264	8.57419	8.59894	8.59261	8.7302	8.77463	8.44759	8.74346	8.61384	8.77109	8.71043	8.61209	8.73843	8.58764	8.55724	ZIC2	protein_coding
606	ENSG00000043462	0	0	0	0	0	0	0	0	0	0	0	0	0	0	0	LCP2	protein_coding
607	ENSG00000043514	8.80789	8.86601	8.8294	9.01821	8.95609	9.03442	8.88371	8.98622	8.75771	8.95604	9.08904	9.02161	8.86303	9.03649	8.9868	TRIT1	protein_coding
608	ENSG00000043591	4.99319	4.93118	5.16154	4.63502	4.97885	5.03045	4.92128	4.84129	4.88666	4.79454	4.65184	5.02277	4.84384	4.81303	4.68254	ADRB1	protein_coding
609	ENSG00000044012	0	0	0	0	0	0	0	0	0	0	0	0	0	0	0	GUCA2B	protein_coding
610	ENSG00000044090	7.62898	7.53151	7.71666	8.49911	8.43428	8.48859	7.38282	7.73689	7.51551	8.2326	8.21773	8.35513	7.57078	7.26533	7.42022	CUL7	protein_coding
611	ENSG00000044115	11.6317	11.615	11.617	11.5396	11.4945	11.4812	11.5976	11.5793	11.6707	11.5425	11.5246	11.4924	11.5863	11.6264	11.5859	CTNNA1	protein_coding
612	ENSG00000044446	8.95251	8.98129	9.04468	8.93564	8.96905	9.07235	9.09175	9.00062	9.00027	8.76687	8.60796	8.63274	9.16963	9.14049	9.14788	PHKA2	protein_coding
613	ENSG00000044459	5.66203	5.72475	5.77652	5.25797	5.24718	5.60689	5.86838	5.57383	5.67299	5.43461	5.59717	5.36305	5.63556	5.9507	5.9157	CNTLN	protein_coding
614	ENSG00000044524	5.46143	5.77196	5.7979	4.75077	4.56459	4.3526	5.51829	5.57018	5.56116	3.93188	4.17506	3.77864	6.02537	6.23579	6.13894	EPHA3	protein_coding
615	ENSG00000044574	10.8415	10.8643	10.8241	10.6464	10.6148	10.5402	10.8505	10.8115	10.8998	10.7201	10.6716	10.6595	10.8124	10.8744	10.8256	HSPA5	protein_coding
616	ENSG00000046604	12.2812	12.2683	12.2602	12.2796	12.2918	12.2312	12.2712	12.2232	12.3144	12.1525	12.1692	12.1151	12.3138	12.3523	12.3087	DSG2	protein_coding
617	ENSG00000046647	6.81631	6.80436	6.82849	7.3742	7.346	7.31466	6.86886	6.71842	6.62798	7.04622	7.10136	7.16484	7.20747	6.96362	7.09392	GEMIN8	protein_coding
618	ENSG00000046651	8.75074	8.70249	8.82988	8.93941	8.96694	8.99191	8.81221	8.73983	8.80952	8.99439	8.89756	9.01587	8.70926	8.70353	8.56427	OFD1	protein_coding
619	ENSG00000046653	4.03405	4.08142	4.15115	4.14925	4.14103	4.43412	3.87035	4.03386	4.15518	4.28349	4.4449	3.88848	3.86036	3.64492	3.89676	GPM6B	protein_coding
620	ENSG00000046774	-3.95875	-3.95875	-3.95881	-3.84775	-3.95871	-3.95886	-3.95877	-3.95889	-3.95852	-3.95867	-3.95874	-3.95888	-3.9588	-3.95871	-3.95886	MAGEC2	protein_coding
621	ENSG00000046889	-2.40231	-2.40232	-2.40248	-2.40214	-2.40221	-2.3008	-2.40238	-2.4027	-2.4017	-2.29449	-2.4023	-2.40269	-2.40247	-2.29588	-2.40262	PREX2	protein_coding
622	ENSG00000047056	9.52937	9.50093	9.57286	9.65903	9.62633	9.52256	9.58972	9.50509	9.54277	9.32109	9.43084	9.41229	9.74099	9.58202	9.5951	WDR37	protein_coding
623	ENSG00000047188	10.3278	10.3345	10.4396	10.335	10.3352	10.356	10.3633	10.4028	10.4548	10.3715	10.3952	10.394	10.3088	10.3878	10.4174	YTHDC2	protein_coding
624	ENSG00000047230	8.95311	8.82776	9.02036	9.15914	9.16683	9.08936	9.0355	8.97636	8.82698	9.0293	8.98468	8.89712	8.8515	8.90356	8.91705	CTPS2	protein_coding
625	ENSG00000047249	10.2383	10.2388	10.2692	10.1472	10.2079	10.1669	10.2034	10.2455	10.2712	10.2407	10.1818	10.1687	10.1715	10.194	10.188	ATP6V1H	protein_coding
626	ENSG00000047315	10.3941	10.4136	10.4975	10.6544	10.6956	10.7089	10.5106	10.473	10.4576	10.3635	10.4195	10.3256	10.6611	10.7034	10.7361	POLR2B	protein_coding
627	ENSG00000047346	8.96757	8.83337	8.96455	8.58455	8.82643	8.80742	8.87138	9.02268	8.97131	8.63549	8.87077	8.86615	8.44695	8.38412	8.53954	FAM214A	protein_coding
628	ENSG00000047365	9.41903	9.4398	9.51548	9.01825	9.08854	9.18663	9.46802	9.41587	9.46591	9.44753	9.58585	9.54349	9.30769	9.26744	9.2934	ARAP2	protein_coding
629	ENSG00000047410	11.7801	11.7617	11.8089	11.9548	11.8858	11.8932	11.6988	11.7729	11.8418	11.8692	11.9237	11.8385	11.7402	11.7922	11.7743	TPR	protein_coding
630	ENSG00000047457	-0.496209	-0.389884	-0.496854	-0.495536	-0.495794	-0.301035	-0.295112	-0.302576	-0.493859	-0.288474	-0.496169	-0.497651	-0.297127	-0.495833	-0.394211	CP	protein_coding
631	ENSG00000047578	10.1032	10.051	10.0841	10.0749	10.0559	10.1832	9.95821	10.1047	10.0768	9.9816	9.91248	10.0466	9.96826	9.93052	9.97901	KIAA0556	protein_coding
632	ENSG00000047579	7.71567	7.89549	7.85717	7.82299	7.83895	7.78098	7.72646	7.76753	7.84116	7.87763	7.90364	7.87419	7.85939	7.80183	7.81858	DTNBP1	protein_coding
633	ENSG00000047597	8.77069	8.61655	8.72729	8.41263	8.37056	8.43784	8.86113	8.73766	8.67349	8.22599	8.14677	8.09188	8.80069	8.81152	8.85139	XK	protein_coding
634	ENSG00000047617	3.30195	3.38845	3.45262	5.10771	5.16168	5.19438	3.53976	3.70847	4.1155	4.21223	4.04083	3.99191	3.67107	4.05182	4.389	ANO2	protein_coding
635	ENSG00000047621	9.23309	9.20752	9.31228	9.16894	9.04484	9.14766	9.30338	9.3933	9.33631	9.36414	9.39166	9.44109	9.07902	9.10161	9.23764	C12orf4	protein_coding
636	ENSG00000047634	9.26065	9.18519	9.21936	9.49709	9.62434	9.63549	9.29604	9.21409	9.16713	9.52449	9.46715	9.51381	9.0965	9.05331	9.19524	SCML1	protein_coding
637	ENSG00000047644	9.98687	10.0452	9.99941	10.1788	10.1505	10.1413	9.96024	10.0642	9.93243	9.95843	10.0116	10.0785	10.0761	10.0017	10.0933	WWC3	protein_coding
638	ENSG00000047648	0.0615335	0.0615138	0.16591	0.27053	0.268848	0.344023	0.167498	0.256336	0.0650608	0.0627843	0.354888	0.162549	0.262225	0.0620976	0.163687	ARHGAP6	protein_coding
639	ENSG00000047662	5.99233	5.91673	6.19539	5.82637	5.87685	6.00536	6.22811	6.0927	6.22068	6.01181	6.16478	5.79213	6.0695	6.13132	6.07609	FAM184B	protein_coding
640	ENSG00000047849	11.6082	11.6552	11.6131	11.4757	11.4068	11.4469	11.5509	11.5834	11.6116	11.4603	11.493	11.4563	11.6268	11.6494	11.6674	MAP4	protein_coding
641	ENSG00000047932	10.5621	10.5623	10.5766	10.466	10.4501	10.4785	10.5592	10.5738	10.5647	10.5536	10.5732	10.5706	10.5303	10.544	10.5778	GOPC	protein_coding
642	ENSG00000047936	1.9943	2.18729	2.08633	3.0469	2.27998	2.81481	1.88194	2.16508	2.1256	2.28675	2.42846	2.24973	1.98743	2.27936	1.98091	ROS1	protein_coding
643	ENSG00000048028	10.5033	10.5259	10.5298	10.5405	10.5256	10.5692	10.5286	10.5145	10.53	10.4077	10.526	10.4707	10.4911	10.4767	10.5355	USP28	protein_coding
644	ENSG00000048052	10.4754	10.5089	10.554	10.7843	10.8048	10.8094	10.642	10.5726	10.6328	11.1843	11.2533	11.2121	9.96021	10.0942	10.111	HDAC9	protein_coding
645	ENSG00000048140	10.3806	10.3687	10.4274	10.1495	10.0867	10.1057	10.3559	10.3305	10.3643	10.0219	10.0446	10.0199	10.3621	10.3783	10.3218	TSPAN17	protein_coding
646	ENSG00000048162	8.82332	8.73102	8.82678	8.71242	8.71517	8.73856	8.83825	8.82002	8.88866	8.8524	8.71792	8.82627	8.98873	9.00193	8.90074	NOP16	protein_coding
647	ENSG00000048342	6.97956	7.08466	7.1336	6.86483	6.86325	7.10291	7.1173	7.19025	6.9685	6.76808	6.69247	6.75952	7.49899	7.40137	7.33774	CC2D2A	protein_coding
648	ENSG00000048392	8.9597	9.01129	8.92261	8.692	8.8085	8.6953	9.00024	8.96404	8.98007	8.70371	8.72679	8.67879	8.42028	8.48743	8.56367	RRM2B	protein_coding
649	ENSG00000048405	9.6188	9.58665	9.61979	9.74176	9.82947	9.73947	9.61638	9.72698	9.73256	9.85178	9.87262	9.84017	9.49896	9.499	9.57079	ZNF800	protein_coding
650	ENSG00000048462	0	0	0	0	0	0	0	0	0	0	0	0	0	0	0	TNFRSF17	protein_coding
651	ENSG00000048471	10.1151	10.0723	10.0947	9.88095	9.76216	9.92204	10.0318	10.0892	10.1683	9.66206	9.82908	9.79879	10.2049	10.2364	10.2592	SNX29	protein_coding
652	ENSG00000048540	2.79098	2.64415	3.02219	2.17852	2.48353	2.36468	3.08537	3.00118	2.76651	2.05704	2.38379	2.53799	2.46697	3.04694	3.25423	LMO3	protein_coding
653	ENSG00000048544	7.5949	7.5461	7.56834	7.8182	7.86249	7.77045	7.5878	7.64529	7.54829	7.75393	7.86554	7.78832	7.75834	7.8492	7.84066	MRPS10	protein_coding
654	ENSG00000048545	-2.40094	-2.40095	-2.29758	-2.29359	-2.40083	-2.40127	-2.40101	-2.40133	-2.40033	-2.40073	-2.29551	-2.40132	-2.4011	-2.40084	-2.40125	GUCA1A	protein_coding
655	ENSG00000048649	10.8481	10.7726	10.8532	11.0624	11.0195	11.0954	10.7981	10.8686	10.8644	11.1533	11.1694	11.1243	10.5828	10.6672	10.7472	RSF1	protein_coding
656	ENSG00000048707	10.8454	10.8191	10.924	11.3144	11.0174	11.1626	10.8037	10.9886	11.0125	10.9614	11.1471	11.1327	10.724	10.8124	10.8483	VPS13D	protein_coding
657	ENSG00000048740	1.05365	1.05352	1.04748	0.864653	0.964768	1.12426	1.05108	0.95022	0.873489	0.865498	0.861305	0.746578	0.95707	0.964476	0.952751	CELF2	protein_coding
658	ENSG00000048828	11.6669	11.6475	11.6245	11.6678	11.6569	11.6192	11.628	11.6309	11.7056	11.6441	11.6396	11.6086	11.6783	11.6728	11.6412	FAM120A	protein_coding
659	ENSG00000048991	10.1394	10.1279	10.2119	9.91266	9.89154	9.95094	10.1652	10.1901	10.1317	9.78343	9.86849	9.8284	10.2867	10.2649	10.3103	R3HDM1	protein_coding
660	ENSG00000049089	6.04968	6.24732	5.92757	6.3393	6.66192	6.37401	6.18853	6.19198	6.32494	6.2712	6.38102	6.46687	5.58254	5.54983	5.71937	COL9A2	protein_coding
661	ENSG00000049130	11.0833	11.0521	11.1023	10.8352	10.8825	10.9187	11.0868	11.0819	11.092	10.7477	10.7523	10.7678	11.1912	11.237	11.2568	KITLG	protein_coding
662	ENSG00000049167	8.34652	8.47706	8.40639	8.07862	8.26724	8.07528	8.50704	8.38298	8.37553	8.10201	8.14336	8.00738	8.37806	8.42177	8.38963	ERCC8	protein_coding
663	ENSG00000049192	8.35297	8.33983	8.40667	8.83545	8.89433	8.93708	8.41113	8.69209	8.51187	9.74393	9.69096	9.67165	7.68623	7.57747	7.70755	ADAMTS6	protein_coding
664	ENSG00000049239	10.5153	10.5285	10.4859	10.6197	10.5951	10.6275	10.5073	10.5576	10.5438	10.4137	10.4359	10.4967	10.5374	10.4901	10.5275	H6PD	protein_coding
665	ENSG00000049245	10.651	10.6494	10.6395	10.6265	10.6407	10.6311	10.6666	10.6357	10.7002	10.6787	10.6624	10.6465	10.5734	10.6508	10.6321	VAMP3	protein_coding
666	ENSG00000049246	9.02246	8.93325	8.96961	9.48907	9.44081	9.56813	9.10582	9.0677	8.93533	8.93867	9.02715	9.0181	9.17679	9.13288	9.15053	PER3	protein_coding
667	ENSG00000049247	-3.95875	-3.95875	-3.95881	-3.84775	-3.95871	-3.95886	-3.95877	-3.95889	-3.95852	-3.95867	-3.95874	-3.95888	-3.9588	-3.95871	-3.95886	UTS2	protein_coding
668	ENSG00000049249	1.67057	1.55784	1.76547	1.67755	2.04355	1.93591	1.9512	1.4251	1.57706	2.60442	2.25103	2.50019	1.55299	1.43587	1.42702	TNFRSF9	protein_coding
669	ENSG00000049283	10.3139	10.309	10.2207	9.92506	9.86436	9.86911	10.2434	10.1987	10.1532	8.99485	9.06491	9.03887	10.6868	10.6455	10.6674	EPN3	protein_coding
670	ENSG00000049319	-0.964154	-1.07666	-1.07713	-0.858214	-1.07634	-1.07759	-1.07685	-1.07778	-0.848145	-1.07602	-1.07662	-0.780942	-1.0771	-1.07636	-1.07753	SRD5A2	processed_transcript
671	ENSG00000049323	5.68105	5.72162	5.32168	6.20766	5.83786	5.92202	5.46613	5.43652	5.36282	5.08047	5.20818	5.41521	5.15083	5.49376	5.54337	LTBP1	protein_coding
672	ENSG00000049449	7.55737	7.59715	7.52422	7.57784	7.49372	7.51993	7.60381	7.55916	7.68246	7.59284	7.52472	7.56892	7.43448	7.60363	7.49693	RCN1	protein_coding
673	ENSG00000049540	-1.43506	-1.43507	-1.43542	-1.32377	-1.32464	-1.2344	-1.43521	-1.33108	-1.31815	-1.43461	-1.43504	-1.43585	-1.43539	-1.43486	-1.4357	ELN	protein_coding
674	ENSG00000049541	9.47298	9.47038	9.46454	9.37339	9.41304	9.33939	9.52697	9.46164	9.47176	9.27972	9.26435	9.16877	9.50895	9.55967	9.53282	RFC2	protein_coding
675	ENSG00000049618	10.4708	10.5577	10.4997	10.6152	10.4825	10.57	10.432	10.5091	10.5448	10.4525	10.5838	10.5997	10.59	10.453	10.5124	ARID1B	protein_coding
676	ENSG00000049656	10.5419	10.5366	10.505	10.4499	10.434	10.4035	10.5136	10.5445	10.5889	10.5048	10.5089	10.5238	10.5255	10.5484	10.4587	CLPTM1L	protein_coding
677	ENSG00000049759	10.707	10.6856	10.7479	11.1744	11.0972	11.1285	10.7129	10.7562	10.7922	11.1416	11.1552	11.1174	10.6652	10.6974	10.7174	NEDD4L	protein_coding
678	ENSG00000049768	2.70142	2.84434	2.76247	2.71394	3.04014	2.75043	3.07985	2.4248	2.89293	2.63704	2.84543	2.22485	2.76331	2.85239	2.82018	FOXP3	protein_coding
679	ENSG00000049769	8.18393	8.3415	8.28789	8.31529	8.28484	8.17129	8.19234	8.20897	8.20593	8.14778	8.23499	8.19124	8.14773	7.92776	8.0807	PPP1R3F	protein_coding
680	ENSG00000049860	10.2881	10.3153	10.2553	10.1347	10.1308	10.0676	10.2876	10.254	10.3056	10.2672	10.2086	10.1997	10.2619	10.2174	10.2319	HEXB	protein_coding
681	ENSG00000049883	8.39547	8.2881	8.35743	8.35766	8.53446	8.58058	8.38131	8.45409	8.43564	8.56715	8.69433	8.65602	8.30725	8.33799	8.33331	PTCD2	protein_coding
682	ENSG00000050030	-1.05657	-1.05658	-0.950009	-1.05609	-0.946303	-1.05746	-0.948691	-1.05764	-1.0549	-1.05598	-1.05654	-0.857587	-1.057	-0.946438	-0.855997	KIAA2022	protein_coding
683	ENSG00000050130	9.25188	9.28384	9.24776	9.09126	9.05452	9.12371	9.2723	9.26832	9.28419	9.14966	9.11737	9.14739	9.22395	9.26082	9.23636	JKAMP	protein_coding
684	ENSG00000050165	10.6656	10.6707	10.6755	10.1679	10.2305	10.1948	10.6831	10.6843	10.7029	9.98263	9.99287	10.0383	10.7215	10.7413	10.7181	DKK3	protein_coding
685	ENSG00000050327	8.0111	8.13259	8.05191	8.13986	8.09752	8.1043	8.01233	8.07242	8.11608	8.24483	8.32668	8.23629	7.88453	8.02548	7.91866	ARHGEF5	protein_coding
686	ENSG00000050344	8.75147	8.77514	8.74753	8.35263	8.25185	8.26349	8.68077	8.70127	8.61372	9.14092	9.09186	9.10498	8.14782	8.1323	8.16791	NFE2L3	protein_coding
687	ENSG00000050393	7.98316	7.81281	7.7624	8.03324	7.89196	7.85996	7.94323	7.89906	7.84253	7.85047	7.82713	7.75555	8.01699	8.10172	7.95734	MCUR1	protein_coding
688	ENSG00000050405	11.8604	11.8969	11.8588	12.0952	12.1151	12.0337	11.8634	11.8641	11.9689	12.1652	12.1532	12.092	11.8499	11.8877	11.8459	LIMA1	protein_coding
689	ENSG00000050426	9.86005	9.91807	9.89366	9.93362	9.95911	10.0305	9.88593	9.91978	9.80148	9.99111	9.94177	9.93381	9.93033	9.88021	9.88564	LETMD1	protein_coding
690	ENSG00000050438	2.18242	2.73148	2.28466	2.88445	3.35349	3.07281	2.65098	2.37222	2.61641	3.22708	2.80361	2.83788	2.56448	2.29804	2.46908	SLC4A8	protein_coding
691	ENSG00000050555	-0.482399	-0.482447	-0.589515	-0.479925	-0.383529	-0.487	-0.589162	-0.487939	-0.586701	-0.381029	-0.588872	-0.394631	-0.589475	-0.588556	-0.590011	LAMC3	protein_coding
692	ENSG00000050628	-1.05141	-1.05142	-0.94345	-0.744733	-0.939702	-0.945592	-1.05161	-1.05252	-1.0497	-1.05081	-1.05139	-1.05247	-1.05186	-0.939838	-0.945316	PTGER3	protein_coding
693	ENSG00000050730	0.604055	1.04454	0.600786	0.491371	0.60615	0.597715	0.799719	0.788027	0.495302	0.810092	0.970325	0.486381	0.601001	0.490671	0.598112	TNIP3	protein_coding
694	ENSG00000050748	10.3922	10.4016	10.3872	10.2051	10.1889	10.2016	10.3624	10.3885	10.3266	10.1566	10.1362	10.1348	10.437	10.4659	10.4277	MAPK9	protein_coding
695	ENSG00000050767	-1.23019	-1.23019	-1.23059	-1.22977	-1.22993	-1.1261	-1.23035	-1.23113	-1.22872	-1.22967	-1.02335	-1.12676	-1.12389	-1.12055	-1.12584	COL23A1	protein_coding
696	ENSG00000050820	10.9085	10.9303	10.8498	10.7114	10.6419	10.6491	10.8047	10.859	10.8999	10.9682	10.9352	10.9371	10.7925	10.7038	10.7324	BCAR1	protein_coding
697	ENSG00000051009	9.60041	9.49113	9.59659	9.52395	9.65523	9.63489	9.45845	9.55987	9.58145	9.61848	9.63858	9.65474	9.51292	9.46595	9.47474	FAM160A2	protein_coding
698	ENSG00000051108	9.50525	9.60827	9.63975	9.49002	9.51056	9.50819	9.61503	9.52562	9.51486	9.12613	9.19574	9.10403	9.60714	9.61347	9.68147	HERPUD1	protein_coding
699	ENSG00000051128	9.13908	9.18994	9.17204	9.26716	9.14671	9.15062	9.05618	9.1163	9.08668	9.24856	9.22006	9.23589	9.1491	9.18275	9.06405	HOMER3	protein_coding
700	ENSG00000051180	9.77183	9.74144	9.7308	9.70177	9.77221	9.67751	9.77578	9.76226	9.79835	9.48763	9.56565	9.48895	9.76076	9.77954	9.80522	RAD51	protein_coding
701	ENSG00000051341	10.4765	10.5088	10.532	10.3857	10.2516	10.3765	10.315	10.4319	10.4057	10.5384	10.6226	10.5495	10.3743	10.4302	10.4136	POLQ	protein_coding
702	ENSG00000051382	10.1726	10.2138	10.3022	10.2688	10.318	10.3396	10.2428	10.2071	10.248	10.1142	10.197	10.1552	10.2413	10.3575	10.3349	PIK3CB	protein_coding
703	ENSG00000051523	8.49651	8.61526	8.49142	8.49454	8.55452	8.40785	8.51498	8.42366	8.4208	8.48387	8.36357	8.41977	8.45356	8.44459	8.47045	CYBA	protein_coding
704	ENSG00000051596	5.8369	5.81675	5.84619	5.80703	5.64471	5.61595	5.74488	5.80719	5.81709	5.51782	5.65095	5.67159	5.86679	5.81412	5.841	THOC3	protein_coding
705	ENSG00000051620	9.14081	9.15908	9.18733	9.35539	9.36041	9.27508	9.22545	9.10884	9.12066	9.12641	9.0516	9.10076	9.21415	9.21696	9.15658	HEBP2	protein_coding
706	ENSG00000051825	9.01859	8.99962	8.99181	9.17572	9.19484	9.27912	9.12566	9.09628	8.96176	8.65135	8.68445	8.63452	9.22794	9.2932	9.25662	MPHOSPH9	protein_coding
707	ENSG00000052126	9.8548	9.86289	9.90674	9.93424	9.95834	9.967	9.90909	9.93744	9.93591	9.93991	9.98453	9.97059	9.88118	9.94095	9.93208	PLEKHA5	protein_coding
708	ENSG00000052344	10.0228	10.0037	9.91689	10.186	10.1876	10.1264	9.96855	9.94213	10.0129	10.0516	10.0118	10.0377	10.0122	9.96782	9.95127	PRSS8	protein_coding
709	ENSG00000052723	10.7124	10.735	10.7259	10.446	10.4759	10.4578	10.7697	10.7458	10.6823	10.5956	10.6266	10.6115	10.6124	10.6456	10.6297	SIKE1	protein_coding
710	ENSG00000052749	10.852	10.8145	10.8257	10.9561	10.9316	10.965	10.7629	10.7404	10.7869	10.9427	11.0159	11.014	10.9803	10.9506	10.9351	RRP12	protein_coding
711	ENSG00000052795	8.12372	8.37086	8.21517	8.05128	7.9756	8.07193	8.10968	8.08589	8.17194	8.00777	8.03362	8.0146	7.66625	7.72337	7.95491	FNIP2	protein_coding
712	ENSG00000052802	10.2428	10.3097	10.2432	10.2289	10.2162	10.2166	10.2863	10.264	10.336	10.3239	10.3253	10.3073	9.53509	9.57491	9.59087	MSMO1	protein_coding
713	ENSG00000052841	10.3096	10.3013	10.3703	10.4927	10.3858	10.5246	10.3364	10.3704	10.3546	10.6314	10.6557	10.6161	10.252	10.2682	10.2976	TTC17	protein_coding
714	ENSG00000052850	-0.0656447	-0.0656988	-0.068312	0.0393707	-0.176077	-0.17837	-0.0667554	-0.0718721	0.147	-0.175502	0.0352557	0.114587	-0.177477	-0.176131	-0.178262	ALX4	protein_coding
715	ENSG00000053108	1.70533	2.09287	2.23511	1.71101	1.92046	1.69472	2.00382	2.21944	2.12943	1.71236	1.58482	1.69308	2.59723	2.25359	2.5839	FSTL4	protein_coding
716	ENSG00000053254	7.91307	7.84644	7.81924	7.68162	7.88525	7.82621	7.78154	7.83971	7.79216	7.37491	7.42225	7.60438	7.94972	7.87209	8.06011	FOXN3	protein_coding
717	ENSG00000053328	0	0	0	0	0	0	0	0	0	0	0	0	0	0	0	METTL24	protein_coding
718	ENSG00000053371	8.9806	8.9878	8.98772	8.95682	8.87243	8.84591	8.85351	8.79555	8.87069	8.59336	8.59086	8.65181	9.03779	9.10225	9.0145	AKR7A2	protein_coding
719	ENSG00000053372	9.89275	9.87041	9.91805	10.0148	9.95865	9.98023	9.89532	9.86965	9.84338	9.93874	9.89772	9.92691	10.1224	10.0937	10.1078	MRTO4	protein_coding
720	ENSG00000053438	5.68032	5.63631	5.58627	5.22225	5.30143	5.23038	5.24324	5.45549	5.41106	6.23818	6.15876	6.37904	5.42089	5.43728	5.67024	NNAT	protein_coding
721	ENSG00000053501	7.11652	7.26372	7.23172	7.28152	7.33372	7.11599	7.12126	7.11164	7.09685	7.30609	7.10927	7.27852	7.44639	7.29146	7.27688	USE1	protein_coding
722	ENSG00000053524	3.67831	3.83769	3.66037	3.95408	3.85019	3.89581	3.8789	3.69106	3.5538	3.64243	3.73507	4.20625	3.54268	3.63011	3.70061	MCF2L2	protein_coding
723	ENSG00000053702	4.23558	4.09638	4.16995	3.96076	4.05978	3.95583	4.31103	4.64684	4.06643	4.07282	4.32139	4.31096	4.25844	4.29102	4.46743	NRIP2	protein_coding
724	ENSG00000053747	12.4761	12.484	12.4694	12.5636	12.4777	12.4629	12.4199	12.4536	12.5795	12.7146	12.7155	12.646	12.3521	12.3817	12.3442	LAMA3	protein_coding
725	ENSG00000053770	10.0938	10.0503	10.1159	9.91579	9.92353	9.923	10.1183	10.1051	10.0638	9.90976	9.98369	9.91383	9.94762	9.95664	10.0089	AP5M1	protein_coding
726	ENSG00000053900	8.74671	8.69214	8.87881	8.62767	8.55007	8.73167	8.74481	8.81589	8.78253	8.79678	8.74256	8.65707	8.69587	8.78507	8.7537	ANAPC4	protein_coding
727	ENSG00000053918	1.42285	1.11145	1.22109	1.51802	1.74209	1.49462	1.42005	1.4071	1.44725	1.43153	1.42326	1.1062	1.22136	1.42677	1.41059	KCNQ1	protein_coding
728	ENSG00000054116	9.65195	9.59808	9.64873	9.61	9.60864	9.51175	9.70957	9.61002	9.74028	9.61136	9.61999	9.63458	9.76149	9.69706	9.7045	TRAPPC3	protein_coding
729	ENSG00000054118	10.9146	10.904	10.913	10.8626	10.8396	10.854	10.9218	10.8705	10.988	10.8299	10.8049	10.7751	10.9167	10.9107	10.9067	THRAP3	protein_coding
730	ENSG00000054148	9.18213	9.11755	9.09573	9.2611	9.30228	9.29018	9.02667	9.07997	9.12526	9.07486	8.92262	8.98876	9.20641	9.17645	9.23207	PHPT1	protein_coding
731	ENSG00000054179	7.6138	7.54716	7.55477	7.174	7.09538	7.17358	7.44323	7.61728	7.49219	6.9529	7.06694	7.11173	7.62724	7.29822	7.49439	ENTPD2	protein_coding
732	ENSG00000054219	6.9626	6.86007	7.12194	6.72432	6.62481	6.59352	6.89938	7.12852	6.94214	6.67048	6.64456	6.66757	6.56236	6.66091	6.71529	LY75	protein_coding
733	ENSG00000054267	10.5576	10.5803	10.5557	10.6216	10.6745	10.6935	10.6102	10.5519	10.5595	10.798	10.8531	10.8322	10.3138	10.3497	10.3078	ARID4B	protein_coding
734	ENSG00000054277	8.72135	8.63532	8.68698	9.07856	9.09966	9.11428	8.60472	8.61824	8.6746	8.67308	8.78866	8.65047	8.96737	8.9199	8.98261	OPN3	protein_coding
735	ENSG00000054282	9.04911	9.06356	9.0595	9.14197	9.05064	9.00953	9.09193	9.11005	9.1046	9.05459	9.17024	9.14739	8.97041	8.96081	9.09578	SDCCAG8	protein_coding
736	ENSG00000054356	-2.41925	-2.41926	-2.41942	-2.31232	-2.41915	-2.41957	-2.41932	-2.41964	-2.41865	-2.41904	-2.41924	-2.3187	-2.31617	-2.41916	-2.41955	PTPRN	protein_coding
737	ENSG00000054392	6.24958	6.07588	6.63335	7.04121	7.21643	7.00901	6.3899	6.41372	6.10921	6.71678	6.84442	6.86161	6.31466	5.85177	6.2253	HHAT	protein_coding
738	ENSG00000054523	11.1218	11.2128	11.1988	10.9259	10.8275	10.9103	11.1747	11.198	11.2472	10.8172	10.914	10.9106	11.127	11.1694	11.1989	KIF1B	protein_coding
739	ENSG00000054598	9.41366	9.44067	9.46416	9.93029	9.85313	9.86804	9.4072	9.51337	9.46573	9.77449	9.76969	9.74822	9.55201	9.42974	9.62137	FOXC1	protein_coding
740	ENSG00000054611	8.77597	8.86475	8.80182	9.33937	9.15408	9.16988	8.81011	8.84659	8.75578	8.97981	8.92685	9.01597	9.04904	8.99622	8.94755	TBC1D22A	protein_coding
741	ENSG00000054654	11.0833	11.0914	11.2029	12.0554	11.5629	11.756	10.9835	11.2504	11.4317	11.6694	11.8683	11.8211	10.4168	10.6473	10.61	SYNE2	protein_coding
742	ENSG00000054690	7.58994	7.69879	7.67851	7.80608	7.6178	7.67729	7.46436	7.6699	7.55921	7.46077	7.54414	7.54843	7.54545	7.60913	7.6326	PLEKHH1	protein_coding
743	ENSG00000054793	10.0678	10.0822	10.0801	10.3124	10.1348	10.2791	10.1743	10.0904	10.0157	9.5358	9.64636	9.70032	10.1642	10.209	10.2222	ATP9A	protein_coding
744	ENSG00000054796	-3.99366	-3.99367	-3.99372	-3.9936	-3.99363	-3.99378	-3.88637	-3.9938	-3.99345	-3.99359	-3.99366	-3.9938	-3.99372	-3.99363	-3.99377	SPO11	protein_coding
745	ENSG00000054803	-3.96822	-3.96822	-3.96828	-3.96816	-3.85824	-3.96834	-3.96824	-3.96836	-3.968	-3.96814	-3.96822	-3.96835	-3.96828	-3.96818	-3.96833	CBLN4	protein_coding
746	ENSG00000054938	-0.383532	-0.483394	-0.485788	-0.4808	-0.59303	-0.594708	-0.484363	-0.489049	-0.591083	-0.28551	-0.483196	-0.594901	-0.594055	-0.593069	-0.594629	CHRDL2	protein_coding
747	ENSG00000054965	10.0542	10.0825	10.0619	9.84375	9.71875	9.82698	10.0946	10.1633	10.157	9.72274	9.69036	9.71246	10.2434	10.2601	10.2338	FAM168A	protein_coding
748	ENSG00000054967	8.32159	8.36192	8.45943	8.26637	8.44367	8.37477	8.38828	8.40238	8.34805	8.60521	8.62842	8.73576	8.35482	8.36193	8.46395	RELT	protein_coding
749	ENSG00000054983	6.07083	5.58027	6.02396	6.48352	6.2651	6.17256	6.10857	5.98394	5.93277	5.71325	6.07263	6.07018	5.91821	5.84511	5.64613	GALC	protein_coding
750	ENSG00000055044	10.2425	10.2463	10.2309	10.3424	10.3435	10.3022	10.2733	10.1959	10.2717	10.3995	10.3318	10.34	10.317	10.3478	10.2952	NOP58	protein_coding
751	ENSG00000055070	10.5154	10.5295	10.5016	10.392	10.4294	10.3678	10.5376	10.5038	10.525	10.3996	10.3859	10.3856	10.5445	10.5841	10.5699	SZRD1	protein_coding
752	ENSG00000055118	4.08665	4.20647	3.93293	3.44935	3.28921	3.3996	3.79472	4.26464	4.28376	3.29919	3.10677	3.32172	4.10845	4.0987	4.27612	KCNH2	protein_coding
753	ENSG00000055130	10.4626	10.5055	10.4505	10.3631	10.3429	10.3364	10.4557	10.4563	10.499	10.2736	10.2826	10.2768	10.4948	10.5143	10.5221	CUL1	protein_coding
754	ENSG00000055147	8.82586	8.67979	8.82337	8.47359	8.62511	8.51915	8.90783	8.87108	8.7898	8.70127	8.69879	8.68868	8.90088	8.7949	8.829	FAM114A2	protein_coding
755	ENSG00000055163	4.50168	4.46576	3.91326	4.11079	4.19728	4.09706	4.34401	4.34015	3.82037	3.90078	3.98856	4.18057	4.51486	4.36581	4.23218	CYFIP2	protein_coding
756	ENSG00000055208	10.8915	10.9179	10.8771	10.7717	10.8453	10.8131	10.945	10.9321	10.9275	10.9823	11.0022	10.9854	10.8723	10.9867	10.9571	TAB2	protein_coding
757	ENSG00000055211	9.48753	9.45841	9.50431	9.37286	9.40847	9.35665	9.49357	9.51752	9.4418	9.36236	9.40652	9.33042	9.30465	9.36542	9.37652	GINM1	protein_coding
758	ENSG00000055332	12.299	12.3401	12.3692	11.5908	11.5694	11.5849	12.3196	12.3484	12.4031	12.4726	12.4775	12.4654	11.5987	11.7242	11.6843	EIF2AK2	protein_coding
759	ENSG00000055483	10.6816	10.6649	10.6796	11.0268	10.9701	10.9855	10.6045	10.7124	10.6612	11.1605	11.1896	11.1456	10.8252	10.8289	10.7852	USP36	protein_coding
760	ENSG00000055609	10.4667	10.4592	10.5551	10.5623	10.3023	10.4998	10.3417	10.6155	10.6042	10.5066	10.6365	10.6575	10.3728	10.4596	10.5112	KMT2C	protein_coding
761	ENSG00000055732	3.22405	3.76862	3.66801	2.78164	2.4639	3.25373	3.44541	3.59976	3.28114	2.34511	3.34496	2.74237	3.32825	2.86528	3.13121	MCOLN3	protein_coding
762	ENSG00000055813	7.03841	6.92932	7.11503	6.57249	6.43032	6.69235	7.20205	6.98123	6.91536	5.96534	6.05115	6.14524	7.98422	7.79534	7.76438	CCDC85A	protein_coding
763	ENSG00000055917	11.3006	11.2792	11.3275	11.3112	11.2995	11.2843	11.2773	11.295	11.3131	11.3198	11.3637	11.3562	11.2091	11.2492	11.2152	PUM2	protein_coding
764	ENSG00000055950	9.26149	9.20026	9.2356	9.29067	9.34153	9.24571	9.20931	9.2569	9.25865	9.15758	9.09832	9.12548	9.37656	9.33104	9.28333	MRPL43	protein_coding
765	ENSG00000055955	0.266832	0.266773	0.154707	0.372099	0.370341	0.261243	0.541356	0.153204	0.48028	0.270547	0.267007	0.260386	0.264139	0.156487	0.261592	ITIH4	protein_coding
766	ENSG00000055957	0	0	0	0	0	0	0	0	0	0	0	0	0	0	0	ITIH1	protein_coding
767	ENSG00000056050	6.25522	6.57879	6.63293	6.46617	6.50863	6.41511	6.60346	6.24539	6.58606	6.32602	6.27295	6.26357	6.44647	6.77291	6.51013	C4orf27	protein_coding
768	ENSG00000056097	10.8445	10.8281	10.833	10.977	10.9449	10.9492	10.7899	10.8288	10.8387	10.8638	10.971	10.9068	10.8735	10.9379	10.8774	ZFR	protein_coding
769	ENSG00000056277	8.18908	8.17936	8.20385	7.98853	8.04304	8.04443	8.13386	8.15817	8.01928	8.23235	8.36421	8.26999	8.12093	8.15816	8.15846	ZNF280C	protein_coding
770	ENSG00000056291	0	0	0	0	0	0	0	0	0	0	0	0	0	0	0	NPFFR2	protein_coding
771	ENSG00000056487	2.73465	2.66573	2.58125	2.74817	2.14088	2.32344	2.79371	2.82741	2.46696	2.81687	2.51549	2.49052	2.65442	2.67316	2.49508	PHF21B	protein_coding
772	ENSG00000056558	7.22132	7.35505	7.41513	7.58378	7.69007	7.77611	7.34189	7.31693	7.26699	8.9175	9.09227	9.04423	6.49211	6.21091	6.43358	TRAF1	protein_coding
773	ENSG00000056586	11.8403	11.8238	11.8254	11.7971	11.741	11.7917	11.7874	11.8387	11.8535	11.996	12.0582	12.0037	11.581	11.6686	11.6893	RC3H2	protein_coding
774	ENSG00000056661	8.97557	9.03767	9.00894	9.15112	9.15664	9.16835	8.99299	9.0173	8.9812	9.21172	9.14622	9.13789	9.04642	8.963	8.96772	PCGF2	protein_coding
775	ENSG00000056678	0	0	0	0	0	0	0	0	0	0	0	0	0	0	0	KIFC1	processed_transcript
776	ENSG00000056736	5.36771	5.53551	5.43922	5.34318	5.50776	5.15218	5.19271	5.27818	5.17561	5.37641	5.76259	5.60164	5.51032	5.38344	5.1839	IL17RB	protein_coding
777	ENSG00000056972	10.3104	10.355	10.3176	10.2649	10.157	10.1922	10.3182	10.3063	10.3295	10.2272	10.2767	10.2551	10.4006	10.3914	10.3398	TRAF3IP2	protein_coding
778	ENSG00000056998	0	0	0	0	0	0	0	0	0	0	0	0	0	0	0	GYG2	protein_coding
779	ENSG00000057019	11.7879	11.8034	11.786	11.6593	11.6922	11.703	11.7612	11.829	11.871	11.9823	12.0178	11.9741	11.7746	11.7784	11.8093	DCBLD2	protein_coding
780	ENSG00000057149	2.53511	2.4327	2.70418	2.643	2.43992	2.98684	2.62442	2.50711	2.09433	3.99832	3.97168	3.83004	2.31279	2.63715	2.18524	SERPINB3	protein_coding
781	ENSG00000057252	10.7176	10.7377	10.7426	10.3659	10.4036	10.3982	10.7669	10.7476	10.81	10.8485	10.8833	10.8151	10.4472	10.5539	10.5329	SOAT1	protein_coding
782	ENSG00000057294	10.543	10.5615	10.5226	10.8279	10.8739	10.847	10.5656	10.5768	10.5818	10.6938	10.6913	10.6621	10.6196	10.6137	10.6391	PKP2	protein_coding
783	ENSG00000057468	-0.0734824	-0.0735003	0.0309342	0.135192	0.133543	0.0284603	0.0324728	0.12128	0.0431558	0.0369711	-0.0734287	0.20702	-0.0743049	0.0351045	0.0287798	MSH4	protein_coding
784	ENSG00000057593	0	0	0	0	0	0	0	0	0	0	0	0	0	0	0	F7	protein_coding
785	ENSG00000057608	10.7632	10.7687	10.766	10.8228	10.7569	10.7066	10.7556	10.7141	10.8281	10.7641	10.7534	10.6999	10.7714	10.8471	10.8035	GDI2	protein_coding
786	ENSG00000057657	5.27782	5.35806	5.45513	5.06167	5.05112	5.10908	5.11972	5.41759	5.2885	6.27118	6.40789	6.26857	4.79212	4.9081	4.51048	PRDM1	protein_coding
787	ENSG00000057663	9.49182	9.53547	9.55139	9.3874	9.53446	9.41857	9.51809	9.54085	9.48985	9.42266	9.4027	9.45807	9.63366	9.62018	9.58944	ATG5	protein_coding
788	ENSG00000057704	10.9963	11.0431	11.0319	11.1286	11.0926	11.1172	11.067	11.05	11.0434	11.4489	11.5183	11.4859	10.9329	10.9742	10.9482	TMCC3	protein_coding
789	ENSG00000057757	9.72463	9.72712	9.69935	9.55054	9.59147	9.4999	9.68277	9.65559	9.65163	9.57199	9.59447	9.55402	9.77416	9.82831	9.75216	PITHD1	protein_coding
790	ENSG00000057935	8.72036	8.68765	8.69863	8.75898	8.9338	8.89886	8.66433	8.78937	8.60831	8.57432	8.51447	8.66207	8.75318	8.7402	8.7495	MTA3	protein_coding
791	ENSG00000058056	8.69381	8.62753	8.65632	8.5733	8.59869	8.53441	8.6406	8.75304	8.68147	7.95442	8.07378	8.04481	8.96725	8.95908	8.93922	USP13	protein_coding
792	ENSG00000058063	10.7537	10.7387	10.7865	10.8282	10.8058	10.8437	10.7391	10.749	10.7564	10.6873	10.7059	10.6914	10.8785	10.8561	10.9167	ATP11B	protein_coding
793	ENSG00000058085	12.5466	12.5441	12.5173	12.5369	12.5117	12.4844	12.5292	12.4927	12.6428	12.7881	12.7651	12.6954	12.5121	12.534	12.4791	LAMC2	protein_coding
794	ENSG00000058091	9.01198	9.06996	9.04358	9.1769	9.06745	9.05726	9.08104	9.15392	8.92395	8.74074	8.90562	9.01531	9.12542	9.26172	9.20915	CDK14	protein_coding
795	ENSG00000058262	11.8003	11.7958	11.7632	11.6935	11.6611	11.6064	11.7738	11.7196	11.8475	11.6553	11.6795	11.6075	11.8322	11.8306	11.7798	SEC61A1	protein_coding
796	ENSG00000058272	10.9704	10.9332	10.9562	10.8049	10.8794	10.9088	10.9366	10.9736	11.0057	10.978	10.9759	11.0174	10.8542	10.9422	10.9158	PPP1R12A	protein_coding
797	ENSG00000058335	5.67077	5.71636	5.75395	6.68374	6.56719	6.52358	5.83431	6.36272	6.03238	6.03984	5.98512	5.89781	6.07918	6.19048	6.001	RASGRF1	protein_coding
798	ENSG00000058404	2.79996	2.37921	2.66545	2.62319	2.2972	2.36086	2.73566	2.51198	2.84818	2.30265	2.53927	2.27297	2.5994	2.2967	2.51789	CAMK2B	protein_coding
799	ENSG00000058453	8.97235	8.86226	8.76148	8.60034	8.63552	8.62658	8.9422	8.7936	8.86338	8.47862	8.43309	8.54004	8.73352	8.58475	8.64362	CROCC	protein_coding
800	ENSG00000058600	10.3115	10.2371	10.2733	10.208	10.2601	10.2326	10.2916	10.2746	10.2751	10.3753	10.2975	10.3189	10.4229	10.3003	10.3616	POLR3E	protein_coding
801	ENSG00000058668	11.4447	11.4655	11.4921	11.5016	11.4052	11.4634	11.4137	11.5391	11.5201	11.8282	11.8947	11.8816	11.2418	11.2565	11.2413	ATP2B4	protein_coding
802	ENSG00000058673	10.0508	10.088	10.0942	9.88299	9.94148	9.94522	10.1279	10.0782	10.1058	10.0446	10.097	10.0543	10.0195	10.0491	10.0337	ZC3H11A	protein_coding
803	ENSG00000058729	9.41085	9.39615	9.43264	9.4645	9.59423	9.52551	9.46435	9.41603	9.46735	9.52504	9.56355	9.55957	9.48	9.45653	9.44168	RIOK2	protein_coding
804	ENSG00000058799	9.04073	9.02463	9.07585	9.04279	9.10298	9.09314	9.01613	9.14095	9.06869	9.18097	9.15782	9.11735	8.83162	9.00598	9.02293	YIPF1	protein_coding
805	ENSG00000058804	10.9778	10.9448	10.992	11.1054	11.0965	11.0993	11.0047	10.9967	10.9661	11.0076	11.0062	10.9741	11.0825	11.1423	11.1212	NDC1	protein_coding
806	ENSG00000058866	8.28474	8.32811	8.37895	6.2095	6.57767	6.66962	8.46732	8.5099	8.51122	7.6291	7.47471	7.52482	7.67259	7.71697	7.66754	DGKG	protein_coding
807	ENSG00000059122	10.3781	10.3467	10.2585	10.0023	9.9678	10.0509	10.314	10.3339	10.3071	9.94926	9.81807	9.90542	10.3665	10.199	10.1127	FLYWCH1	protein_coding
808	ENSG00000059145	8.97893	9.02284	8.92562	9.13455	9.02209	9.15304	8.92399	9.07748	8.82798	9.02833	9.08128	8.94854	9.22333	9.08167	9.11416	UNKL	protein_coding
809	ENSG00000059377	1.58367	1.82843	1.37968	1.27221	1.58818	1.47703	1.74912	1.8053	1.50922	1.27288	1.48863	1.47531	1.81931	1.83442	1.65674	TBXAS1	protein_coding
810	ENSG00000059378	10.6703	10.7633	10.7528	9.86682	9.87273	9.72082	10.6722	10.773	10.7912	11.1195	11.1236	11.0894	9.77029	9.80898	9.76854	PARP12	protein_coding
811	ENSG00000059573	10.9605	10.937	10.9322	10.9091	10.882	10.9078	10.9363	10.9092	10.9618	10.7707	10.7814	10.7593	11.095	11.1348	11.0795	ALDH18A1	protein_coding
812	ENSG00000059588	10.1157	10.1972	10.2405	10.1382	10.2004	10.2162	10.1243	10.1725	10.1102	10.181	10.207	10.2283	10.1074	10.2354	10.2473	TARBP1	protein_coding
813	ENSG00000059691	8.61311	8.61242	8.54455	8.40397	8.49201	8.50172	8.56456	8.62762	8.62201	8.42038	8.60839	8.42327	8.74684	8.56331	8.65502	PET112	protein_coding
814	ENSG00000059728	10.2223	10.3413	10.2976	10.0339	9.95556	10.049	10.3012	10.2164	10.2455	11.0781	11.1232	11.1374	9.17321	9.27043	9.33763	MXD1	protein_coding
815	ENSG00000059758	9.86038	9.84499	9.83568	9.72715	9.78107	9.74345	9.85897	9.89325	9.89888	10.2673	10.269	10.3027	9.61667	9.603	9.62926	CDK17	protein_coding
816	ENSG00000059769	8.43701	8.55127	8.57009	8.73565	8.79359	8.77576	8.51261	8.61336	8.50344	8.68195	8.76471	8.69468	8.48033	8.59993	8.6087	DNAJC25	protein_coding
817	ENSG00000059804	3.97756	4.08663	4.25906	5.05896	4.92	4.9089	3.84956	4.35599	3.8633	4.66199	4.59871	4.97643	3.83925	3.98946	3.54621	SLC2A3	protein_coding
818	ENSG00000059915	3.82367	4.3102	4.53151	5.06402	5.15019	5.2351	4.25571	4.42461	3.95952	4.54707	4.06444	4.42692	4.09676	3.89941	4.22467	PSD	protein_coding
819	ENSG00000060069	10.1299	10.1304	10.1344	10.1365	10.1473	10.1084	10.1105	10.1222	10.1005	10.1488	10.0964	10.1474	10.1705	10.1379	10.1779	CTDP1	protein_coding
820	ENSG00000060138	10.3973	10.4116	10.344	10.3243	10.3385	10.3372	10.2866	10.3131	10.3976	10.5337	10.4264	10.4188	10.3935	10.3786	10.3634	YBX3	protein_coding
821	ENSG00000060140	7.59952	7.59237	7.53379	6.94766	6.8686	6.69158	7.59868	7.45582	7.43714	7.67369	7.7132	7.53819	6.80639	6.90019	6.89727	STYK1	protein_coding
822	ENSG00000060237	12.1239	12.1636	12.1401	12.0765	11.9432	12.0123	12.0729	12.1436	12.1993	11.9707	12.0645	12.0255	12.0637	12.0879	12.0596	WNK1	protein_coding
823	ENSG00000060303	-3.98211	-3.98211	-3.98217	-3.98205	-3.98207	-3.98222	-3.98213	-3.98225	-3.98189	-3.98203	-3.8736	-3.98224	-3.98216	-3.98207	-3.98222	RPS17P5	pseudogene
824	ENSG00000060339	10.8088	10.8005	10.8493	10.808	10.8441	10.8614	10.8399	10.8013	10.8329	10.7969	10.8559	10.8148	10.8025	10.8322	10.8233	CCAR1	protein_coding
825	ENSG00000060491	10.5604	10.5074	10.4953	10.4879	10.4395	10.3932	10.4699	10.4518	10.4911	10.7998	10.7626	10.7522	10.4432	10.3313	10.3096	OGFR	protein_coding
826	ENSG00000060558	9.97712	10.0083	9.98068	9.81824	9.86662	9.76758	10.036	9.9975	10.0565	10.0484	10.0436	10.0704	9.88118	9.87342	9.8374	GNA15	protein_coding
827	ENSG00000060566	1.6521	1.73961	1.81181	1.74832	1.82689	1.72382	1.64913	1.72056	1.57824	1.75035	2.03422	1.54373	1.44879	1.3403	1.44483	CREB3L3	protein_coding
828	ENSG00000060642	9.35313	9.2868	9.2615	9.5994	9.67819	9.64516	9.27311	9.33233	9.30042	9.41797	9.47968	9.56631	9.33103	9.29663	9.24157	PIGV	protein_coding
829	ENSG00000060656	11.0936	11.0529	10.9871	11.4636	11.4027	11.3445	10.9891	10.9973	11.0037	11.0229	10.9876	11.0333	11.1778	11.1662	11.1665	PTPRU	protein_coding
830	ENSG00000060688	9.4634	9.55689	9.47565	9.36895	9.42092	9.30501	9.4811	9.45082	9.46737	9.39415	9.31193	9.3328	9.60987	9.5323	9.55699	SNRNP40	protein_coding
831	ENSG00000060709	2.33031	2.42465	2.58188	3.0619	3.15782	3.24976	2.42051	2.09927	2.01314	2.82747	2.74272	3.00915	2.41507	2.51907	2.10296	RIMBP2	protein_coding
832	ENSG00000060718	1.14013	1.25757	1.62511	1.79459	1.92236	1.82866	1.13905	1.24765	1.27312	1.37162	1.3646	1.35143	1.3589	1.36758	1.44895	COL11A1	protein_coding
833	ENSG00000060749	11.51	11.464	11.4916	11.5035	11.4393	11.5716	11.4118	11.4848	11.4623	11.37	11.4355	11.4154	11.4976	11.6368	11.6224	QSER1	protein_coding
834	ENSG00000060762	8.37425	8.35344	8.34417	8.47572	8.4392	8.41166	8.51824	8.38309	8.43441	8.23867	8.21995	8.33315	8.38566	8.40586	8.39347	MPC1	protein_coding
835	ENSG00000060971	8.52802	8.51657	8.48673	8.31697	8.38257	8.22425	8.48495	8.37073	8.38161	8.42446	8.37901	8.30834	8.53835	8.39663	8.45862	ACAA1	protein_coding
836	ENSG00000060982	10.3931	10.3572	10.3813	10.9314	10.9613	10.9388	10.4949	10.4206	10.3487	10.1717	10.2647	10.1805	10.8559	10.933	10.9101	BCAT1	protein_coding
837	ENSG00000061273	10.7482	10.7291	10.7281	10.8655	10.7903	10.884	10.6374	10.6926	10.7267	10.9298	10.8943	10.9059	10.7942	10.7167	10.7118	HDAC7	protein_coding
838	ENSG00000061337	8.41166	8.54338	8.486	6.87047	6.82111	7.26744	8.53674	8.49788	8.45929	7.04714	7.25734	7.2407	8.22484	8.23757	8.35351	LZTS1	protein_coding
839	ENSG00000061455	1.89338	1.44404	1.63867	1.55569	1.73996	1.71852	1.32693	1.53553	1.57107	2.11133	1.73515	2.00607	1.54391	1.44677	1.63276	PRDM6	protein_coding
840	ENSG00000061492	0.725522	0.725451	0.923266	0.729184	0.608821	0.917294	0.830132	0.603545	0.614093	1.19097	1.31874	1.08278	0.606031	0.608715	0.604464	WNT8A	protein_coding
841	ENSG00000061656	4.49459	4.38449	4.10972	4.15205	4.04536	4.04252	3.86096	4.33315	4.6105	3.77051	4.17806	4.08383	4.3643	3.99185	4.30615	SPAG4	protein_coding
842	ENSG00000061676	11.4079	11.4331	11.3917	11.3618	11.3801	11.3434	11.4013	11.3993	11.4653	11.3548	11.3743	11.3213	11.4054	11.4655	11.4153	NCKAP1	protein_coding
843	ENSG00000061794	10.1999	10.2073	10.2127	10.2045	10.2315	10.1896	10.2072	10.1778	10.2595	10.2224	10.1586	10.1713	10.2558	10.2374	10.3006	MRPS35	protein_coding
844	ENSG00000061918	1.04463	0.846104	0.944835	1.29755	1.13663	0.839316	1.12875	0.837913	0.858984	0.850728	0.950164	0.727807	0.730173	0.732924	1.1972	GUCY1B3	protein_coding
845	ENSG00000061936	10.1212	10.1107	10.1225	10.2125	10.1964	10.2764	10.0907	10.1875	10.1833	10.2843	10.2794	10.3238	10.1843	10.1585	10.1612	SFSWAP	protein_coding
846	ENSG00000061938	10.4329	10.4233	10.4426	10.5062	10.4719	10.509	10.4194	10.4228	10.3954	10.7322	10.6119	10.6354	10.5427	10.4313	10.4252	TNK2	protein_coding
847	ENSG00000061987	10.3137	10.2871	10.2988	10.1331	10.0645	10.1598	10.1939	10.3022	10.3492	10.1404	10.2152	10.2211	10.2638	10.3221	10.3692	MON2	protein_coding
848	ENSG00000062038	11.8433	11.856	11.8107	11.9103	11.9055	11.8385	11.8065	11.7934	11.8859	11.9485	11.9171	11.8779	11.8476	11.8888	11.8289	CDH3	protein_coding
849	ENSG00000062096	0	0	0	0	0	0	0	0	0	0	0	0	0	0	0	ARSF	protein_coding
850	ENSG00000062194	10.6579	10.6631	10.6186	10.5789	10.586	10.588	10.6865	10.6606	10.6833	10.7377	10.686	10.7001	10.5309	10.5556	10.5676	GPBP1	protein_coding
851	ENSG00000062282	4.57666	4.40902	4.43052	4.5197	4.73949	4.60643	4.81423	4.48237	4.44436	4.8556	4.49724	4.83162	5.15978	4.59021	4.98494	DGAT2	protein_coding
852	ENSG00000062370	6.31688	6.69076	6.67157	6.46716	6.67594	6.64186	6.49098	6.57036	6.24446	6.82175	6.82625	6.95759	6.34834	6.25512	6.291	ZNF112	protein_coding
853	ENSG00000062485	9.76913	9.73237	9.69665	9.6233	9.59174	9.62336	9.70101	9.74044	9.80217	9.52141	9.51689	9.45696	9.80745	9.866	9.89727	CS	protein_coding
854	ENSG00000062524	0.416159	0.416097	0.413111	0.523096	0.521272	0.83409	0.302933	0.300454	0.534893	0.619329	0.416344	0.508145	0.302264	0.304222	0.410619	LTK	protein_coding
855	ENSG00000062582	9.26135	9.34582	9.23547	9.25926	9.28342	9.19394	9.30713	9.24645	9.29637	9.25638	9.17264	9.16363	9.3608	9.38091	9.36149	MRPS24	protein_coding
856	ENSG00000062598	9.7107	9.70999	9.63998	9.58433	9.52821	9.62511	9.70106	9.66708	9.62068	9.66009	9.63832	9.71373	9.5986	9.59366	9.60635	ELMO2	protein_coding
857	ENSG00000062650	11.2535	11.2449	11.2755	11.3099	11.296	11.3033	11.2955	11.3183	11.3068	11.396	11.4574	11.3983	11.2816	11.3369	11.3256	WAPAL	protein_coding
858	ENSG00000062716	10.5324	10.5742	10.5828	10.2132	10.2925	10.2491	10.5683	10.5721	10.5964	10.5568	10.4639	10.4528	10.4377	10.4616	10.4768	VMP1	protein_coding
859	ENSG00000062725	9.82025	9.7675	9.76876	9.94215	9.98093	9.97627	9.9154	9.79716	9.77527	9.96611	10.0502	9.99852	9.59447	9.67283	9.70931	APPBP2	protein_coding
860	ENSG00000062822	10.2038	10.1742	10.0984	10.0231	9.96152	9.98074	10.1236	10.0692	10.0541	9.67323	9.72836	9.7404	10.3482	10.2856	10.2679	POLD1	protein_coding
861	ENSG00000063015	-2.0013	-2.0013	-2.00152	-1.89399	-1.89479	-1.89996	-2.00139	-2.00181	-2.00049	-2.00101	-2.00128	-2.00179	-2.0015	-2.00117	-1.89972	SEZ6	protein_coding
862	ENSG00000063046	8.41764	8.45155	8.4181	8.5578	8.51512	8.65032	8.49018	8.40211	8.45077	8.44555	8.40405	8.4565	8.42415	8.53864	8.53042	EIF4B	protein_coding
863	ENSG00000063127	1.82176	1.53648	1.81345	1.64613	1.82708	1.62825	1.89875	2.02282	1.76067	1.83245	1.64026	1.52628	1.89395	1.82659	1.88574	SLC6A16	protein_coding
864	ENSG00000063169	8.76161	8.81242	8.68969	8.84267	8.5772	8.81286	8.73181	8.80751	8.88114	8.78998	8.97228	8.92421	8.95121	8.75654	8.80572	GLTSCR1	protein_coding
865	ENSG00000063176	8.29422	8.17011	8.21308	8.41513	8.44834	8.51882	8.11937	8.21442	8.27321	8.32919	8.38994	8.46717	8.32022	8.24022	8.19813	SPHK2	protein_coding
866	ENSG00000063177	9.05427	9.05105	9.06686	9.03848	9.05848	9.00212	9.02979	8.96563	9.06149	9.06515	8.94328	9.08105	9.05197	9.03322	9.06258	RPL18	protein_coding
867	ENSG00000063180	7.05529	7.01638	7.06929	7.03079	7.167	7.0834	7.10627	7.25847	7.00991	6.9574	7.02865	7.05596	6.97718	6.91385	6.80485	CA11	protein_coding
868	ENSG00000063241	9.38391	9.40121	9.32486	9.2392	9.3589	9.24411	9.34308	9.28833	9.3833	9.09465	9.10794	9.14156	9.53398	9.47648	9.40833	ISOC2	protein_coding
869	ENSG00000063244	11.1752	11.1667	11.1394	11.1337	11.1129	11.0787	11.154	11.1322	11.2083	11.0966	11.0356	11.0103	11.203	11.2276	11.1991	U2AF2	protein_coding
870	ENSG00000063245	11.1666	11.1564	11.1142	10.8442	10.8001	10.8048	11.086	11.0781	11.1329	10.7738	10.7704	10.8132	11.1825	11.1655	11.1535	EPN1	protein_coding
871	ENSG00000063322	9.77443	9.74246	9.78668	9.71933	9.68725	9.72808	9.70798	9.7034	9.72935	9.83125	9.90198	9.95312	9.65579	9.69686	9.62154	MED29	protein_coding
872	ENSG00000063438	5.87529	5.33543	5.70443	6.24277	6.03938	6.294	5.86318	5.82586	5.81461	5.96911	5.77722	5.91981	5.523	5.54109	5.84115	AHRR	protein_coding
873	ENSG00000063515	-3.00501	-3.00502	-3.00513	-3.00489	-2.89595	-3.00524	-3.00506	-3.00528	-3.00459	-3.00486	-3.00501	-2.90152	-3.00512	-3.00495	-3.00522	GSC2	protein_coding
874	ENSG00000063587	8.9605	9.01722	9.11255	8.47278	8.31934	8.44303	8.98041	9.13403	9.11241	8.38807	8.74014	8.65769	8.80573	8.74213	8.87892	ZNF275	protein_coding
875	ENSG00000063601	10.0322	10.0051	10.0686	10.3658	10.3146	10.3736	10.0678	10.0387	10.0309	10.4922	10.4971	10.5169	10.0992	10.0732	10.1264	MTMR1	protein_coding
876	ENSG00000063660	11.6759	11.6914	11.6593	11.6358	11.5838	11.5752	11.6402	11.6295	11.6459	11.3787	11.3745	11.3742	11.8367	11.8348	11.7804	GPC1	protein_coding
877	ENSG00000063761	8.02496	7.94753	7.97632	7.97764	7.84272	7.77901	7.94473	7.80471	7.70766	7.52401	7.58368	7.61898	8.08949	7.96235	8.17481	ADCK1	protein_coding
878	ENSG00000063854	8.59047	8.72475	8.67857	8.73235	8.64985	8.68967	8.50889	8.5841	8.65243	8.70833	8.4771	8.55104	8.56539	8.55011	8.64081	HAGH	protein_coding
879	ENSG00000063978	9.39963	9.22524	9.34895	9.28856	9.2137	9.30198	9.34281	9.29414	9.2965	9.27469	9.32608	9.32963	9.2937	9.37724	9.35613	RNF4	protein_coding
880	ENSG00000064012	10.0426	10.0534	10.1317	9.79237	9.76423	9.75341	10.086	10.0525	10.0891	10.129	10.2574	10.1285	9.8097	9.81553	9.93848	CASP8	protein_coding
881	ENSG00000064042	8.43394	8.55445	8.60274	8.48069	8.37252	8.44942	8.60275	8.65236	8.46839	7.81211	7.78341	7.72989	8.81881	8.92063	8.91501	LIMCH1	protein_coding
882	ENSG00000064102	10.1239	10.0811	10.1475	10.2162	10.207	10.1479	10.1853	10.1281	10.1087	10.062	10.1285	10.0319	10.2555	10.2576	10.2543	ASUN	protein_coding
883	ENSG00000064115	10.2282	10.2622	10.2444	10.2552	10.2663	10.25	10.2681	10.2339	10.264	9.83761	9.89132	9.87451	10.4092	10.4533	10.4049	TM7SF3	protein_coding
884	ENSG00000064195	8.44574	8.51558	8.61626	8.03405	8.16115	8.14295	8.6098	8.55366	8.27982	8.05288	7.95814	8.09601	9.14873	9.02335	9.0194	DLX3	protein_coding
885	ENSG00000064199	7.63213	7.70674	7.70432	7.41911	7.25877	7.3285	7.75907	7.76267	7.77616	7.14348	7.16888	7.22297	7.64553	7.50847	7.61599	SPA17	protein_coding
886	ENSG00000064201	1.23269	1.31854	1.22625	1.23938	1.32354	1.30403	1.03568	1.02857	1.05064	1.32842	0.924981	1.21828	0.922977	1.14229	1.1299	TSPAN32	protein_coding
887	ENSG00000064205	1.85777	2.16269	1.55404	2.46998	1.56224	2.13955	1.43821	1.65245	1.57709	1.77638	1.66783	1.54784	1.93313	2.02684	1.84189	WISP2	protein_coding
888	ENSG00000064218	-0.480463	-0.370228	-0.274228	-0.367578	-0.48001	-0.278015	-0.480758	-0.482114	-0.361108	-0.171945	-0.48042	-0.375758	-0.37251	-0.480052	-0.481748	DMRT3	protein_coding
889	ENSG00000064225	6.16518	6.0276	6.11873	6.14651	5.99191	5.95196	6.21611	6.17308	6.15294	6.35726	6.62823	6.57977	5.72044	5.91256	5.8414	ST3GAL6	protein_coding
890	ENSG00000064270	8.35978	8.41018	8.42233	8.16873	7.96245	8.01958	8.54285	8.51786	8.42799	7.79108	7.85864	7.79796	8.57279	8.50924	8.49483	ATP2C2	protein_coding
891	ENSG00000064300	7.67506	7.66826	7.50703	7.02087	6.98742	7.26405	7.48511	7.63356	7.57378	6.57175	6.39791	6.80836	7.64416	7.38596	7.62083	NGFR	protein_coding
892	ENSG00000064309	5.83289	5.66383	5.76376	5.57677	5.74839	5.75655	6.03862	5.55257	5.69678	5.63171	5.75301	5.36044	6.38255	6.29567	6.27885	CDON	protein_coding
893	ENSG00000064313	10.3503	10.3243	10.3006	10.2713	10.2699	10.2675	10.2923	10.2939	10.3498	10.3782	10.445	10.4157	10.1855	10.2117	10.2802	TAF2	protein_coding
894	ENSG00000064393	8.34096	8.32007	8.49035	7.36386	7.1018	7.24737	8.34673	8.44444	8.38798	7.25778	7.33137	7.3038	8.96886	8.92356	8.75963	HIPK2	protein_coding
895	ENSG00000064419	10.5179	10.4795	10.4995	10.4953	10.4371	10.4681	10.4513	10.4577	10.5134	10.361	10.4048	10.3987	10.6161	10.6149	10.6207	TNPO3	protein_coding
896	ENSG00000064489	0	0	0	0	0	0	0	0	0	0	0	0	0	0	0	MEF2BNB-MEF2B	protein_coding
897	ENSG00000064490	8.47875	8.4366	8.45938	8.5214	8.49677	8.38989	8.39996	8.32238	8.39203	8.38982	8.40054	8.35297	8.50498	8.49475	8.46748	RFXANK	protein_coding
898	ENSG00000064545	8.7908	8.772	8.6538	8.6054	8.64711	8.57536	8.68352	8.6614	8.55106	8.49213	8.49225	8.51052	8.96931	8.80463	8.86758	TMEM161A	protein_coding
899	ENSG00000064547	9.10714	9.08427	8.98686	9.43057	9.34781	9.32139	9.10494	8.96094	9.01641	9.37207	9.20822	9.27472	9.0724	9.0283	8.99434	LPAR2	protein_coding
900	ENSG00000064601	10.3046	10.3609	10.2835	10.4732	10.4446	10.4037	10.2814	10.269	10.3159	10.4248	10.3984	10.373	10.2687	10.2776	10.2727	CTSA	protein_coding
901	ENSG00000064607	9.94476	9.96465	9.99564	10.1	10.0988	10.1752	9.98849	10.0244	10.0113	10.2252	10.1862	10.2117	9.95304	9.91851	9.91123	SUGP2	protein_coding
902	ENSG00000064651	10.7222	10.6577	10.7192	10.9898	10.9861	10.9968	10.6922	10.7262	10.704	10.6416	10.669	10.6667	10.8698	10.9007	10.9445	SLC12A2	protein_coding
903	ENSG00000064652	7.99274	8.06283	8.15661	8.06851	8.07515	8.22397	8.13076	8.09746	8.00492	8.15036	8.16532	8.08263	8.07558	8.20101	8.25697	SNX24	protein_coding
904	ENSG00000064655	4.08732	3.96242	3.52573	3.84136	3.48948	3.87979	3.81379	3.37703	3.46881	3.36288	3.34496	3.16862	3.85273	4.47454	4.28896	EYA2	protein_coding
905	ENSG00000064666	10.4171	10.3983	10.3589	10.4342	10.4463	10.445	10.3549	10.3339	10.3826	10.3637	10.3424	10.3669	10.5062	10.5006	10.4613	CNN2	protein_coding
906	ENSG00000064687	9.40732	9.30822	9.40391	9.34473	9.31819	9.43525	9.32396	9.40276	9.36723	9.5545	9.33421	9.38363	9.09984	8.88008	9.04711	ABCA7	protein_coding
907	ENSG00000064692	-0.59793	-0.597977	-0.705086	-0.497558	-0.596434	-0.602449	-0.704759	-0.705833	-0.702486	-0.594922	-0.704492	-0.603141	-0.705049	-0.499315	-0.705543	SNCAIP	protein_coding
908	ENSG00000064703	9.73131	9.72901	9.74209	9.80207	9.88757	9.88185	9.70074	9.83053	9.78329	10.0307	10.1198	10.0271	9.65817	9.67239	9.62058	DDX20	protein_coding
909	ENSG00000064726	10.7896	10.7601	10.8304	10.8336	10.8959	10.8131	10.8273	10.8424	10.7938	10.8688	10.9065	10.8184	10.7942	10.7952	10.7927	BTBD1	protein_coding
910	ENSG00000064763	8.51021	8.53079	8.48682	8.06106	7.89669	7.99545	8.56227	8.54318	8.43583	7.78666	7.79499	7.79931	8.17117	8.24908	8.25263	FAR2	protein_coding
911	ENSG00000064787	1.8551	1.968	1.96059	2.95473	2.94805	2.52583	1.85252	2.05107	1.99536	2.56977	2.55312	2.52176	1.72629	1.8587	2.05563	BCAS1	protein_coding
912	ENSG00000064835	-2.4109	-2.41091	-2.41107	-2.41073	-2.30457	-2.41123	-2.41097	-2.41129	-2.4103	-2.41069	-2.3057	-2.41128	-2.41106	-2.41081	-2.30936	POU1F1	protein_coding
913	ENSG00000064886	-0.850362	-0.743398	-0.850871	-0.84983	-0.644216	-0.851349	-0.744305	-0.85155	-0.632902	-0.740399	-0.64641	-0.8515	-0.850838	-0.850065	-0.851287	CHI3L2	protein_coding
914	ENSG00000064932	10.5848	10.5876	10.5309	10.6742	10.6594	10.6242	10.4972	10.581	10.5725	10.8947	10.8745	10.8915	10.4449	10.37	10.3717	SBNO2	protein_coding
915	ENSG00000064933	8.84042	8.83091	8.84639	8.9249	9.02508	9.09521	8.84647	8.8392	8.78829	8.90764	8.86574	8.85912	8.88236	8.91768	8.99627	PMS1	protein_coding
916	ENSG00000064961	9.37868	9.40386	9.32378	8.98321	9.07808	9.02886	9.31519	9.34662	9.34927	8.93539	8.8014	8.88088	9.51079	9.37642	9.42357	HMG20B	protein_coding
917	ENSG00000064989	4.08189	4.00142	3.98161	3.44459	3.62464	3.32764	4.03404	3.72995	3.84189	3.89548	3.20933	3.45455	3.0252	3.43706	3.46171	CALCRL	protein_coding
918	ENSG00000064995	8.05352	8.13501	8.20563	8.10823	8.14785	8.19936	8.19913	8.19846	8.14895	8.27848	8.24159	8.31515	8.19916	8.02746	8.10638	TAF11	protein_coding
919	ENSG00000064999	10.0114	10.0496	10.0445	10.0047	10.0057	10.0678	9.97965	9.95803	9.86772	10.1877	10.3094	10.2466	9.83751	9.78726	9.80792	ANKS1A	protein_coding
920	ENSG00000065000	11.3274	11.3182	11.3445	11.3833	11.3741	11.3346	11.2941	11.2976	11.3193	11.3411	11.3497	11.347	11.3727	11.3861	11.346	AP3D1	protein_coding
921	ENSG00000065029	8.15676	7.97439	7.97759	8.23248	8.40629	8.37932	7.902	8.02107	7.65856	8.3061	8.23042	8.30838	7.93829	7.95727	7.9751	ZNF76	protein_coding
922	ENSG00000065054	8.98939	9.03278	8.88738	8.98217	8.97665	9.00654	8.95915	8.86832	8.95309	8.7339	8.68877	8.72591	9.233	9.11334	9.25295	SLC9A3R2	protein_coding
923	ENSG00000065057	8.59508	8.59095	8.54358	8.62699	8.63395	8.55901	8.49951	8.49399	8.46481	8.36582	8.28603	8.33873	8.71558	8.77963	8.72141	NTHL1	protein_coding
924	ENSG00000065060	10.1347	10.1401	10.2049	10.3526	10.3672	10.4443	10.1407	10.1305	10.1093	10.3558	10.4969	10.442	10.0052	10.1004	10.1057	UHRF1BP1	protein_coding
925	ENSG00000065135	10.8054	10.8348	10.8452	10.7704	10.7517	10.7477	10.8541	10.8037	10.8879	10.841	10.8414	10.7942	10.7449	10.7759	10.7528	GNAI3	protein_coding
926	ENSG00000065150	11.6529	11.6234	11.6572	11.7819	11.7487	11.7236	11.664	11.6298	11.6787	11.6467	11.6332	11.6137	11.7821	11.8263	11.8006	IPO5	protein_coding
927	ENSG00000065154	10.4387	10.392	10.3799	10.6068	10.6116	10.5652	10.4475	10.4009	10.5156	10.4344	10.4545	10.3882	10.403	10.417	10.3904	OAT	protein_coding
928	ENSG00000065183	10.2672	10.2271	10.2432	10.3985	10.3331	10.3529	10.2404	10.2905	10.286	10.4009	10.3799	10.3765	10.3962	10.4764	10.4105	WDR3	protein_coding
929	ENSG00000065243	10.8168	10.8312	10.8426	11.0801	11.0695	11.0688	10.8053	10.8689	10.8263	10.9306	10.9773	10.9784	10.8594	10.8612	10.8852	PKN2	protein_coding
930	ENSG00000065268	9.57786	9.59823	9.56415	9.63485	9.65379	9.51548	9.46821	9.48736	9.50213	9.45898	9.41078	9.38942	9.80256	9.74061	9.72237	WDR18	protein_coding
931	ENSG00000065308	10.6942	10.6203	10.6721	10.3012	10.3783	10.3652	10.6347	10.6975	10.6833	10.4622	10.544	10.4885	10.5577	10.6018	10.6137	TRAM2	protein_coding
932	ENSG00000065320	2.57998	2.5018	2.40848	2.42866	2.72981	2.75976	2.71611	2.30742	2.45408	2.51588	2.6537	2.62533	2.31993	2.6601	2.98434	NTN1	protein_coding
933	ENSG00000065325	2.33254	2.41718	2.40666	2.25014	3.04386	2.85203	2.63441	2.12376	2.36797	2.15154	2.33313	2.3105	2.23276	2.5775	2.79903	GLP2R	protein_coding
934	ENSG00000065328	10.6565	10.626	10.6206	10.5012	10.5882	10.5297	10.6444	10.6279	10.6064	10.4433	10.4902	10.4553	10.7007	10.7223	10.6838	MCM10	protein_coding
935	ENSG00000065357	10.5584	10.5522	10.5457	10.2524	10.3313	10.3419	10.5128	10.5403	10.548	10.637	10.5277	10.6052	10.4516	10.3957	10.3512	DGKA	protein_coding
936	ENSG00000065361	10.7124	10.7536	10.6952	11.1878	11.1365	11.0693	10.6272	10.7164	10.7329	11.0569	11.0797	11.0796	10.7607	10.7958	10.7765	ERBB3	protein_coding
937	ENSG00000065371	-3.96964	-3.96964	-3.9697	-3.96958	-3.9696	-3.96976	-3.96967	-3.96978	-3.96942	-3.96956	-3.96964	-3.96978	-3.9697	-3.85982	-3.96975	ROPN1	protein_coding
938	ENSG00000065413	3.30694	3.30663	3.57721	3.32307	3.3807	2.98735	3.48099	3.39202	3.75866	3.39103	3.48906	3.20616	3.47221	3.49784	3.51113	ANKRD44	protein_coding
939	ENSG00000065427	10.8992	10.882	10.8577	10.8971	10.8964	10.8259	10.8775	10.8549	10.9443	10.8502	10.8482	10.7966	10.932	10.9878	10.9291	KARS	protein_coding
940	ENSG00000065457	10.129	10.1583	10.1204	9.98091	10.0161	10.0597	10.1761	10.1983	10.1607	10.0425	10.1599	10.1156	10.1299	10.111	10.2058	ADAT1	protein_coding
941	ENSG00000065485	8.01572	8.13074	8.16084	7.68252	7.78321	7.77319	7.96087	7.90617	8.0845	7.85828	7.53288	7.66204	8.09064	8.17836	8.0277	PDIA5	protein_coding
942	ENSG00000065491	8.30302	8.43662	8.35581	8.68745	8.78206	8.87616	8.5167	8.62347	8.36352	9.00559	9.12755	9.01976	8.45856	8.44539	8.42438	TBC1D22B	protein_coding
943	ENSG00000065518	7.63635	7.68057	7.82495	7.60384	7.72748	7.65982	7.76473	7.59673	7.72203	7.51236	7.44969	7.58095	7.78217	7.78015	7.74099	NDUFB4	protein_coding
944	ENSG00000065526	11.992	12.018	12.011	12.2411	12.09	12.2125	11.8515	12.0236	12.0629	12.1757	12.2495	12.2301	12.0423	12.1226	12.107	SPEN	protein_coding
945	ENSG00000065534	8.12727	8.20828	8.27276	7.87098	7.89765	8.12533	8.25097	8.25541	8.00205	7.16335	7.19915	7.30394	8.57837	8.51358	8.60263	MYLK	protein_coding
946	ENSG00000065548	10.2675	10.223	10.2468	10.278	10.3301	10.282	10.2793	10.2501	10.315	10.3536	10.4003	10.3592	10.3143	10.3609	10.3424	ZC3H15	protein_coding
947	ENSG00000065559	9.47534	9.51205	9.49451	9.23469	9.29989	9.32371	9.502	9.52387	9.45318	9.32648	9.37918	9.39349	9.62709	9.6945	9.60441	MAP2K4	protein_coding
948	ENSG00000065600	8.7906	8.67336	8.74714	8.56751	8.58283	8.66513	8.84403	8.87718	8.89499	8.93352	9.08989	8.99816	8.68725	8.71672	8.73992	TMEM206	protein_coding
949	ENSG00000065609	0	0	0	0	0	0	0	0	0	0	0	0	0	0	0	SNAP91	protein_coding
950	ENSG00000065613	11.9366	11.9553	11.9198	11.9206	11.9037	11.8857	11.9513	11.954	11.9808	12.066	12.1033	12.0838	11.7848	11.8418	11.8394	SLK	protein_coding
951	ENSG00000065615	8.64187	8.6935	8.68847	8.52575	8.57412	8.59502	8.6041	8.69459	8.63465	8.7055	8.5999	8.70707	8.53803	8.56495	8.62202	CYB5R4	protein_coding
952	ENSG00000065618	12.3502	12.3754	12.3465	12.1671	12.1501	12.1049	12.3138	12.3171	12.462	12.4603	12.4261	12.3887	12.3059	12.3149	12.2676	COL17A1	protein_coding
953	ENSG00000065621	8.90339	8.73707	8.83514	8.92776	8.91413	8.87752	8.84091	8.73345	8.86353	8.66686	8.60788	8.58959	8.92849	9.00439	8.90584	GSTO2	protein_coding
954	ENSG00000065665	7.30605	7.40681	7.36705	7.37989	7.48725	7.43062	7.25133	7.28449	7.2774	7.25568	7.3636	7.34104	7.46397	7.54849	7.3845	SEC61A2	protein_coding
955	ENSG00000065675	5.21543	5.188	5.45158	5.13117	4.93298	5.31363	5.35465	5.34896	5.04131	5.10803	5.21703	5.23308	4.20002	4.23411	4.61194	PRKCQ	protein_coding
956	ENSG00000065717	5.05499	5.11265	5.05844	4.92292	4.91287	5.06246	5.13042	5.35198	4.27948	4.28458	4.36282	4.45231	5.45527	5.57861	5.58979	TLE2	protein_coding
957	ENSG00000065802	9.37637	9.43342	9.3955	9.47776	9.39847	9.48773	9.46005	9.47912	9.39438	9.34541	9.34762	9.43194	9.37612	9.38004	9.43368	ASB1	protein_coding
958	ENSG00000065809	9.86488	9.86997	9.87715	9.98411	9.98797	9.95729	9.93768	9.8231	9.83546	9.69248	9.72948	9.70728	9.79398	9.91238	9.83289	FAM107B	protein_coding
959	ENSG00000065833	9.92471	9.94596	9.94806	9.47207	9.47403	9.46571	9.98819	9.97959	9.91696	9.35649	9.32715	9.40844	9.84857	9.85183	9.91402	ME1	protein_coding
960	ENSG00000065882	8.42211	8.3226	8.37661	8.06157	7.86845	7.97091	8.39264	8.51038	8.37286	8.4308	8.37369	8.41616	7.9217	7.85476	7.86449	TBC1D1	protein_coding
961	ENSG00000065883	11.0149	11.0964	11.0507	11.1346	11.0628	11.16	11.031	11.088	11.0112	11.0801	11.1361	11.0992	11.0517	11.0444	11.0614	CDK13	protein_coding
962	ENSG00000065911	9.62092	9.67412	9.72795	9.51581	9.55802	9.53941	9.7233	9.61929	9.70668	9.53568	9.53432	9.4376	9.62905	9.73079	9.66638	MTHFD2	protein_coding
963	ENSG00000065923	7.88302	7.94286	7.9044	8.34019	8.17416	8.32297	7.89685	7.96776	8.02012	8.4931	8.63512	8.51385	7.82886	7.71583	7.85486	SLC9A7	protein_coding
964	ENSG00000065970	10.4599	10.549	10.4836	10.4796	10.4118	10.4716	10.4454	10.5094	10.4562	10.2984	10.369	10.3017	10.5422	10.4888	10.5278	FOXJ2	protein_coding
965	ENSG00000065978	6.88258	6.95426	6.92279	7.01795	6.93449	6.7551	6.98118	6.9384	6.90886	6.69203	6.64069	6.82114	7.3143	7.08907	7.25508	YBX1	protein_coding
966	ENSG00000065989	7.2933	7.50576	7.37157	5.80499	5.88493	5.9122	7.20862	7.55481	7.46217	6.23892	6.30156	6.16313	7.08183	6.77913	7.10495	PDE4A	protein_coding
967	ENSG00000066027	10.451	10.483	10.4825	10.641	10.621	10.6144	10.449	10.4464	10.4234	10.3914	10.3625	10.4012	10.5069	10.503	10.4638	PPP2R5A	protein_coding
968	ENSG00000066032	-4.03884	-4.03884	-4.03889	-4.03878	-4.0388	-4.03894	-4.03886	-4.03897	-4.03863	-4.03876	-4.03883	-3.93607	-4.03889	-4.0388	-4.03894	CTNNA2	protein_coding
969	ENSG00000066044	10.7049	10.7285	10.7077	10.6403	10.7419	10.6974	10.7306	10.6332	10.6998	10.5275	10.5311	10.5217	10.8998	10.8971	10.8596	ELAVL1	protein_coding
970	ENSG00000066056	-1.01289	-0.906664	-1.01334	-0.9043	-0.905192	-0.910931	-1.01308	-1.01394	-1.01126	-0.805934	-0.906484	-1.01389	-1.01331	-1.01263	-0.910661	TIE1	protein_coding
971	ENSG00000066084	11.3384	11.3825	11.4189	11.451	11.2885	11.3451	11.3349	11.3827	11.423	11.5131	11.6168	11.5541	11.2587	11.3195	11.3464	DIP2B	protein_coding
972	ENSG00000066117	10.5553	10.5382	10.5795	10.3551	10.3228	10.325	10.5551	10.6015	10.6464	10.4521	10.4944	10.4711	10.6445	10.6103	10.6058	SMARCD1	protein_coding
973	ENSG00000066135	9.887	9.82489	9.83196	9.83289	9.82822	9.89149	9.83923	9.84317	9.77632	9.74821	9.84701	9.82708	9.84294	9.86504	9.8917	KDM4A	protein_coding
974	ENSG00000066136	9.48438	9.50994	9.52334	9.69768	9.6955	9.68413	9.50914	9.55491	9.45617	9.53821	9.58159	9.56685	9.59388	9.5764	9.51959	NFYC	protein_coding
975	ENSG00000066185	-0.409263	-0.519824	-0.411747	-0.406675	-0.519367	-0.14569	-0.520098	-0.415062	-0.517299	-0.518919	-0.308775	-0.521354	-0.411584	-0.519408	-0.413778	ZMYND12	protein_coding
976	ENSG00000066230	7.24304	7.21714	7.25949	7.01014	7.08574	7.21247	7.22949	7.1665	7.06113	7.37336	7.08594	7.21075	7.20424	7.2451	7.20013	SLC9A3	protein_coding
977	ENSG00000066248	6.33528	6.25919	6.40342	6.60722	6.26357	6.26108	6.23155	6.23397	6.14826	6.21854	6.4892	6.06196	6.34996	6.27741	6.36451	NGEF	protein_coding
978	ENSG00000066279	12.1825	12.2011	12.2189	12.1025	12.0158	12.1103	12.103	12.1925	12.221	11.9595	12.0615	11.9987	12.2061	12.2656	12.2773	ASPM	protein_coding
979	ENSG00000066294	0	0	0	0	0	0	0	0	0	0	0	0	0	0	0	CD84	protein_coding
980	ENSG00000066322	10.2583	10.202	10.23	10.2944	10.2537	10.2415	10.1871	10.2263	10.2611	10.4109	10.3106	10.2793	10.2694	10.2818	10.2415	ELOVL1	protein_coding
981	ENSG00000066336	-1.57908	-1.6844	-1.58113	-1.68411	-1.57776	-1.58306	-1.68451	-1.68504	-1.68339	-1.68404	-1.68438	-1.68502	-1.581	-1.68424	-1.6849	SPI1	protein_coding
982	ENSG00000066379	7.11918	7.24981	7.14064	7.25893	7.36785	7.21981	7.21165	7.26239	7.14958	7.12341	7.29353	7.37774	7.3395	7.38899	7.20746	ZNRD1	protein_coding
983	ENSG00000066382	5.91099	5.80526	5.92059	7.09868	7.09455	7.26364	5.79341	5.62203	5.56315	5.57859	5.59496	5.64849	6.8936	6.83328	6.95638	MPPED2	protein_coding
984	ENSG00000066405	1.1549	1.06146	1.45389	0.849158	0.961855	1.05174	1.05946	1.04972	1.1779	1.06809	1.15528	1.05023	0.956184	0.96164	1.05235	CLDN18	protein_coding
985	ENSG00000066422	10.2713	10.2461	10.3062	10.3477	10.3677	10.4333	10.26	10.2548	10.2432	10.4485	10.5026	10.4385	10.2561	10.3123	10.3126	ZBTB11	protein_coding
986	ENSG00000066427	8.38207	8.40129	8.51378	8.67597	8.78297	8.77395	8.50145	8.45344	8.34201	8.61631	8.66571	8.66271	8.25474	8.43742	8.43134	ATXN3	protein_coding
987	ENSG00000066455	9.85614	9.87145	9.87863	9.89801	9.83368	9.84842	9.94868	9.91073	9.90212	9.856	9.91	9.78362	9.90184	9.91101	9.8555	GOLGA5	protein_coding
988	ENSG00000066468	9.98429	9.99431	10.0342	10.0758	10.1052	10.1197	10.0482	10.0645	10.0112	9.71738	9.77273	9.79954	10.4047	10.4721	10.4406	FGFR2	protein_coding
989	ENSG00000066557	9.37347	9.35032	9.31017	9.15646	9.21161	9.20089	9.37716	9.3437	9.34967	9.27935	9.25501	9.22498	9.25548	9.25288	9.26708	LRRC40	protein_coding
990	ENSG00000066583	9.37075	9.24082	9.39347	9.04268	9.09844	9.01909	9.3784	9.30943	9.33583	8.88883	9.06591	9.0062	9.36241	9.31598	9.33752	ISOC1	protein_coding
991	ENSG00000066629	3.24121	3.51972	3.28616	2.88932	2.59609	3.00795	3.35383	3.37604	3.29836	2.80306	2.59027	2.66766	3.55164	3.75616	3.74942	EML1	protein_coding
992	ENSG00000066651	8.29802	8.28036	8.30959	8.35824	8.42516	8.44216	8.44285	8.3505	8.21964	8.43913	8.35382	8.3308	8.30776	8.32608	8.40234	TRMT11	protein_coding
993	ENSG00000066654	10.6154	10.6345	10.6214	10.5692	10.5836	10.5941	10.6469	10.5992	10.6168	10.5601	10.6459	10.581	10.5349	10.6173	10.6925	THUMPD1	protein_coding
994	ENSG00000066697	9.44054	9.43399	9.45733	9.32436	9.30629	9.29506	9.48883	9.41052	9.50067	9.46333	9.52198	9.47979	9.55017	9.53627	9.58258	MSANTD3	protein_coding
995	ENSG00000066735	7.05626	7.34545	7.35121	7.13654	6.75577	7.09383	7.0987	7.05409	7.23713	6.60912	6.93887	6.84345	7.29243	7.47533	7.46541	KIF26A	protein_coding
996	ENSG00000066739	10.0409	9.99559	10.069	10.1063	9.96694	9.97933	9.96436	10.1353	10.0285	10.0462	10.1604	10.0678	9.9743	10.1545	10.0065	ATG2B	protein_coding
997	ENSG00000066777	10.8267	10.8735	10.8751	11.1097	11.0444	11.0941	10.8084	10.858	10.859	11.0702	11.13	11.1081	10.7603	10.7525	10.7657	ARFGEF1	protein_coding
998	ENSG00000066813	-3.04209	-3.04209	-3.04221	-3.04196	-2.82541	-3.04232	-3.04214	-3.04237	-3.04164	-3.04193	-3.04208	-3.04236	-3.0422	-3.04201	-3.04231	ACSM2B	protein_coding
999	ENSG00000066827	7.70786	7.64242	7.90619	8.22691	8.10291	8.17832	7.74969	7.90279	7.60777	8.05552	8.08348	8.12932	7.86511	8.03699	7.93583	ZFAT	protein_coding
1000	ENSG00000066855	9.82192	9.74916	9.77658	9.69471	9.78303	9.73757	9.80295	9.78417	9.75231	9.70154	9.72334	9.67786	9.77436	9.77314	9.78058	MTFR1	protein_coding
1001	ENSG00000066923	3.31065	3.65541	3.69633	4.20567	3.93731	4.25301	3.8164	3.67182	3.8374	4.04334	3.82542	3.72892	3.75329	3.78144	4.0662	STAG3	protein_coding
1002	ENSG00000066926	9.31721	9.35576	9.3874	8.78714	8.83549	8.8735	9.40378	9.42165	9.24972	8.69694	8.68202	8.70227	9.53324	9.53224	9.48125	FECH	protein_coding
1003	ENSG00000066933	9.91934	9.85094	9.92325	10.3201	10.0008	10.1941	9.86203	10.036	9.91095	9.93549	10.0178	9.99498	9.89517	10.0398	10.0396	MYO9A	protein_coding
1004	ENSG00000067048	-3.99366	-3.99367	-3.99372	-3.9936	-3.99363	-3.99378	-3.88637	-3.9938	-3.99345	-3.99359	-3.99366	-3.9938	-3.99372	-3.99363	-3.99377	DDX3Y	protein_coding
1005	ENSG00000067057	11.0891	11.1028	11.0634	11.036	11.0208	11.027	11.0638	11.0247	11.1397	11.144	11.0956	11.0473	11.0989	11.1374	11.0773	PFKP	protein_coding
1006	ENSG00000067064	10.5033	10.5008	10.4813	10.3759	10.4694	10.3857	10.5438	10.5124	10.5962	10.4751	10.4236	10.3991	10.0956	10.1035	10.1021	IDI1	protein_coding
1007	ENSG00000067066	10.6448	10.7234	10.7289	9.71955	9.75078	9.66876	10.6635	10.7368	10.7749	11.0307	11.0892	11.0625	9.43264	9.53224	9.57853	SP100	protein_coding
1008	ENSG00000067082	10.8311	10.8431	10.8012	11.1589	11.168	11.1743	10.952	10.9165	10.9765	11.5483	11.5393	11.5046	10.363	10.3739	10.3462	KLF6	protein_coding
1009	ENSG00000067113	7.24288	7.32205	7.21856	6.81988	6.94971	6.73579	7.36232	7.26922	7.00181	6.60143	6.64231	6.72613	7.49982	7.27804	7.16706	PPAP2A	protein_coding
1010	ENSG00000067141	8.03245	8.13089	8.1294	7.54779	7.45311	7.39001	7.89555	8.01575	7.88155	7.40382	7.6192	7.52217	7.73104	7.82862	7.54971	NEO1	protein_coding
1011	ENSG00000067167	10.3727	10.3565	10.3438	10.4731	10.4748	10.4263	10.3468	10.2956	10.3818	10.4698	10.4449	10.4214	10.2487	10.295	10.2629	TRAM1	protein_coding
1012	ENSG00000067177	9.51774	9.61587	9.67396	8.97427	9.02073	9.10439	9.60554	9.62551	9.54881	9.09279	9.12105	9.08213	9.51248	9.46062	9.52047	PHKA1	protein_coding
1013	ENSG00000067182	10.5997	10.6147	10.5873	10.5658	10.4954	10.5005	10.5297	10.5512	10.602	10.5332	10.4578	10.4407	10.5161	10.5029	10.4822	TNFRSF1A	protein_coding
1014	ENSG00000067191	7.82961	7.86907	7.92884	8.23431	8.38367	8.32323	7.8387	7.84053	8.00125	8.56829	8.57823	8.74449	7.33072	7.43744	7.33343	CACNB1	protein_coding
1015	ENSG00000067208	9.30039	9.26277	9.21109	9.29265	9.29433	9.36352	9.29878	9.38797	9.2554	9.59646	9.7154	9.65872	9.1588	9.12495	9.16686	EVI5	protein_coding
1016	ENSG00000067221	8.48166	8.33197	8.35535	8.47544	8.52918	8.6214	8.31019	8.23597	8.3598	8.73494	8.7856	8.90526	8.30496	8.28438	8.32328	STOML1	protein_coding
1017	ENSG00000067225	11.8038	11.7788	11.7755	11.6728	11.6947	11.6707	11.8214	11.7799	11.893	11.8625	11.8002	11.7919	11.7447	11.7316	11.6814	PKM	protein_coding
1018	ENSG00000067248	10.7068	10.6806	10.7337	10.4501	10.4139	10.4625	10.7504	10.7126	10.7445	10.5197	10.6005	10.551	10.722	10.7156	10.7241	DHX29	protein_coding
1019	ENSG00000067334	10.5683	10.597	10.5749	10.5278	10.5671	10.5365	10.6585	10.6301	10.5936	10.7095	10.7347	10.6798	10.5111	10.6002	10.5719	DNTTIP2	protein_coding
1020	ENSG00000067365	7.88778	7.92522	8.05393	7.87752	7.9311	8.09611	7.81747	8.00855	7.90416	7.76643	7.78064	7.72709	7.99281	7.96133	7.89117	METTL22	protein_coding
1021	ENSG00000067369	10.986	10.9712	10.9669	10.8286	10.7587	10.7934	10.9443	11.0267	11.0297	10.6999	10.7992	10.7747	10.9646	10.9819	10.9996	TP53BP1	protein_coding
1022	ENSG00000067445	2.82494	2.69142	2.52978	2.37628	2.76863	2.73487	2.6138	2.72966	2.57999	2.96294	2.36747	2.59244	2.68007	2.37215	2.66906	TRO	protein_coding
1023	ENSG00000067533	10.0459	9.97925	10.0825	10.0897	10.1025	10.1474	10.0833	10.1196	10.1166	10.1852	10.133	10.0811	10.1127	10.1715	10.1876	RRP15	protein_coding
1024	ENSG00000067560	10.9536	10.948	10.9491	10.9185	10.953	10.8914	10.9663	10.9018	10.9951	10.9444	10.9405	10.8781	10.9507	11.0018	10.9389	RHOA	protein_coding
1025	ENSG00000067596	11.0518	11.0822	11.1254	10.9068	10.8818	10.9216	11.0468	11.108	11.1346	10.9868	11.0442	10.9462	11.0928	11.0778	11.0941	DHX8	protein_coding
1026	ENSG00000067601	2.11077	2.11057	1.93401	2.1208	2.26468	1.9268	2.02579	2.16199	2.06093	1.95153	2.1872	2.08913	1.93452	1.85028	1.83477	PMS2P4	pseudogene
1027	ENSG00000067606	8.09714	8.08678	8.06332	8.36238	8.38113	8.2855	7.96753	8.14636	8.086	8.10614	8.05508	8.14097	8.25435	8.24991	8.19876	PRKCZ	protein_coding
1028	ENSG00000067646	0	0	0	0	0	0	0	0	0	0	0	0	0	0	0	ZFY	protein_coding
1029	ENSG00000067704	11.4579	11.4693	11.4534	11.4147	11.4238	11.3733	11.4645	11.4268	11.5085	11.3068	11.3076	11.2639	11.4868	11.525	11.468	IARS2	protein_coding
1030	ENSG00000067715	8.76941	8.74734	8.78272	8.50419	8.39678	8.52152	8.74604	8.84056	8.6788	8.73204	8.88482	8.80556	8.09532	8.15164	8.20765	SYT1	protein_coding
1031	ENSG00000067798	10.0453	10.0266	10.1115	9.52159	9.21717	9.5568	9.81502	10.1541	10.1739	10.8365	10.9193	10.9307	9.09926	9.2246	9.28878	NAV3	protein_coding
1032	ENSG00000067829	9.18769	9.18699	9.17132	8.97799	9.01283	8.94467	9.05367	9.11793	9.00653	8.9615	8.84196	8.94207	9.14621	9.16814	9.09688	IDH3G	protein_coding
1033	ENSG00000067836	8.91943	9.06006	8.94959	8.8519	8.81729	8.82174	8.93511	8.96481	8.99169	8.44647	8.35565	8.58837	9.00346	9.02743	9.03947	ROGDI	protein_coding
1034	ENSG00000067840	1.99667	1.74848	2.12375	1.55153	1.54962	1.73426	1.83406	1.97255	1.86828	1.43464	1.54686	1.53589	1.82966	2.00265	2.11411	PDZD4	protein_coding
1035	ENSG00000067842	-2.01755	-2.01755	-2.01779	-1.90536	-1.80555	-2.01801	-2.01765	-2.01811	-2.01668	-2.01724	-2.01753	-2.01808	-1.90945	-2.01741	-2.01798	ATP2B3	protein_coding
1036	ENSG00000067900	10.5023	10.4549	10.4905	10.4088	10.3099	10.4397	10.4254	10.4912	10.5129	10.4317	10.5212	10.4151	10.4131	10.3877	10.4644	ROCK1	protein_coding
1037	ENSG00000067955	10.9876	10.997	10.9732	10.8401	10.8966	10.87	11.0526	10.9688	11.0369	10.9515	10.9426	10.9484	10.9014	10.9663	10.9911	CBFB	protein_coding
1038	ENSG00000067992	6.67834	6.50819	6.39799	5.75168	5.91487	5.95432	6.46984	6.87998	6.70757	5.03627	5.34917	5.45429	6.86819	6.88665	7.09261	PDK3	protein_coding
1039	ENSG00000068001	8.72225	8.83127	8.81791	8.7829	8.80315	8.59377	8.72061	8.81692	8.77974	8.54611	8.64932	8.65138	9.07223	8.96422	9.00513	HYAL2	protein_coding
1040	ENSG00000068024	8.96106	8.87094	8.98736	9.34155	9.27646	9.44466	8.96017	8.93565	8.90814	8.82923	8.8563	8.9443	9.18677	9.05727	9.18259	HDAC4	protein_coding
1041	ENSG00000068028	8.91952	8.99489	8.96369	9.34825	9.36562	9.30052	8.83057	8.83852	8.80832	9.28132	9.2742	9.23261	8.9843	9.05461	9.06826	RASSF1	protein_coding
1042	ENSG00000068078	9.53523	9.57321	9.46986	8.73385	8.57821	8.68269	9.44755	9.45193	9.41981	7.93175	7.8419	8.00461	9.93613	9.79514	9.89996	FGFR3	protein_coding
1043	ENSG00000068079	9.56343	9.66751	9.59383	8.32036	8.27968	8.16799	9.52418	9.66555	9.71353	10.0319	10.0214	9.99763	8.47874	8.37867	8.39796	IFI35	protein_coding
1044	ENSG00000068097	9.13694	9.13624	9.17909	9.12641	9.18504	9.20822	9.06393	9.14818	9.161	9.31112	9.38565	9.24451	9.04353	9.09325	9.05463	HEATR6	protein_coding
1045	ENSG00000068120	10.9483	10.9951	10.9324	10.8806	10.866	10.8723	10.9093	10.8986	10.9157	10.8008	10.7763	10.7611	11.0451	11.0399	10.9866	COASY	protein_coding
1046	ENSG00000068137	9.73887	9.6103	9.60176	9.41524	9.35175	9.33399	9.62546	9.60128	9.65542	8.73782	8.64451	8.83576	10.0147	9.84688	9.89864	PLEKHH3	protein_coding
1047	ENSG00000068305	10.4499	10.4521	10.4119	10.2811	10.2307	10.2504	10.4736	10.4669	10.4229	10.3242	10.4016	10.4	10.4113	10.3578	10.3625	MEF2A	protein_coding
1048	ENSG00000068308	10.2423	10.2716	10.2795	10.304	10.2946	10.2282	10.2187	10.2022	10.2979	10.355	10.3357	10.3106	10.2396	10.0967	10.1774	OTUD5	protein_coding
1049	ENSG00000068323	10.3712	10.3434	10.3968	10.6043	10.5788	10.5849	10.3883	10.3847	10.4087	10.7088	10.7257	10.7404	10.3334	10.2593	10.2918	TFE3	protein_coding
1050	ENSG00000068354	8.71634	8.56815	8.69781	8.88503	8.81249	8.83354	8.61345	8.66405	8.71214	8.81934	8.82835	8.90661	8.65861	8.69747	8.79833	TBC1D25	protein_coding
1051	ENSG00000068366	10.6529	10.7053	10.7252	10.6017	10.6582	10.6288	10.6849	10.712	10.7669	10.846	10.8708	10.8753	10.2711	10.242	10.2659	ACSL4	protein_coding
1052	ENSG00000068383	8.83998	8.77342	8.79383	8.99311	8.96328	8.97867	8.72567	8.7938	8.72002	8.72603	8.67764	8.67832	9.00601	9.03776	9.07281	INPP5A	protein_coding
1053	ENSG00000068394	9.09935	9.17958	9.03255	9.1078	9.15049	9.17617	9.10689	9.10601	9.08864	9.07818	9.2211	9.07221	9.12233	9.07698	9.06783	GPKOW	protein_coding
1054	ENSG00000068400	9.87666	9.91994	9.92972	9.70605	9.72211	9.803	9.86649	9.88404	9.94664	10.0132	9.98952	10.0027	9.75934	9.7763	9.65914	GRIPAP1	protein_coding
1055	ENSG00000068438	9.9768	9.91822	9.98309	10.0954	10.0955	10.1046	9.89029	9.91095	9.91194	10.1153	10.1332	10.1081	9.99713	9.97246	9.97125	FTSJ1	protein_coding
1056	ENSG00000068489	10.1537	10.1825	10.1942	10.1074	10.1372	10.1371	10.1987	10.1402	10.1972	9.78485	9.92353	9.7704	10.39	10.5033	10.4098	PRR11	protein_coding
1057	ENSG00000068615	7.70166	7.75373	7.70964	7.1166	7.10364	7.26848	7.86665	7.67066	7.48127	5.4168	5.69864	5.52025	7.68846	7.86258	7.9058	REEP1	protein_coding
1058	ENSG00000068650	9.92284	10.0259	10.0073	10.7255	10.527	10.5974	9.94747	10.0761	9.9865	10.2602	10.3128	10.3359	10.3273	10.3028	10.3207	ATP11A	protein_coding
1059	ENSG00000068654	11.564	11.5817	11.6198	11.5959	11.3882	11.47	11.3878	11.5737	11.5911	11.4801	11.5957	11.5619	11.7107	11.7992	11.7369	POLR1A	protein_coding
1060	ENSG00000068697	10.2413	10.2417	10.2495	10.292	10.3656	10.297	10.2895	10.2632	10.3751	10.4363	10.3967	10.3399	10.2298	10.2261	10.212	LAPTM4A	protein_coding
1061	ENSG00000068724	10.7695	10.8285	10.7956	10.9588	10.9491	10.9051	10.779	10.7528	10.6882	10.7036	10.7304	10.7353	10.7234	10.7183	10.7211	TTC7A	protein_coding
1062	ENSG00000068745	9.43865	9.44955	9.47209	9.25373	9.3219	9.32973	9.44159	9.42899	9.3574	9.44358	9.40734	9.35482	9.46326	9.4012	9.35778	IP6K2	protein_coding
1063	ENSG00000068781	0	0	0	0	0	0	0	0	0	0	0	0	0	0	0	STON1-GTF2A1L	protein_coding
1064	ENSG00000068784	8.92451	8.99938	8.84503	9.19191	9.2288	9.21198	9.01432	8.92953	8.98208	9.09824	9.11551	9.06683	8.91433	8.9719	9.04315	SRBD1	protein_coding
1065	ENSG00000068793	11.098	11.1519	11.1401	11.262	11.2453	11.2305	11.1008	11.1132	11.1469	11.1628	11.2008	11.1916	11.1699	11.2056	11.1684	CYFIP1	protein_coding
1066	ENSG00000068796	10.1775	10.1697	10.1659	10.1767	10.1459	10.1613	10.2418	10.2296	10.2544	10.1032	10.1595	10.1013	10.2694	10.2439	10.2712	KIF2A	protein_coding
1067	ENSG00000068831	5.00663	5.03534	5.03872	4.34052	4.68532	4.62264	5.13558	5.23382	5.09781	4.18346	3.90531	4.45246	5.33936	5.23841	5.0725	RASGRP2	protein_coding
1068	ENSG00000068878	11.2258	11.2766	11.3134	11.0876	11.0229	11.0425	11.2043	11.2597	11.3118	11.2354	11.2556	11.2537	11.2295	11.2484	11.2586	PSME4	protein_coding
1069	ENSG00000068885	8.34731	8.42176	8.45955	8.43827	8.54429	8.53927	8.42359	8.31919	8.14374	8.07127	8.17152	7.99727	8.43601	8.45745	8.44598	IFT80	protein_coding
1070	ENSG00000068903	8.48667	8.54365	8.53467	8.25857	8.26727	8.23953	8.50163	8.62681	8.38448	8.11575	8.18008	8.19093	8.61436	8.57462	8.41336	SIRT2	protein_coding
1071	ENSG00000068912	9.75394	9.71515	9.80552	9.57326	9.61166	9.60891	9.82	9.83426	9.80419	9.78269	9.74347	9.73835	9.53027	9.62714	9.48485	ERLEC1	protein_coding
1072	ENSG00000068971	8.13707	8.23637	8.2291	8.25006	8.39218	8.39631	8.27873	8.31029	8.32722	8.85754	8.72099	8.80401	7.58326	7.52616	7.5807	PPP2R5B	protein_coding
1073	ENSG00000068976	4.35999	4.35955	4.1613	4.10489	4.52963	4.66983	4.07478	4.46137	3.92766	4.97188	4.58717	4.46366	4.16271	3.73921	4.04557	PYGM	protein_coding
1074	ENSG00000068985	-4.03884	-4.03884	-4.03889	-4.03878	-4.0388	-4.03894	-4.03886	-4.03897	-4.03863	-4.03876	-4.03883	-3.93607	-4.03889	-4.0388	-4.03894	PAGE1	protein_coding
1075	ENSG00000069011	9.60084	9.59141	9.55908	9.48413	9.41284	9.46544	9.46839	9.50345	9.4416	9.4671	9.49248	9.55193	9.88938	9.79851	9.84034	PITX1	protein_coding
1076	ENSG00000069018	-4.02829	-4.02829	-4.02835	-4.02823	-4.02826	-4.0284	-4.02832	-4.02842	-4.02809	-4.02822	-4.02829	-4.02842	-4.02834	-4.02826	-3.92449	TRPC7	protein_coding
1077	ENSG00000069020	10.7248	10.7505	10.8265	10.7627	10.5613	10.6892	10.4973	10.7608	10.8214	11.3401	11.5198	11.4472	10.3139	10.3323	10.3603	MAST4	protein_coding
1078	ENSG00000069122	-4.03134	-4.03134	-4.03139	-4.03128	-4.0313	-3.92784	-4.03136	-4.03147	-4.03114	-4.03127	-4.03134	-4.03146	-4.03139	-4.03131	-4.03144	GPR116	protein_coding
1079	ENSG00000069188	0.508376	0.696623	0.602469	0.702688	0.510296	0.398158	0.507128	0.596486	0.405129	0.786841	0.508558	0.59693	0.602764	0.510117	0.39831	SDK2	protein_coding
1080	ENSG00000069206	0	0	0	0	0	0	0	0	0	0	0	0	0	0	0	ADAM7	protein_coding
1081	ENSG00000069248	11.0386	11.0547	11.0292	10.9444	10.9636	10.9812	10.9806	11.0151	10.9995	10.7588	10.8617	10.8178	11.0759	11.1123	11.1031	NUP133	protein_coding
1082	ENSG00000069275	11.9872	11.9925	11.9875	11.9145	11.9259	11.9013	12.0042	11.9634	12.0571	11.7333	11.7587	11.6996	12.048	12.0601	12.0298	NUCKS1	protein_coding
1083	ENSG00000069329	11.309	11.3487	11.3246	11.317	11.3469	11.3038	11.3374	11.2968	11.3828	11.2904	11.3138	11.2968	11.2815	11.3147	11.3086	VPS35	protein_coding
1084	ENSG00000069345	10.7577	10.8035	10.7476	10.7828	10.8258	10.7817	10.7919	10.7587	10.8115	10.8725	10.8366	10.8111	10.776	10.8022	10.7912	DNAJA2	protein_coding
1085	ENSG00000069399	8.64823	8.5203	8.50116	8.49354	8.39028	8.43637	8.39803	8.49377	8.51026	8.65868	8.61371	8.58766	8.34474	8.02534	8.24876	BCL3	protein_coding
1086	ENSG00000069424	9.11161	9.17639	9.09848	8.64625	8.57616	8.57465	9.03353	9.1164	9.09339	8.20869	8.07295	8.32494	9.26493	9.16936	9.20461	KCNAB2	protein_coding
1087	ENSG00000069431	3.64407	3.543	3.71758	2.66273	2.76328	2.52	3.63631	3.39284	3.55297	3.8056	3.738	3.69365	2.84045	3.38391	2.63226	ABCC9	protein_coding
1088	ENSG00000069482	2.52854	2.45918	2.21293	2.31786	1.80875	2.11473	2.02918	2.78529	2.76485	2.04158	2.30766	2.01586	2.5167	2.39231	2.20513	GAL	protein_coding
1089	ENSG00000069493	4.8007	4.8629	4.95498	3.98517	4.15184	4.19992	4.96959	4.94861	5.01184	4.41365	4.1395	4.7137	4.60641	4.56591	4.62149	CLEC2D	protein_coding
1090	ENSG00000069509	8.11734	7.88661	8.05507	7.91083	7.95256	8.05162	8.09388	8.05673	8.13	7.94686	7.93316	8.02254	8.06687	8.04942	8.03684	FUNDC1	protein_coding
1091	ENSG00000069535	4.55135	4.5822	4.28374	3.20103	3.19503	3.48239	4.77165	4.58764	4.30343	3.61088	3.51766	3.61366	4.16319	4.10637	3.91014	MAOB	protein_coding
1092	ENSG00000069667	6.75353	6.50752	6.86663	7.34875	7.45485	7.34873	6.53673	7.0104	6.8322	7.91498	7.97821	7.76216	6.12518	6.13535	6.23636	RORA	protein_coding
1093	ENSG00000069696	3.39909	3.39876	3.04394	3.89988	3.67552	3.841	2.88372	3.41717	3.10746	3.07551	3.27494	3.57479	3.32313	3.06579	3.24554	DRD4	protein_coding
1094	ENSG00000069702	7.04933	6.81217	6.94947	7.28375	7.03161	7.2191	6.91779	6.91596	6.70676	7.05224	7.10668	7.11945	6.77163	6.85363	7.07262	TGFBR3	protein_coding
1095	ENSG00000069712	6.19191	6.1913	6.46661	5.758	6.07945	6.08592	6.22548	6.18232	6.29906	5.67273	5.93533	6.09297	5.86737	5.57881	5.76058	KIAA1107	protein_coding
1096	ENSG00000069764	2.18477	2.35775	2.56385	2.6545	2.5159	2.55196	2.18125	2.66926	2.21527	1.98891	2.08782	2.41046	2.34824	2.28013	2.55349	PLA2G10	protein_coding
1097	ENSG00000069812	10.405	10.353	10.4397	10.429	10.4952	10.5205	10.365	10.4134	10.3764	10.5147	10.536	10.5109	10.7156	10.6601	10.671	HES2	protein_coding
1098	ENSG00000069849	9.78972	9.76122	9.7761	9.70095	9.66353	9.68317	9.7783	9.75743	9.84502	9.69091	9.58436	9.66164	9.8373	9.87986	9.81061	ATP1B3	protein_coding
1099	ENSG00000069869	10.5993	10.5701	10.5791	10.7832	10.8417	10.824	10.5987	10.5739	10.6229	10.6308	10.6793	10.6963	10.5443	10.5656	10.6057	NEDD4	protein_coding
1100	ENSG00000069943	8.26486	8.31475	8.38877	7.99809	8.07295	8.22004	8.38941	8.4136	8.2552	8.22404	8.37423	8.17126	8.25865	8.27586	8.31805	PIGB	protein_coding
1101	ENSG00000069956	8.78619	8.86501	8.81403	8.68464	8.70743	8.65737	8.92381	8.91565	8.92393	8.83616	8.8989	8.8444	8.74497	8.79998	8.73558	MAPK6	protein_coding
1102	ENSG00000069966	9.13441	9.17603	9.20103	9.06849	9.00237	9.07427	9.2034	9.20445	9.15088	8.90436	8.85362	8.9552	9.19219	9.14959	9.1502	GNB5	protein_coding
1103	ENSG00000069974	8.87669	8.9123	8.9379	8.59482	8.73962	8.67297	8.9919	8.94578	8.89643	8.5743	8.53624	8.4535	8.83604	8.77214	8.75025	RAB27A	protein_coding
1104	ENSG00000069998	9.94261	10.0264	9.92831	10.0369	10.0546	10.0027	9.99032	9.95292	9.93954	9.95215	9.86941	9.96416	10.2217	10.1428	10.1526	CECR5	protein_coding
1105	ENSG00000070010	10.0645	10.0217	10.079	9.62389	9.62957	9.6621	10.0575	9.99632	9.99903	9.72373	9.67633	9.69739	9.93958	9.89763	9.98441	UFD1L	protein_coding
1106	ENSG00000070018	9.82845	9.84708	9.90846	10.0956	9.93211	10.0798	9.82143	9.95718	9.93017	9.78321	9.98353	9.82867	9.90939	10.0176	10.0769	LRP6	protein_coding
1107	ENSG00000070019	-0.916353	-0.916399	-1.02657	-0.81289	-0.914889	-0.824315	-1.0263	-1.02721	-0.908055	-1.02548	-1.02607	-1.02716	-1.02654	-1.02582	-1.02696	GUCY2C	protein_coding
1108	ENSG00000070031	0.595731	0.595668	0.592647	0.87445	0.697713	0.773888	0.594446	0.484469	0.89206	0.489324	0.785529	0.852046	0.59285	0.488375	0.485161	SCT	protein_coding
1109	ENSG00000070047	11.0184	11.0681	10.9846	10.9213	10.8759	10.832	10.9439	10.973	11.0248	11.0266	11.0323	11.0652	11.1753	11.0853	11.0765	PHRF1	protein_coding
1110	ENSG00000070061	11.0883	11.0782	11.1329	10.9211	10.9459	10.9227	11.0631	11.0867	11.1143	10.8688	10.9256	10.8718	11.1221	11.1669	11.1314	IKBKAP	protein_coding
1111	ENSG00000070081	9.16929	9.2406	9.33026	8.56143	8.64431	8.67425	9.26796	9.23473	9.2455	8.50926	8.53542	8.56566	9.06101	9.1823	9.14499	NUCB2	protein_coding
1112	ENSG00000070087	7.30958	7.25211	7.27689	7.26136	7.0678	7.13864	7.39548	7.24861	7.21058	6.84543	6.67257	7.0122	7.31044	7.5138	7.45553	PFN2	protein_coding
1113	ENSG00000070159	10.375	10.3336	10.4101	10.574	10.5343	10.5758	10.4149	10.4546	10.3603	10.3662	10.4127	10.404	10.5005	10.5049	10.5294	PTPN3	protein_coding
1114	ENSG00000070182	7.81804	7.88636	7.67391	8.33067	8.20022	8.21705	7.82743	8.04843	8.00742	8.79627	8.87091	8.7786	7.68885	7.49017	7.62045	SPTB	protein_coding
1115	ENSG00000070190	9.57171	9.6593	9.62014	9.59507	9.73804	9.68614	9.68682	9.73335	9.67057	10.1752	10.1505	10.1846	9.24078	9.32404	9.39656	DAPP1	protein_coding
1116	ENSG00000070193	0	0	0	0	0	0	0	0	0	0	0	0	0	0	0	FGF10	protein_coding
1117	ENSG00000070214	11.7036	11.6947	11.7031	11.4484	11.4446	11.4127	11.7249	11.6727	11.7505	11.5347	11.5713	11.5549	11.5976	11.6331	11.6472	SLC44A1	protein_coding
1118	ENSG00000070269	8.00333	7.94447	8.18443	8.43518	8.43327	8.32616	8.03007	8.21177	8.09777	8.38823	8.43647	8.44547	7.78339	7.97006	7.99244	TMEM260	protein_coding
1119	ENSG00000070366	10.5275	10.5533	10.5757	10.5929	10.468	10.6054	10.4515	10.4816	10.5449	10.4904	10.5406	10.5441	10.4818	10.494	10.5521	SMG6	protein_coding
1120	ENSG00000070367	9.39787	9.43656	9.42946	9.27718	9.29447	9.36583	9.45924	9.4276	9.46863	9.30566	9.25244	9.33973	9.33516	9.39168	9.42726	EXOC5	protein_coding
1121	ENSG00000070371	7.50595	7.62968	7.58482	6.72498	6.78564	6.79419	7.53282	7.54669	7.60251	6.60085	6.61619	6.35791	7.36823	7.40288	7.52578	CLTCL1	protein_coding
1122	ENSG00000070388	1.90896	1.90882	1.90202	2.19315	2.41094	2.50259	2.09465	1.89274	2.03691	2.27507	2.26166	2.75695	2.00001	1.91298	1.89634	FGF22	protein_coding
1123	ENSG00000070404	10.3825	10.3869	10.3413	10.2483	10.2218	10.301	10.3032	10.2993	10.3802	10.6843	10.6305	10.6813	10.3518	10.2812	10.2804	FSTL3	protein_coding
1124	ENSG00000070413	11.6718	11.6993	11.6566	11.5763	11.5674	11.5568	11.6267	11.6377	11.6866	11.5207	11.5226	11.5138	11.7971	11.7383	11.6945	DGCR2	protein_coding
1125	ENSG00000070423	9.70705	9.77415	9.64117	9.54129	9.56994	9.55258	9.59719	9.66198	9.6294	9.64039	9.57687	9.59776	9.88252	9.76699	9.73875	RNF126	protein_coding
1126	ENSG00000070444	9.44883	9.51216	9.56196	9.3532	9.30071	9.35793	9.43054	9.50297	9.49322	9.28975	9.06346	9.26049	9.49688	9.46502	9.49653	MNT	protein_coding
1127	ENSG00000070476	9.85611	9.81979	9.81683	10.0207	9.93571	9.94184	9.73034	9.84556	9.80564	10.0091	10.0288	10.0706	9.78794	9.70491	9.78518	ZXDC	protein_coding
1128	ENSG00000070495	9.65451	9.63352	9.67399	9.49605	9.52792	9.5648	9.61977	9.64628	9.62228	9.58708	9.63122	9.56959	9.81565	9.77177	9.71601	JMJD6	protein_coding
1129	ENSG00000070501	7.50581	7.51942	7.50102	7.7401	7.74537	7.81468	7.75827	7.67005	7.65274	7.69773	7.77416	7.74913	7.62411	7.51055	7.71717	POLB	protein_coding
1130	ENSG00000070526	6.82509	6.68427	6.5509	7.76018	7.77507	7.80632	6.86609	6.71617	6.68273	6.32755	6.54419	6.55041	6.9811	6.60104	7.10697	ST6GALNAC1	protein_coding
1131	ENSG00000070540	6.63585	6.75209	6.7323	6.93354	6.97011	7.06766	6.72839	6.86563	6.39935	6.27991	6.56234	6.68182	6.32182	5.64386	6.06422	WIPI1	protein_coding
1132	ENSG00000070601	1.14039	1.30006	0.945938	0.953003	1.05216	1.0394	1.29687	1.20707	0.961967	0.95386	0.94961	0.837342	1.1346	1.2282	0.838066	FRMPD1	protein_coding
1133	ENSG00000070610	9.21838	9.28639	9.33017	9.40882	9.36636	9.49649	9.27485	9.29967	9.19052	9.51713	9.4269	9.4521	9.30981	9.21778	9.20652	GBA2	protein_coding
1134	ENSG00000070614	11.865	11.8614	11.8587	12.2462	12.2128	12.2247	11.84	11.883	11.8848	11.9515	12.0068	11.9801	12.1175	12.0987	12.1188	NDST1	protein_coding
1135	ENSG00000070669	8.92304	8.77424	8.83815	9.0388	8.91154	8.9387	8.89212	8.89873	8.80883	8.50259	8.66852	8.57254	8.99924	9.10373	9.076	ASNS	protein_coding
1136	ENSG00000070718	9.72543	9.76432	9.74261	9.90911	9.96425	9.99359	9.68992	9.69876	9.65662	9.86765	9.88384	9.86228	9.85915	9.85667	9.86603	AP3M2	protein_coding
1137	ENSG00000070729	-0.916621	-1.02265	-1.02309	-0.914309	-0.915198	-0.920918	-1.02283	-1.02368	-1.02103	-1.02207	-0.820735	-1.02364	-0.918692	-1.02239	-0.920649	CNGB1	protein_coding
1138	ENSG00000070731	9.85311	9.87836	9.84848	9.58742	9.61652	9.62166	9.87454	9.77419	9.75325	9.34141	9.29479	9.36192	9.92286	9.80154	9.80258	ST6GALNAC2	protein_coding
1139	ENSG00000070748	0	0	0	0	0	0	0	0	0	0	0	0	0	0	0	CHAT	protein_coding
1140	ENSG00000070756	10.4198	10.4061	10.3687	10.5163	10.5602	10.4743	10.3494	10.3475	10.4349	10.4251	10.4008	10.3549	10.4905	10.5286	10.4795	PABPC1	protein_coding
1141	ENSG00000070759	6.22704	6.00099	6.16433	6.63169	6.7345	6.67583	6.1322	6.15551	6.12794	6.52619	6.6603	6.65561	6.01071	5.81497	5.88898	TESK2	protein_coding
1142	ENSG00000070761	9.45025	9.50427	9.40975	9.35905	9.39512	9.25573	9.49976	9.42714	9.48657	9.1798	9.24931	9.23469	9.48726	9.4799	9.50134	C16orf80	protein_coding
1143	ENSG00000070770	11.3628	11.3579	11.3756	11.3644	11.2978	11.3256	11.3585	11.4014	11.3501	11.2371	11.2924	11.2496	11.4286	11.4564	11.4578	CSNK2A2	protein_coding
1144	ENSG00000070778	8.9328	8.94857	8.99931	9.14677	9.1258	9.26256	8.9322	8.97058	8.88233	9.38851	9.53309	9.56084	8.64332	8.61649	8.60604	PTPN21	protein_coding
1145	ENSG00000070785	8.99745	8.93524	8.90147	8.82429	8.85859	8.8016	9.0766	8.95514	8.9536	8.7249	8.76001	8.79124	9.08051	9.14465	9.09469	EIF2B3	protein_coding
1146	ENSG00000070808	7.57871	7.43662	7.62373	7.71015	7.55893	7.719	7.74672	7.50753	7.55528	7.84355	7.76842	7.95553	6.97069	6.89064	6.66971	CAMK2A	protein_coding
1147	ENSG00000070814	11.9401	11.9755	11.9369	11.8835	11.8455	11.8614	11.9279	11.8921	11.9913	11.847	11.821	11.7613	12.0198	12.0244	12.0013	TCOF1	protein_coding
1148	ENSG00000070831	8.58123	8.50568	8.49759	8.55627	8.54273	8.569	8.54956	8.55858	8.58358	8.49008	8.57635	8.52498	8.57673	8.59404	8.5014	CDC42	protein_coding
1149	ENSG00000070882	11.1532	11.1793	11.1729	11.2753	11.2783	11.2929	11.2004	11.2238	11.2131	11.5567	11.5618	11.522	11.0067	11.0486	11.0647	OSBPL3	protein_coding
1150	ENSG00000070886	0.0319891	-0.0752425	0.212364	0.133776	0.132126	0.0268724	0.0308897	0.119848	0.041585	-0.0740866	-0.0751709	-0.0771955	0.0295229	0.131879	-0.0768271	EPHA8	protein_coding
1151	ENSG00000070915	1.82126	1.58213	1.70173	2.76151	2.75505	2.71319	1.81827	1.69394	1.84713	2.03287	2.19183	2.16586	1.91731	1.82543	1.57452	SLC12A3	protein_coding
1152	ENSG00000070950	9.33557	9.38663	9.30717	9.80242	9.77936	9.7852	9.39507	9.50571	9.40778	9.55224	9.58771	9.40913	9.62	9.69088	9.71065	RAD18	protein_coding
1153	ENSG00000070961	10.2907	10.2604	10.2535	10.0785	10.123	10.1135	10.2912	10.3285	10.3681	10.0219	10.0104	9.99585	10.1442	10.1529	10.2652	ATP2B1	protein_coding
1154	ENSG00000070985	-1.26309	-1.2631	-1.2635	-1.26267	-1.26283	-1.15729	-1.26326	-1.26404	-1.26161	-1.15012	-1.26306	-1.15795	-0.967057	-1.15169	-1.26383	TRPM5	protein_coding
1155	ENSG00000071051	9.47165	9.41295	9.44072	9.39096	9.32254	9.26479	9.39726	9.42749	9.40032	9.19292	9.25898	9.29967	9.48757	9.33542	9.48022	NCK2	protein_coding
1156	ENSG00000071054	11.5869	11.6099	11.62	11.2158	11.1359	11.1223	11.5969	11.5922	11.6888	11.7604	11.7471	11.7078	11.1697	11.1684	11.185	MAP4K4	protein_coding
1157	ENSG00000071073	5.26485	5.50836	5.50508	6.24777	6.55283	6.4292	5.3673	5.41761	5.16989	6.18104	5.85669	5.94947	5.37977	5.33922	4.71756	MGAT4A	protein_coding
1158	ENSG00000071082	7.98888	7.87452	7.88046	8.24827	8.26533	8.32439	7.95919	7.89925	7.8834	8.18883	8.13839	8.3257	8.10009	7.92261	8.1114	RPL31	protein_coding
1159	ENSG00000071127	11.039	11.0128	10.9889	11.0298	11.0226	10.9906	10.9755	10.9611	11.0344	11.0616	11.0764	11.0608	11.0696	11.0397	11.0133	WDR1	protein_coding
1160	ENSG00000071189	9.66554	9.69938	9.59701	9.64015	9.63852	9.69888	9.70177	9.62483	9.64383	9.47824	9.52007	9.54507	9.72793	9.77901	9.80446	SNX13	protein_coding
1161	ENSG00000071203	-4.03134	-4.03134	-4.03139	-4.03128	-4.0313	-3.92784	-4.03136	-4.03147	-4.03114	-4.03127	-4.03134	-4.03146	-4.03139	-4.03131	-4.03144	MS4A12	protein_coding
1162	ENSG00000071205	8.66958	8.5055	8.63856	8.91431	8.74607	8.91211	8.61542	8.54923	8.58306	8.73293	8.72944	8.80444	8.55657	8.60136	8.71412	ARHGAP10	protein_coding
1163	ENSG00000071242	9.14939	9.11277	9.1521	9.02209	8.86832	9.02173	9.04971	9.11466	8.9899	8.95383	9.06364	9.00391	9.37276	9.36297	9.33802	RPS6KA2	protein_coding
1164	ENSG00000071243	8.5436	8.46551	8.5094	8.62484	8.78992	8.71941	8.65277	8.59957	8.68713	8.72387	8.8209	8.67873	8.59846	8.58473	8.77659	ING3	protein_coding
1165	ENSG00000071246	3.17845	2.88521	3.09724	3.25771	3.04983	3.6153	3.1722	3.00849	3.29749	2.72077	3.24254	3.00987	3.44851	3.36799	3.38207	VASH1	protein_coding
1166	ENSG00000071282	5.51517	5.58189	5.55462	5.2318	4.92571	4.96401	5.54888	5.55987	5.51759	5.08221	5.23469	5.05335	5.6408	5.76256	5.71382	LMCD1	protein_coding
1167	ENSG00000071462	9.28469	9.31389	9.27993	9.24502	9.26511	9.23442	9.24635	9.16398	9.24558	9.30279	9.24292	9.18948	9.31353	9.33249	9.32935	WBSCR22	protein_coding
1168	ENSG00000071537	10.8756	10.8676	10.9284	10.8668	10.7884	10.848	10.8848	10.8646	10.903	10.7457	10.7729	10.716	10.8786	10.9024	10.8885	SEL1L	protein_coding
1169	ENSG00000071539	10.2924	10.3375	10.324	10.0916	10.1663	10.1245	10.2962	10.2571	10.2602	10.0504	10.1007	10.0557	10.3498	10.3895	10.3278	TRIP13	protein_coding
1170	ENSG00000071553	10.3939	10.4203	10.4027	10.4837	10.4978	10.468	10.3743	10.3555	10.432	10.4264	10.4121	10.48	10.35	10.2757	10.3199	ATP6AP1	protein_coding
1171	ENSG00000071564	11.0517	11.025	11.0094	11.0355	11.0356	11.035	11.0215	10.9915	11.0175	10.806	10.8725	10.8398	11.301	11.2055	11.2283	TCF3	protein_coding
1172	ENSG00000071575	7.58001	7.42397	7.58631	7.62086	7.36066	7.68439	7.59267	7.70011	7.5573	7.45927	7.54139	7.532	7.05561	7.03598	7.09208	TRIB2	protein_coding
1173	ENSG00000071626	10.7455	10.7448	10.7247	10.7674	10.7907	10.7813	10.6865	10.7261	10.7726	10.7784	10.7073	10.6919	10.8035	10.7594	10.7648	DAZAP1	protein_coding
1174	ENSG00000071655	10.0282	10.0886	9.99586	10.1154	10	9.99238	9.97806	10.0976	10.0764	9.99509	10.0446	9.98694	10.1353	10.1427	10.0877	MBD3	protein_coding
1175	ENSG00000071677	0	0	0	0	0	0	0	0	0	0	0	0	0	0	0	PRLH	protein_coding
1176	ENSG00000071794	7.82515	7.89607	8.09878	7.29982	7.11358	7.19281	7.89353	7.92622	7.82604	6.87869	7.16097	6.96935	8.05521	7.99426	8.13697	HLTF	protein_coding
1177	ENSG00000071859	8.6311	8.66716	8.68525	8.84116	8.84531	8.86655	8.74903	8.7515	8.76364	8.88486	8.95178	8.96301	8.58887	8.45849	8.57865	FAM50A	protein_coding
1178	ENSG00000071889	9.2568	9.28866	9.17753	9.27932	9.34113	9.24111	9.19549	9.13315	9.14062	9.05885	9.00097	9.16797	9.38779	9.22987	9.2262	FAM3A	protein_coding
1179	ENSG00000071894	10.5081	10.497	10.4777	10.5063	10.4982	10.5242	10.3966	10.4471	10.4329	10.533	10.4402	10.4951	10.6021	10.5009	10.587	CPSF1	protein_coding
1180	ENSG00000071909	3.65149	3.70167	3.46849	3.5029	3.60998	3.80438	3.13814	3.4458	3.76808	3.44551	3.29328	2.85513	3.46961	3.60892	3.80673	MYO3B	protein_coding
1181	ENSG00000071967	8.62473	8.58976	8.6757	8.95171	9.05085	9.03536	8.75487	8.61669	8.5929	8.6026	8.72476	8.84166	8.29935	8.24634	8.36607	CYBRD1	protein_coding
1182	ENSG00000071991	1.30501	1.55173	0.984647	1.21425	1.21208	1.19805	0.985971	1.52922	1.58702	0.989831	0.987052	0.98184	1.54285	1.30891	1.2928	CDH19	protein_coding
1183	ENSG00000071994	9.95875	9.97569	9.93743	9.92905	9.92239	9.9391	9.99123	9.99697	9.93017	9.91882	9.898	9.91402	10.1476	10.1252	10.1644	PDCD2	protein_coding
1184	ENSG00000072041	8.16671	8.02281	8.0962	7.93168	8.05	8.09186	8.16619	8.08738	7.92534	8.06657	8.11799	8.05872	7.64394	7.88277	7.7734	SLC6A15	protein_coding
1185	ENSG00000072042	10.3865	10.4347	10.4091	10.3399	10.2889	10.3244	10.4159	10.4135	10.4606	10.3731	10.3619	10.3635	10.2239	10.2163	10.2106	RDH11	protein_coding
1186	ENSG00000072062	10.1722	10.155	10.1041	9.94861	9.93337	9.91359	10.0644	10.0796	10.1328	9.71464	9.77315	9.7298	10.2236	10.1994	10.2165	PRKACA	protein_coding
1187	ENSG00000072071	7.18106	7.39341	7.33195	6.23977	6.24486	6.72365	7.1761	7.20352	7.06325	6.29934	6.5224	6.31741	7.61518	7.59666	7.57386	LPHN1	protein_coding
1188	ENSG00000072080	0	0	0	0	0	0	0	0	0	0	0	0	0	0	0	SPP2	protein_coding
1189	ENSG00000072110	11.5863	11.5771	11.5354	11.6876	11.688	11.6385	11.547	11.5532	11.6187	11.7385	11.7202	11.6913	11.6059	11.6107	11.572	ACTN1	protein_coding
1190	ENSG00000072121	9.9554	10.0306	10.0397	9.86235	9.82426	9.82874	9.94908	10.0236	10.0025	10.3905	10.5199	10.5167	9.52189	9.55793	9.57445	ZFYVE26	protein_coding
1191	ENSG00000072133	2.20106	2.28448	2.42359	2.3741	1.90989	1.99913	2.68121	2.1792	2.0387	2.12151	2.20163	2.09223	2.42437	2.69539	2.41387	RPS6KA6	protein_coding
1192	ENSG00000072134	9.74062	9.68034	9.64623	9.47644	9.5501	9.46394	9.64669	9.72197	9.69552	9.51406	9.45825	9.56614	9.83011	9.72562	9.79911	EPN2	protein_coding
1193	ENSG00000072135	9.52827	9.54032	9.59064	9.67154	9.51705	9.59638	9.61947	9.62161	9.63568	9.27067	9.36726	9.29945	9.52478	9.52806	9.5654	PTPN18	protein_coding
1194	ENSG00000072163	1.54737	1.35028	1.44756	1.79951	1.72022	1.53399	1.71075	1.44001	1.57231	1.35579	1.71503	1.53194	1.44793	1.45649	1.44294	LIMS2	protein_coding
1195	ENSG00000072182	0.690022	0.689987	0.799929	0.911395	1.0043	1.15064	0.689302	1.06961	0.924153	1.09632	1.00069	1.07035	0.688407	0.691026	0.897277	ASIC4	protein_coding
1196	ENSG00000072195	9.44741	9.54762	9.54912	9.53655	9.52652	9.52671	9.33866	9.58729	9.45595	9.56909	9.48209	9.5742	9.5912	9.29839	9.44474	SPEG	protein_coding
1197	ENSG00000072201	7.05032	6.91075	6.86884	7.16591	7.2137	7.43774	6.92904	7.0208	6.89381	7.04349	6.79338	6.82891	6.94264	7.10615	6.76706	LNX1	protein_coding
1198	ENSG00000072210	11.1169	11.0897	11.0951	10.7044	10.6794	10.7096	11.1199	11.0842	11.0756	10.4079	10.4018	10.4589	11.1904	11.2327	11.2445	ALDH3A2	protein_coding
1199	ENSG00000072274	12.1029	12.1053	12.1166	12.1682	12.1701	12.1348	12.1242	12.0733	12.1254	11.9556	11.9352	11.9273	12.1029	12.174	12.1173	TFRC	protein_coding
1200	ENSG00000072310	11.9095	11.9278	11.8725	11.7459	11.72	11.7027	11.8462	11.8423	11.8767	11.4722	11.4593	11.4847	12.0459	11.9756	11.9382	SREBF1	protein_coding
1201	ENSG00000072315	0	0	0	0	0	0	0	0	0	0	0	0	0	0	0	TRPC5	protein_coding
1202	ENSG00000072364	11.7025	11.7275	11.7478	11.6098	11.5089	11.5719	11.6714	11.7554	11.8108	11.8315	11.9327	11.8603	11.4483	11.4937	11.5134	AFF4	protein_coding
1203	ENSG00000072401	8.99613	9.01116	8.99803	8.99977	9.19817	9.08796	9.06116	9.06939	9.02079	9.14183	9.10713	9.12367	9.00798	8.97866	9.01501	UBE2D1	protein_coding
1204	ENSG00000072415	10.425	10.4932	10.4617	10.5452	10.6015	10.6727	10.4419	10.4978	10.5003	10.4527	10.5416	10.4978	10.5571	10.6136	10.6213	MPP5	protein_coding
1205	ENSG00000072422	4.82507	4.61548	4.92231	4.56172	4.51134	4.67818	4.81492	4.44253	4.62086	4.19221	4.36618	4.73804	4.98057	4.77316	4.93042	RHOBTB1	protein_coding
1206	ENSG00000072444	-3.96964	-3.96964	-3.9697	-3.96958	-3.9696	-3.96976	-3.96967	-3.96978	-3.96942	-3.96956	-3.96964	-3.96978	-3.9697	-3.85982	-3.96975	ASAH2C	protein_coding
1207	ENSG00000072501	11.8345	11.8405	11.8598	11.7638	11.727	11.7338	11.8233	11.8389	11.8945	11.6958	11.73	11.7197	11.8549	11.886	11.8472	SMC1A	protein_coding
1208	ENSG00000072506	9.38229	9.33637	9.40112	9.41002	9.40843	9.34871	9.44645	9.37173	9.37669	9.27491	9.26843	9.22323	9.50814	9.50739	9.45913	HSD17B10	protein_coding
1209	ENSG00000072518	11.0668	11.0737	11.0354	10.9897	10.9486	10.9452	11.0108	11.0324	11.0557	11.0591	11.058	11.0901	11.0295	10.9882	11.0254	MARK2	protein_coding
1210	ENSG00000072571	10.8445	10.8564	10.838	10.7122	10.7709	10.7643	10.8993	10.8614	10.8738	10.5833	10.6049	10.5631	10.9612	10.9711	10.9589	HMMR	protein_coding
1211	ENSG00000072609	9.35634	9.24695	9.26095	9.1111	9.09743	9.23883	9.35823	9.31532	9.3006	9.44296	9.35228	9.35218	9.17936	9.22942	9.18228	CHFR	protein_coding
1212	ENSG00000072657	6.09247	6.45568	6.13265	6.63275	6.86889	6.66929	6.28178	6.25299	5.98349	6.72471	6.75466	6.84784	6.41338	6.77093	6.76006	TRHDE	protein_coding
1213	ENSG00000072682	9.59377	9.60521	9.68057	9.17751	9.22541	9.18587	9.6035	9.61927	9.70555	9.54257	9.53897	9.57859	9.42016	9.40537	9.45337	P4HA2	protein_coding
1214	ENSG00000072694	-3.98211	-3.98211	-3.98217	-3.98205	-3.98207	-3.98222	-3.98213	-3.98225	-3.98189	-3.98203	-3.8736	-3.98224	-3.98216	-3.98207	-3.98222	FCGR2B	protein_coding
1215	ENSG00000072736	9.63831	9.61714	9.64846	9.42011	9.42659	9.40727	9.5455	9.6577	9.57384	9.35747	9.4344	9.46558	9.75478	9.79369	9.75975	NFATC3	protein_coding
1216	ENSG00000072756	8.72366	8.79459	8.83466	9.04138	9.12072	9.15674	8.86054	8.82508	8.78751	9.19058	9.12491	9.13968	8.7601	8.77827	8.85981	TRNT1	protein_coding
1217	ENSG00000072778	10.9051	10.8595	10.9168	10.8076	10.84	10.8684	10.8493	10.8661	10.8808	11.0541	10.9326	10.9719	10.858	10.865	10.8411	ACADVL	protein_coding
1218	ENSG00000072786	11.1552	11.1132	11.1653	11.0124	10.9828	11.0062	11.0299	11.1231	11.1109	11.1668	11.1786	11.178	10.9304	10.8934	10.941	STK10	protein_coding
1219	ENSG00000072803	9.75169	9.77291	9.76188	9.9499	9.93609	9.93951	9.81099	9.81787	9.80794	9.92432	9.93272	9.90388	9.84863	9.86642	9.88626	FBXW11	protein_coding
1220	ENSG00000072818	4.94291	5.01069	4.80755	5.79862	5.69148	5.91758	4.8601	5.24369	4.76105	5.87749	5.78939	5.97002	4.55914	4.88578	4.78639	ACAP1	protein_coding
1221	ENSG00000072832	7.30405	7.21946	7.31134	7.44769	7.28358	7.51205	7.33844	7.52514	7.4695	7.65146	7.77031	7.67643	7.33702	7.32302	7.18627	CRMP1	protein_coding
1222	ENSG00000072840	10.0279	10.0619	10.0365	9.91696	9.79925	9.85297	9.99104	10.1216	10.1459	10.3273	10.4018	10.3717	9.92717	9.81428	9.88925	EVC	protein_coding
1223	ENSG00000072849	9.46296	9.47941	9.47718	9.51599	9.58134	9.53897	9.49379	9.52155	9.51396	9.58197	9.53606	9.54053	9.4286	9.35659	9.47421	DERL2	protein_coding
1224	ENSG00000072858	5.4621	5.46153	5.83002	4.36488	4.46375	4.59203	5.40065	5.53423	5.74625	6.5472	6.3366	6.60328	4.78735	4.51353	4.76399	SIDT1	protein_coding
1225	ENSG00000072864	10.2891	10.2895	10.3095	10.2595	10.2581	10.2659	10.3057	10.2634	10.273	10.324	10.3117	10.3539	10.3479	10.3169	10.34	NDE1	protein_coding
1226	ENSG00000072952	4.30913	4.0732	4.00017	4.33191	4.18684	4.26631	3.95704	4.37858	4.38797	4.96556	4.82799	4.92876	3.88911	3.91916	3.87145	MRVI1	protein_coding
1227	ENSG00000072954	7.71231	7.74198	7.77944	7.61116	7.46243	7.55222	7.95478	7.73446	7.70895	6.94731	7.14213	7.09397	7.86446	7.9624	7.89235	TMEM38A	protein_coding
1228	ENSG00000072958	9.77107	9.73126	9.73316	9.53867	9.53426	9.56556	9.70154	9.75109	9.77776	9.46599	9.51979	9.57371	9.71522	9.6568	9.6748	AP1M1	protein_coding
1229	ENSG00000073008	10.6422	10.632	10.6156	10.8021	10.7866	10.7796	10.6539	10.6881	10.6815	10.8846	10.8993	10.8589	10.7509	10.7584	10.7526	PVR	protein_coding
1230	ENSG00000073009	7.11181	7.16479	7.17605	7.23363	7.10481	7.05778	7.15195	7.12375	7.10297	6.86961	7.00949	7.02982	7.04457	7.17541	7.35318	IKBKG	protein_coding
1231	ENSG00000073050	8.43053	8.42215	8.39643	8.53317	8.56986	8.49216	8.43542	8.46089	8.2949	8.0908	8.1757	8.15616	8.5612	8.51397	8.44296	XRCC1	protein_coding
1232	ENSG00000073060	10.0961	10.1321	9.96509	9.98743	9.97085	9.97772	10.026	10.0153	9.96113	9.90789	9.81615	9.85492	10.2762	10.1517	10.1588	SCARB1	protein_coding
1233	ENSG00000073067	4.9626	5.12873	4.97093	5.69151	5.34968	5.52099	4.91559	5.06562	4.98382	6.52966	6.36733	6.6058	4.74777	4.61208	4.8415	CYP2W1	protein_coding
1234	ENSG00000073111	11.4727	11.4677	11.4665	11.3622	11.3758	11.3247	11.4441	11.4101	11.4799	11.21	11.2016	11.1677	11.5114	11.5328	11.4751	MCM2	protein_coding
1235	ENSG00000073146	-1.68612	-1.68612	-1.68639	-1.57868	-1.68594	-1.5848	-1.68623	-1.58561	-1.68511	-1.68576	-1.6861	-1.68673	-1.58274	-1.57962	-1.68662	MOV10L1	protein_coding
1236	ENSG00000073150	8.37733	8.34199	8.20346	6.99424	7.06507	7.07774	8.23578	8.31305	8.21988	7.01305	7.13459	7.22793	7.9963	7.91802	7.94653	PANX2	protein_coding
1237	ENSG00000073169	9.33242	9.2743	9.25976	9.3991	9.3014	9.26498	9.12368	9.18933	9.13306	9.31052	9.32826	9.36257	9.1985	9.11165	9.17218	SELO	protein_coding
1238	ENSG00000073282	11.7203	11.7309	11.7119	11.4318	11.4603	11.4706	11.6926	11.7117	11.7981	11.875	11.9205	11.8776	11.535	11.5272	11.5504	TP63	protein_coding
1239	ENSG00000073331	7.81932	7.82436	7.83642	7.64356	7.31549	7.55099	7.7289	7.89719	7.91551	7.78543	7.89922	7.70943	7.68096	7.68731	7.62628	ALPK1	protein_coding
1240	ENSG00000073350	10.8276	10.8049	10.7667	11.0559	11.0249	11.0238	10.8077	10.7661	10.8251	10.9414	10.8387	10.8873	10.8501	10.7383	10.7718	LLGL2	protein_coding
1241	ENSG00000073417	9.29273	9.38419	9.32772	9.50901	9.55835	9.60641	9.34388	9.35114	9.28693	9.687	9.73556	9.69851	9.28821	9.29752	9.40599	PDE8A	protein_coding
1242	ENSG00000073464	6.81628	6.61319	6.79536	6.79275	6.8255	7.14351	6.73504	6.95483	6.77758	6.30325	6.70286	6.44977	7.10858	7.38791	7.38096	CLCN4	protein_coding
1243	ENSG00000073536	9.51852	9.48784	9.48375	9.72992	9.81063	9.81184	9.48542	9.52823	9.37736	9.55177	9.60682	9.66061	9.84712	9.75107	9.82038	NLE1	protein_coding
1244	ENSG00000073578	9.14279	9.16564	9.16861	9.07998	9.07394	8.99481	9.20014	9.14675	9.23973	8.93448	8.93194	8.93309	9.21999	9.27449	9.1782	SDHA	protein_coding
1245	ENSG00000073584	9.55168	9.54011	9.59916	9.65793	9.66963	9.62443	9.59896	9.48263	9.58812	9.45961	9.4967	9.43335	9.6317	9.67929	9.65768	SMARCE1	protein_coding
1246	ENSG00000073598	2.1346	1.88703	1.87954	1.79764	1.89208	1.95897	2.13023	1.6741	1.70416	2.07049	2.05866	1.95637	1.78494	2.2127	2.37228	FNDC8	protein_coding
1247	ENSG00000073605	7.78039	7.67513	7.77031	7.81503	7.6778	7.91794	7.61639	7.60359	7.55772	8.72091	8.67653	8.70382	6.66853	7.02191	6.95318	GSDMB	protein_coding
1248	ENSG00000073614	10.989	10.9815	11.0079	11.0453	10.9889	11.0366	10.9561	11.0495	11.0586	11.1616	11.2625	11.1918	10.7667	10.845	10.8984	KDM5A	protein_coding
1249	ENSG00000073670	4.46188	4.41759	4.67319	4.60921	4.94095	4.68558	4.88476	4.67595	4.4992	4.89554	4.83395	4.80902	4.39688	4.74625	4.75568	ADAM11	protein_coding
1250	ENSG00000073711	9.83134	9.93235	9.89264	9.72812	9.6224	9.70424	9.88502	9.9458	9.91493	9.6587	9.66597	9.63508	9.90873	9.93514	9.90217	PPP2R3A	protein_coding
1251	ENSG00000073712	8.55133	8.48124	8.61659	8.64594	8.62211	8.74025	8.55127	8.56045	8.46589	8.85678	8.83543	8.9144	8.38084	8.45984	8.52055	FERMT2	protein_coding
1252	ENSG00000073734	-0.385115	-0.495617	-0.387609	-0.494872	-0.495153	-0.20391	-0.386154	-0.497242	-0.376056	-0.381901	-0.193175	-0.497173	-0.496259	-0.495195	-0.389647	ABCB11	protein_coding
1253	ENSG00000073737	4.10797	3.99766	3.85711	4.49768	4.36281	4.2124	4.04502	4.15584	3.58974	5.71265	5.7523	5.60018	3.02873	3.6872	3.40409	DHRS9	protein_coding
1254	ENSG00000073754	1.50224	1.75031	1.49523	1.18566	1.18461	1.39423	1.88431	1.57237	1.52762	1.8359	1.6744	1.57318	1.18045	1.18445	1.29166	CD5L	protein_coding
1255	ENSG00000073756	10.3993	10.4386	10.4594	10.8827	10.9719	10.9201	10.5229	10.6129	10.6422	11.471	11.4774	11.4328	9.38898	9.43755	9.53275	PTGS2	protein_coding
1256	ENSG00000073792	9.05579	9.02171	8.98793	9.35195	9.33614	9.2425	9.00548	9.07726	9.13777	9.37086	9.39378	9.24675	9.1	9.10089	9.08118	IGF2BP2	protein_coding
1257	ENSG00000073803	8.91721	8.85041	8.87706	9.44485	9.44476	9.50549	8.87738	8.91249	8.89843	9.51832	9.47986	9.44558	8.98238	8.94275	8.88476	MAP3K13	protein_coding
1258	ENSG00000073849	8.91699	8.77239	8.9398	9.42219	9.41243	9.49832	8.94654	8.94827	8.85505	8.83555	8.89943	8.88335	8.94208	8.93692	8.92468	ST6GAL1	protein_coding
1259	ENSG00000073861	-3.95293	-3.95293	-3.95299	-3.95286	-3.95289	-3.95304	-3.95295	-3.95307	-3.9527	-3.84129	-3.95292	-3.95306	-3.95298	-3.95289	-3.95304	TBX21	protein_coding
1260	ENSG00000073905	5.94425	5.90695	5.67787	5.86078	5.61129	5.85086	5.93212	5.76284	5.93432	5.58111	5.66412	5.80449	5.91698	5.78686	5.96123	VDAC1P1	pseudogene
1261	ENSG00000073910	5.63934	5.8699	5.53998	6.25348	6.39402	6.35482	5.55666	5.68156	5.42975	5.10956	5.66387	5.59752	5.88112	6.17972	6.0773	FRY	protein_coding
1262	ENSG00000073921	11.1504	11.1581	11.1731	11.223	11.2376	11.2168	11.1867	11.174	11.2539	11.4061	11.4021	11.3229	11.0748	11.0894	11.0797	PICALM	protein_coding
1263	ENSG00000073969	9.52263	9.54548	9.55736	9.26158	9.21801	9.21826	9.52274	9.56332	9.45651	9.32787	9.27694	9.16816	9.48836	9.54817	9.49357	NSF	protein_coding
1264	ENSG00000074047	6.70635	6.58727	6.48031	5.91666	6.06326	5.86835	6.43116	6.70969	6.85177	6.42701	6.51325	6.63604	6.38721	6.43396	6.50614	GLI2	protein_coding
1265	ENSG00000074054	10.9118	10.9252	10.965	10.7996	10.6904	10.7865	10.8887	10.9478	10.9449	10.8098	10.9054	10.8685	10.6777	10.755	10.761	CLASP1	protein_coding
1266	ENSG00000074071	10.1671	10.1244	10.1321	10.16	10.1486	10.0535	10.1008	10.1037	10.1488	9.98926	9.96883	9.95747	10.2487	10.2348	10.1813	MRPS34	protein_coding
1267	ENSG00000074181	9.26204	9.22419	9.1105	8.79831	8.59851	8.85935	9.09503	9.09868	8.97883	7.95493	7.85434	7.81145	9.7531	9.56176	9.68802	NOTCH3	protein_coding
1268	ENSG00000074201	9.68996	9.65442	9.66005	9.71935	9.64326	9.67677	9.67877	9.63899	9.66721	9.61643	9.60762	9.60517	9.75996	9.76938	9.68262	CLNS1A	protein_coding
1269	ENSG00000074211	9.45155	9.41228	9.46174	8.4911	8.60884	8.6752	9.43524	9.50223	9.35706	8.54598	8.56371	8.668	9.73058	9.74785	9.72514	PPP2R2C	protein_coding
1270	ENSG00000074219	8.30893	8.39529	8.39979	7.26606	7.5803	7.34407	8.31108	8.31244	8.26936	7.49849	7.46545	7.43313	8.54004	8.41942	8.52316	TEAD2	protein_coding
1271	ENSG00000074266	9.14769	9.14699	9.1552	9.19289	9.22788	9.12246	9.15687	9.19769	9.24225	9.21777	9.11612	9.14165	9.20056	9.25956	9.21584	EED	protein_coding
1272	ENSG00000074276	5.37603	5.32737	5.44001	4.56269	4.68309	4.91079	5.10382	5.38153	5.32021	4.56856	4.74871	4.83638	5.17429	5.29323	5.37323	CDHR2	protein_coding
1273	ENSG00000074317	3.64122	3.94121	3.78099	3.09138	2.78615	3.28651	4.30944	3.89354	3.64892	2.5493	3.16314	2.85585	4.63171	3.9535	4.14223	SNCB	protein_coding
1274	ENSG00000074319	9.58089	9.54616	9.60327	9.72562	9.68211	9.60881	9.53423	9.58657	9.67815	9.67399	9.72567	9.66746	9.52882	9.54685	9.54547	TSG101	protein_coding
1275	ENSG00000074356	10.1255	10.1441	10.1559	10.1094	10.048	10.117	10.1925	10.1363	10.1411	10.006	10.1018	10.1134	10.2005	10.2477	10.2692	C17orf85	protein_coding
1276	ENSG00000074370	5.37655	5.42054	5.39426	4.72856	4.93228	4.80035	5.2956	5.14534	4.90322	3.96462	4.4955	4.60936	4.85955	5.08477	4.93342	ATP2A3	protein_coding
1277	ENSG00000074410	4.42481	4.23862	4.04591	3.07369	2.72379	3.30145	4.10344	4.58913	4.3575	3.77728	3.41435	3.70973	4.33298	4.36684	4.51284	CA12	protein_coding
1278	ENSG00000074416	9.15326	8.94448	9.17565	8.65142	8.69522	8.75941	9.16198	9.19226	9.04623	8.60708	8.79558	8.77826	8.73385	8.68323	8.62708	MGLL	protein_coding
1279	ENSG00000074527	10.1781	10.1585	10.1266	10.3612	10.3694	10.3429	10.0497	10.1468	10.0449	10.4317	10.422	10.3896	10.0123	9.96717	10.0245	NTN4	protein_coding
1280	ENSG00000074582	9.42559	9.41505	9.46529	9.35543	9.36482	9.40619	9.35104	9.35581	9.35575	9.32739	9.21157	9.2226	9.61357	9.63231	9.55401	BCS1L	protein_coding
1281	ENSG00000074590	9.35817	9.44417	9.45432	9.69725	9.83792	9.84008	9.4028	9.57958	9.52314	9.99091	10.03	9.95714	9.34022	9.3381	9.3638	NUAK1	protein_coding
1282	ENSG00000074603	10.4999	10.5429	10.5597	10.6743	10.7099	10.7778	10.4768	10.5107	10.4848	10.6182	10.6815	10.6292	10.498	10.5408	10.5483	DPP8	protein_coding
1283	ENSG00000074621	8.38297	8.39808	8.35286	8.63449	8.57267	8.77968	8.40796	8.19567	8.37966	8.49623	8.32411	8.49507	8.11782	8.15018	8.16096	SLC24A1	protein_coding
1284	ENSG00000074657	8.75294	8.76457	8.65855	8.67557	8.64168	8.70757	8.65251	8.69985	8.66129	8.54627	8.61167	8.64135	9.01949	8.96837	9.00613	ZNF532	protein_coding
1285	ENSG00000074660	4.3797	4.58777	4.74269	4.65087	4.81575	4.75224	4.45761	4.57003	4.26262	5.47803	5.03757	5.34525	3.87046	3.68612	4.19551	SCARF1	protein_coding
1286	ENSG00000074695	11.5715	11.6076	11.5836	11.5838	11.6145	11.6169	11.5906	11.5739	11.5801	11.4431	11.4504	11.4458	11.6587	11.6983	11.7032	LMAN1	protein_coding
1287	ENSG00000074696	11.2965	11.2794	11.2765	11.3501	11.3733	11.3042	11.3478	11.273	11.343	11.2138	11.2163	11.1895	11.3588	11.4165	11.3797	PTPLAD1	protein_coding
1288	ENSG00000074706	-2.40861	-2.40861	-2.40877	-2.30143	-2.4085	-2.30724	-2.40868	-2.40899	-2.408	-2.40839	-2.30334	-2.40898	-2.40876	-2.40851	-2.40891	IPCEF1	protein_coding
1289	ENSG00000074755	11.0177	10.9882	11.0087	11.3225	11.1963	11.2908	10.8849	11.0117	11.0702	11.2039	11.3542	11.3169	11.0577	11.0687	11.0973	ZZEF1	protein_coding
1290	ENSG00000074771	-1.90975	-2.01975	-1.91182	-1.80635	-2.01959	-2.02021	-2.01985	-2.0203	-2.01888	-2.01944	-2.01973	-2.02028	-2.01997	-2.01961	-2.02018	NOX3	protein_coding
1291	ENSG00000074800	11.0124	11.036	11.0009	10.9975	10.9636	10.9079	11.013	10.9587	11.0824	10.9868	10.9496	10.9242	11.02	11.0576	11.0034	ENO1	protein_coding
1292	ENSG00000074803	-2.06092	-2.06092	-2.06115	-2.06068	-2.06077	-1.86063	-1.95302	-2.06145	-2.06009	-2.06063	-2.06091	-2.06143	-2.06113	-2.06079	-1.95588	SLC12A1	protein_coding
1293	ENSG00000074842	9.2423	9.26141	9.24917	9.12318	9.08444	9.08327	9.19424	9.17206	9.33434	9.15137	9.13356	9.11256	9.26855	9.26672	9.17473	C19orf10	protein_coding
1294	ENSG00000074855	8.15277	8.01641	8.10968	8.23309	8.33916	8.37619	7.98769	8.16245	7.96932	8.03968	7.82794	7.86801	8.20168	8.10616	8.13636	ANO8	protein_coding
1295	ENSG00000074935	7.83495	7.86807	7.8518	7.73145	7.85057	7.90002	7.82672	7.90708	7.8841	7.83718	7.85961	7.86906	7.77484	7.61796	7.78519	TUBE1	protein_coding
1296	ENSG00000074964	7.7266	7.70727	7.82811	7.91292	7.54866	7.80196	7.86436	7.68459	7.72969	7.75065	7.63931	7.91908	8.09796	8.02406	7.92823	ARHGEF10L	protein_coding
1297	ENSG00000074966	5.85781	5.70133	5.71823	6.75796	6.90094	7.04272	5.71285	5.96312	5.83257	7.46661	7.62514	7.32693	4.73137	5.10373	5.03522	TXK	protein_coding
1298	ENSG00000075035	0.431601	0.20705	0.20575	0.859713	0.70612	0.604298	0.206525	0.4207	0.336246	0.208785	0.207158	0.204107	0.322035	0.207848	0.204663	WSCD2	protein_coding
1299	ENSG00000075043	1.6142	1.3294	1.60621	1.43856	1.21758	1.51381	1.43035	1.59553	1.72724	1.3349	1.43304	1.51176	1.76066	1.43597	1.75196	KCNQ2	protein_coding
1300	ENSG00000075073	3.3272	3.39063	3.64833	3.63478	3.67809	3.52996	3.44454	3.52299	3.57034	3.27929	3.56495	3.67317	3.24568	3.12075	3.0078	TACR2	protein_coding
1301	ENSG00000075089	9.0114	9.04902	8.95076	8.94762	9.06665	8.95202	9.06281	8.94843	8.86908	8.76487	8.76406	8.78352	8.91557	9.00517	9.00182	ACTR6	protein_coding
1302	ENSG00000075131	8.35488	8.35824	8.48836	8.25371	8.33123	8.37111	8.53315	8.36502	8.30806	8.32334	8.28196	8.28644	8.50841	8.57055	8.51294	TIPIN	protein_coding
1303	ENSG00000075142	9.18097	9.14014	9.11581	9.40762	9.38374	9.44276	9.20785	9.18972	9.17504	9.26194	9.27096	9.19755	9.2942	9.31696	9.26337	SRI	protein_coding
1304	ENSG00000075151	10.8389	10.8382	10.8514	10.7676	10.681	10.8117	10.7988	10.8611	10.8844	10.7794	10.8455	10.7961	10.7912	10.8084	10.808	EIF4G3	protein_coding
1305	ENSG00000075188	9.3713	9.37873	9.41382	9.37205	9.36041	9.32801	9.43218	9.35739	9.43035	9.29201	9.23193	9.31156	9.39282	9.44135	9.41944	NUP37	protein_coding
1306	ENSG00000075213	11.2713	11.2606	11.2691	11.5108	11.5746	11.5439	11.2512	11.3012	11.3248	11.5227	11.5905	11.5364	11.2178	11.2636	11.2728	SEMA3A	protein_coding
1307	ENSG00000075218	9.68363	9.71706	9.64387	9.63119	9.50788	9.66595	9.6409	9.71852	9.65645	9.49158	9.55278	9.63147	9.85412	9.87085	9.8595	GTSE1	protein_coding
1308	ENSG00000075223	9.91449	9.8968	9.91978	9.7927	9.84661	9.84799	9.88728	9.90645	9.82462	9.77736	9.8355	9.85007	10.1376	10.1284	10.1804	SEMA3C	protein_coding
1309	ENSG00000075234	8.35584	8.39484	8.30968	8.19171	8.22413	8.25291	8.28831	8.21423	8.17089	8.38308	8.36593	8.54853	8.26228	8.24003	8.37579	TTC38	protein_coding
1310	ENSG00000075239	9.59658	9.65727	9.60133	9.49109	9.52299	9.45546	9.66995	9.66034	9.69421	9.30221	9.30613	9.29342	9.69695	9.70614	9.73088	ACAT1	protein_coding
1311	ENSG00000075240	8.93003	8.76107	8.60474	8.82479	8.92439	8.90598	8.76283	8.7473	8.72036	8.59209	8.586	8.61489	9.13058	8.9689	9.07435	GRAMD4	protein_coding
1312	ENSG00000075275	11.1302	11.2015	11.1775	11.2051	11.0604	11.1367	11.1156	11.1455	11.202	11.1994	11.2567	11.2828	11.1935	11.1518	11.1462	CELSR1	protein_coding
1313	ENSG00000075290	2.53813	2.34864	2.89552	3.04536	2.70896	3.15739	2.61787	2.81285	2.48103	2.71672	2.84502	2.74638	2.8317	2.78235	2.81982	WNT8B	protein_coding
1314	ENSG00000075292	11.0529	11.0137	11.0515	11.0514	11.0421	11.0596	11.0124	11.0612	11.111	11.0855	11.1392	11.0969	10.9298	10.9361	11.0029	ZNF638	protein_coding
1315	ENSG00000075303	9.30547	9.34656	9.32489	9.18636	9.20321	9.18176	9.41859	9.34579	9.30929	9.06001	9.02319	8.94342	9.165	9.2536	9.31458	SLC25A40	protein_coding
1316	ENSG00000075336	9.02476	8.99265	9.07788	9.27555	9.3945	9.37346	9.09079	9.01911	8.99755	8.53014	8.6441	8.56465	9.4719	9.43783	9.46273	TIMM21	protein_coding
1317	ENSG00000075340	7.66056	7.97487	7.76131	6.34722	6.38352	6.60082	7.74704	7.72768	7.69628	6.45112	6.3968	6.44255	7.44639	7.40914	7.31518	ADD2	protein_coding
1318	ENSG00000075388	-3.96822	-3.96822	-3.96828	-3.96816	-3.85824	-3.96834	-3.96824	-3.96836	-3.968	-3.96814	-3.96822	-3.96835	-3.96828	-3.96818	-3.96833	FGF4	protein_coding
1319	ENSG00000075391	11.5877	11.6179	11.6314	11.7688	11.7318	11.7749	11.5556	11.634	11.6812	11.6921	11.7675	11.7348	11.6185	11.6679	11.6774	RASAL2	protein_coding
1320	ENSG00000075399	8.80121	8.81831	8.82812	8.71497	8.74634	8.72236	8.74758	8.77033	8.76888	8.821	8.76085	8.90527	8.49941	8.56569	8.46894	VPS9D1	protein_coding
1321	ENSG00000075407	9.53652	9.70702	9.61373	9.48	9.544	9.52247	9.45096	9.57521	9.63849	9.92011	10.0538	10.0079	9.06004	9.22144	9.18843	ZNF37A	protein_coding
1322	ENSG00000075413	10.4352	10.3335	10.3491	10.4685	10.4742	10.4565	10.3624	10.3918	10.3511	10.4868	10.5415	10.5591	10.4153	10.4246	10.4121	MARK3	protein_coding
1323	ENSG00000075415	10.8953	10.8729	10.8429	10.8128	10.8554	10.814	10.8598	10.8178	10.9272	10.797	10.7238	10.7024	10.8922	10.9055	10.8749	SLC25A3	protein_coding
1324	ENSG00000075420	10.6435	10.6419	10.6718	10.6975	10.717	10.7148	10.5352	10.6789	10.661	10.9255	11.0078	10.9668	10.4514	10.514	10.5727	FNDC3B	protein_coding
1325	ENSG00000075426	11.4409	11.4647	11.4384	11.5314	11.5489	11.5325	11.458	11.455	11.473	11.6184	11.6365	11.6501	11.4801	11.4303	11.4762	FOSL2	protein_coding
1326	ENSG00000075429	0	0	0	0	0	0	0	0	0	0	0	0	0	0	0	CACNG5	protein_coding
1327	ENSG00000075461	10.0755	10.1268	10.0754	10.3759	10.3421	10.3096	10.0735	10.0035	10.0196	9.59807	9.70593	9.60544	10.5241	10.4408	10.4209	CACNG4	protein_coding
1328	ENSG00000075539	10.3332	10.4126	10.4079	10.4966	10.2245	10.3699	10.2233	10.4246	10.4538	10.5042	10.6174	10.5889	10.264	10.2626	10.3293	FRYL	protein_coding
1329	ENSG00000075568	10.048	10.0318	10.0999	9.96633	9.92998	10.1036	10.0676	10.0237	10.0208	9.73588	9.81128	9.83497	10.1483	10.1907	10.2083	TMEM131	protein_coding
1330	ENSG00000075618	11.162	11.119	11.0705	10.9446	10.9149	10.894	11.0464	11.0458	11.1824	10.9417	10.8875	10.9119	11.1591	11.1631	11.1197	FSCN1	protein_coding
1331	ENSG00000075624	10.994	10.9892	10.9427	10.8505	10.8853	10.8186	10.9462	10.9055	11.057	10.9483	10.9311	10.8791	10.9738	10.9906	10.9286	ACTB	protein_coding
1332	ENSG00000075643	10.2605	10.2839	10.3018	10.0317	9.97426	9.9994	10.3223	10.2764	10.3045	10.0442	10.0683	10.0339	10.1657	10.2174	10.2551	MOCOS	protein_coding
1333	ENSG00000075651	9.13951	9.13882	9.24838	9.65298	9.62561	9.6459	9.18159	9.18647	8.98982	9.20755	9.33816	9.27469	9.03064	9.24563	9.19365	PLD1	protein_coding
1334	ENSG00000075673	-1.23785	-1.23786	-1.13197	-1.23744	-1.12836	-1.039	-1.23802	-1.1349	-1.23641	-1.23734	-1.12964	-1.13468	-1.23823	-1.23762	-1.23858	ATP12A	protein_coding
1335	ENSG00000075702	9.00699	8.93709	8.9751	8.85056	8.90114	8.91104	8.92891	8.94407	8.9527	8.64941	8.54345	8.51437	9.29069	9.21119	9.10078	WDR62	protein_coding
1336	ENSG00000075711	10.9605	10.9838	10.9797	11.5407	11.5865	11.5694	11.0402	10.9865	10.9605	11.3317	11.3271	11.2628	11.1971	11.2022	11.194	DLG1	protein_coding
1337	ENSG00000075785	11.1979	11.1954	11.1743	11.149	11.1357	11.0839	11.1804	11.1773	11.2747	11.2276	11.2145	11.1522	11.1801	11.1994	11.1401	RAB7A	protein_coding
1338	ENSG00000075790	10.2669	10.1784	10.2538	10.1939	10.259	10.2465	10.2699	10.3311	10.2669	10.2848	10.3157	10.221	10.2496	10.2273	10.3072	BCAP29	protein_coding
1339	ENSG00000075826	6.49289	6.67159	6.32751	5.64575	5.73022	5.94315	6.50548	6.76656	6.46713	6.14719	5.75877	6.15545	6.31527	5.88153	6.00133	SEC31B	protein_coding
1340	ENSG00000075856	10.777	10.8291	10.7969	10.8187	10.8446	10.833	10.8144	10.8168	10.8169	10.8851	10.8885	10.8858	10.8362	10.856	10.8093	SART3	protein_coding
1341	ENSG00000075884	-4.04135	-4.04135	-4.0414	-4.04129	-4.04131	-4.04145	-4.04137	-3.93882	-4.04114	-4.04127	-4.04134	-4.04147	-4.0414	-4.04131	-4.04145	ARHGAP15	protein_coding
1342	ENSG00000075886	-0.715999	-0.609757	-0.517422	-0.607291	-0.608221	-0.520994	-0.716229	-0.717288	-0.713987	-0.715286	-0.609569	-0.717233	-0.611879	-0.608359	-0.717003	TUBA3D	protein_coding
1343	ENSG00000075891	1.18491	0.971242	1.35614	1.19032	1.28213	1.34901	1.08165	1.26287	1.39119	1.19161	1.18523	1.07483	1.35664	1.08539	1.26622	PAX2	protein_coding
1344	ENSG00000075914	8.63549	8.5372	8.67012	8.8177	8.85457	8.84501	8.67732	8.55507	8.65272	8.72241	8.68717	8.70505	8.80642	8.83789	8.74949	EXOSC7	protein_coding
1345	ENSG00000075945	9.63164	9.63433	9.70146	9.3323	9.3655	9.40188	9.65737	9.70853	9.60111	9.33643	9.32009	9.38951	9.64426	9.72614	9.68376	KIFAP3	protein_coding
1346	ENSG00000075975	9.08221	9.0335	9.14814	9.05174	9.069	9.0224	9.17755	9.14689	9.12089	9.13625	9.10158	9.05092	9.15962	9.17473	9.23881	MKRN2	protein_coding
1347	ENSG00000076003	10.8116	10.8017	10.8278	10.7763	10.7687	10.7501	10.8307	10.787	10.8073	10.4552	10.4972	10.4632	10.9005	10.8977	10.8906	MCM6	protein_coding
1348	ENSG00000076043	9.27127	9.29223	9.33959	9.35216	9.27577	9.23192	9.32293	9.26424	9.33229	9.27789	9.27774	9.25735	9.33579	9.30865	9.24257	REXO2	protein_coding
1349	ENSG00000076053	7.39774	7.30993	7.4395	7.67775	7.84452	7.8348	7.4805	7.53962	7.43601	7.65336	7.58641	7.63148	7.51258	7.4321	7.55046	RBM7	protein_coding
1350	ENSG00000076067	9.19616	9.30007	9.29576	9.50382	9.42005	9.43039	9.32022	9.2801	9.3058	9.77076	9.75642	9.70505	8.93806	8.96277	8.98929	RBMS2	protein_coding
1351	ENSG00000076108	12.0335	12.08	12.1192	11.9957	11.9022	11.9518	11.9841	12.1028	12.1457	12.0827	12.1032	12.0702	11.9755	11.9553	11.9577	BAZ2A	protein_coding
1352	ENSG00000076201	10.4016	10.3798	10.3157	9.98186	9.99153	9.99778	10.2114	10.3511	10.3336	10.1606	10.0781	10.1631	10.4006	10.3299	10.3298	PTPN23	protein_coding
1353	ENSG00000076242	9.29543	9.29473	9.31551	9.46619	9.40895	9.44038	9.36236	9.36824	9.27878	9.18997	9.22699	9.19812	9.39016	9.39275	9.30947	MLH1	protein_coding
1354	ENSG00000076248	9.95515	9.94487	9.87452	10.0407	10.007	10.0634	9.88501	9.94229	9.80743	9.39208	9.47547	9.52793	10.0988	10.1152	10.0629	UNG	protein_coding
1355	ENSG00000076258	6.61723	6.51766	6.64436	6.09384	6.02628	6.02173	6.62793	6.85021	6.60261	6.0265	6.18565	6.04779	6.20405	6.0981	6.31282	FMO4	protein_coding
1356	ENSG00000076321	9.69042	9.59362	9.74081	9.40064	9.33639	9.35974	9.64301	9.71362	9.64846	9.50101	9.49118	9.55575	9.55308	9.48249	9.55684	KLHL20	protein_coding
1357	ENSG00000076344	5.07044	5.12264	5.21979	4.07072	4.38137	4.22556	5.11245	5.13729	5.048	4.07593	3.98858	4.1144	4.99164	4.97237	4.72239	RGS11	protein_coding
1358	ENSG00000076351	9.11886	9.16093	9.14794	8.82286	8.78124	8.7774	9.15426	9.17308	9.12626	9.19875	9.27593	9.33903	9.10575	8.91083	9.08448	SLC46A1	protein_coding
1359	ENSG00000076356	12.5689	12.5637	12.5658	12.3367	12.2165	12.3023	12.53	12.5899	12.6336	12.503	12.5394	12.517	12.2896	12.3199	12.2967	PLXNA2	protein_coding
1360	ENSG00000076382	9.80253	9.80636	9.81819	9.64539	9.62287	9.58625	9.8239	9.81002	9.79834	9.44328	9.499	9.40352	9.97739	10.0184	9.95413	SPAG5	protein_coding
1361	ENSG00000076513	10.357	10.3779	10.4249	10.3031	10.2714	10.3734	10.3783	10.394	10.3351	10.367	10.4378	10.4525	10.2928	10.2849	10.2553	ANKRD13A	protein_coding
1362	ENSG00000076554	10.5956	10.5922	10.579	10.7149	10.7501	10.692	10.5968	10.5317	10.5763	10.8214	10.8237	10.7847	10.5847	10.6447	10.6197	TPD52	protein_coding
1363	ENSG00000076555	8.69336	8.74564	8.80075	8.50091	8.32815	8.51425	8.6174	8.72855	8.57995	7.76898	7.81545	7.94469	8.61618	8.61431	8.56922	ACACB	protein_coding
1364	ENSG00000076604	10.2614	10.3386	10.32	10.4372	10.4254	10.4149	10.3206	10.3067	10.3671	10.5735	10.5207	10.5197	10.2475	10.2727	10.2713	TRAF4	protein_coding
1365	ENSG00000076641	5.52025	5.69883	5.19774	5.25303	5.4381	5.60184	5.89906	5.7519	5.71365	5.85576	5.83979	5.77361	5.3684	5.41021	5.64765	PAG1	protein_coding
1366	ENSG00000076650	8.31356	8.26177	8.21536	8.6	8.52608	8.60826	8.26985	8.43146	8.25638	8.46166	8.55983	8.63897	8.21322	8.19242	8.2722	GPATCH1	protein_coding
1367	ENSG00000076662	7.86693	7.93738	7.77012	8.30672	8.18944	8.25905	8.00678	7.82677	7.70644	7.64362	7.64334	7.53939	8.09068	8.04524	8.01817	ICAM3	protein_coding
1368	ENSG00000076685	10.8853	10.9585	10.8817	10.8827	10.8836	10.8611	10.935	10.9093	10.9324	11.1273	11.1535	11.0878	10.8299	10.8313	10.8278	NT5C2	protein_coding
1369	ENSG00000076706	5.19256	5.21827	5.38422	4.61869	4.42686	4.62847	5.15491	5.32578	5.46114	4.2295	4.86248	4.93441	4.99854	5.09672	4.97574	MCAM	protein_coding
1370	ENSG00000076716	2.49909	2.41529	2.70551	2.33462	2.33108	2.62604	2.41138	2.97314	2.53797	2.73513	2.71927	2.62236	2.40625	2.50535	2.75838	GPC4	protein_coding
1371	ENSG00000076770	9.81542	9.7936	9.74417	9.8303	9.76539	9.83736	9.85954	9.90891	9.82579	9.21144	9.21414	9.18647	9.78138	9.81899	9.90061	MBNL3	protein_coding
1372	ENSG00000076826	9.12093	9.2944	9.10314	8.92017	9.0324	8.99454	9.06988	9.03495	9.04988	9.08556	9.05118	9.2131	9.25641	9.17428	9.21707	CAMSAP3	protein_coding
1373	ENSG00000076864	8.39051	8.27099	8.33273	8.36137	8.21848	8.4262	8.41123	8.21311	8.24347	8.09713	8.0151	8.03667	8.49305	8.40625	8.46627	RAP1GAP	protein_coding
1374	ENSG00000076924	9.88923	9.98942	9.90778	10.0128	9.90138	9.89664	9.90733	9.86213	9.9078	10.0585	9.98423	10.029	10.0111	9.87158	9.94104	XAB2	protein_coding
1375	ENSG00000076928	10.4164	10.3814	10.4109	10.3841	10.3703	10.3913	10.324	10.3019	10.3605	10.5766	10.4597	10.499	10.3916	10.3116	10.3505	ARHGEF1	protein_coding
1376	ENSG00000076944	8.80739	8.85376	8.92567	8.73716	8.79903	8.76417	8.79907	8.90574	8.82099	8.94392	8.84784	8.89337	8.90366	8.86272	8.90265	STXBP2	protein_coding
1377	ENSG00000076984	9.45977	9.58267	9.52547	9.63334	9.66763	9.67846	9.5039	9.56883	9.50617	9.70999	9.67759	9.61856	9.66101	9.61401	9.58033	MAP2K7	protein_coding
1378	ENSG00000077009	0	0	0	0	0	0	0	0	0	0	0	0	0	0	0	NMRK2	protein_coding
1379	ENSG00000077044	9.32728	9.29243	9.36046	9.45095	9.4451	9.51484	9.30442	9.31171	9.29702	9.63205	9.71627	9.60873	9.3405	9.3346	9.41931	DGKD	protein_coding
1380	ENSG00000077063	-3.00014	-3.00014	-3.00025	-2.89016	-3.00006	-3.00036	-3.00019	-3.00041	-2.99971	-2.99999	-3.00013	-2.89651	-3.00025	-3.00007	-3.00035	CTTNBP2	protein_coding
1381	ENSG00000077080	-3.95875	-3.95875	-3.95881	-3.84775	-3.95871	-3.95886	-3.95877	-3.95889	-3.95852	-3.95867	-3.95874	-3.95888	-3.9588	-3.95871	-3.95886	ACTL6B	protein_coding
1382	ENSG00000077092	3.88204	4.071	3.98947	5.70186	5.67399	5.76127	4.1198	4.41847	4.15023	4.84766	5.43525	4.94266	4.31569	4.19741	3.77491	RARB	protein_coding
1383	ENSG00000077097	11.0254	11.0135	11.0071	11.0252	11.0025	11.0488	10.9723	11.0062	11.0253	10.765	10.7618	10.7825	11.0953	11.1767	11.1402	TOP2B	protein_coding
1384	ENSG00000077147	11.453	11.462	11.4511	11.5293	11.5675	11.5255	11.4721	11.4496	11.5327	11.5274	11.5385	11.5043	11.4083	11.4401	11.4307	TM9SF3	protein_coding
1385	ENSG00000077150	10.4553	10.4487	10.4595	10.6492	10.6695	10.6384	10.3452	10.3856	10.4647	10.9893	10.9715	10.9626	9.9076	9.86074	9.89197	NFKB2	protein_coding
1386	ENSG00000077152	8.96772	9.00399	8.98831	8.95426	8.97081	8.95052	9.00333	8.98232	9.01072	8.88266	8.83485	8.76421	9.02611	9.02201	8.95475	UBE2T	protein_coding
1387	ENSG00000077157	9.96013	10.0342	10.0129	10.2838	10.1719	10.2999	10.0087	10.0591	10.0085	10.4239	10.5396	10.5852	9.78897	9.79695	9.83469	PPP1R12B	protein_coding
1388	ENSG00000077232	10.871	10.8579	10.8957	10.7776	10.7851	10.7785	10.8666	10.8963	10.8942	10.7164	10.7378	10.7128	10.8861	10.8891	10.9073	DNAJC10	protein_coding
1389	ENSG00000077235	11.4313	11.4668	11.4665	11.3151	11.2361	11.2861	11.3162	11.4073	11.4685	11.344	11.3066	11.3309	11.4404	11.4897	11.4746	GTF3C1	protein_coding
1390	ENSG00000077238	11.15	11.1317	11.1131	11.0399	11.024	11.0444	11.1515	11.1666	11.2025	11.308	11.2757	11.2921	11.0775	11.0279	11.0351	IL4R	protein_coding
1391	ENSG00000077254	10.3104	10.3011	10.3155	10.1866	10.2362	10.1921	10.3307	10.3714	10.3513	10.3636	10.4086	10.3447	10.1251	10.1477	10.1729	USP33	protein_coding
1392	ENSG00000077264	3.54615	3.78966	3.63158	3.32311	3.17565	3.2088	3.78208	3.82883	3.4927	3.62215	3.69961	3.20422	2.81449	3.0152	2.98317	PAK3	protein_coding
1393	ENSG00000077274	3.83253	4.34206	4.09375	3.55213	3.47566	3.43259	4.14697	4.29114	4.27149	3.68554	3.46603	3.49577	4.09512	3.67285	3.99067	CAPN6	protein_coding
1394	ENSG00000077279	-3.03545	-3.03545	-3.03556	-3.03533	-3.03538	-3.03566	-3.03549	-3.03571	-3.03504	-3.0353	-3.03544	-2.93272	-3.03555	-3.03538	-2.93192	DCX	protein_coding
1395	ENSG00000077312	10.0008	10.0341	9.97384	9.89783	9.87815	9.86238	9.98767	9.97711	10.0323	9.77106	9.80561	9.77164	10.0945	10.0742	10.0329	SNRPA	protein_coding
1396	ENSG00000077327	-0.853881	-0.853891	-0.749969	-0.853358	-0.746239	-0.7521	-0.854089	-0.752998	-0.73943	-0.853234	-0.651564	-0.854999	-0.749819	-0.853589	-0.751825	SPAG6	protein_coding
1397	ENSG00000077348	8.1008	8.02658	7.88887	8.27617	8.29256	8.20507	8.14741	7.89675	7.98145	7.7539	7.64128	7.81385	8.26023	8.21703	8.1923	EXOSC5	protein_coding
1398	ENSG00000077380	7.04108	6.91207	6.97074	6.89292	6.93314	6.95953	6.79157	7.02074	6.91882	7.0244	6.9655	7.15274	6.64551	6.84559	6.88495	DYNC1I2	protein_coding
1399	ENSG00000077420	-2.99654	-2.99654	-2.99666	-2.88647	-2.99646	-2.89226	-2.99659	-2.99681	-2.99611	-2.99639	-2.99653	-2.9968	-2.99665	-2.99647	-2.99675	APBB1IP	protein_coding
1400	ENSG00000077454	9.81714	9.76775	9.7808	9.65563	9.71418	9.72825	9.70831	9.778	9.65642	9.64149	9.61834	9.68552	9.80977	9.59236	9.59872	LRCH4	protein_coding
1401	ENSG00000077458	9.04994	8.99749	9.05295	9.14282	9.24129	9.18953	9.1359	9.0855	9.05096	9.26344	9.23697	9.32185	8.75853	8.77958	8.95095	FAM76B	protein_coding
1402	ENSG00000077463	9.12856	9.13504	9.10117	9.09545	9.04861	9.07085	9.12376	9.01839	9.11314	9.09631	9.09915	9.0437	9.12942	8.93922	9.05352	SIRT6	protein_coding
1403	ENSG00000077498	0	0	0	0	0	0	0	0	0	0	0	0	0	0	0	TYR	protein_coding
1404	ENSG00000077514	10.2753	10.2735	10.3296	10.2183	10.3366	10.2882	10.3304	10.3487	10.2555	10.157	10.1133	10.1212	10.3216	10.326	10.3709	POLD3	protein_coding
1405	ENSG00000077522	3.19827	3.81479	3.73039	3.95702	4.10926	3.89111	3.28412	3.88224	3.75908	5.79004	5.8086	5.76893	2.86198	2.62632	3.06714	ACTN2	protein_coding
1406	ENSG00000077549	10.2871	10.2567	10.2629	10.2403	10.2379	10.1759	10.2384	10.2168	10.3301	10.2243	10.19	10.1732	10.3025	10.3224	10.2523	CAPZB	protein_coding
1407	ENSG00000077585	8.13996	8.23773	8.38597	8.01228	8.02997	8.07416	8.21133	8.2706	8.13909	7.91722	7.92067	8.00233	7.87068	7.83598	7.89486	GPR137B	protein_coding
1408	ENSG00000077616	5.07278	5.04032	5.10848	5.62002	5.52088	5.47258	5.34668	5.29434	5.37458	5.28513	5.3596	5.24502	5.33262	5.78475	5.4069	NAALAD2	protein_coding
1409	ENSG00000077684	8.34968	8.25675	8.2577	8.53081	8.58827	8.64723	8.17665	8.29783	8.22235	8.06959	8.14175	8.2237	8.30976	8.29861	8.54511	JADE1	protein_coding
1410	ENSG00000077713	10.2139	10.1668	10.1652	9.99476	10.061	10.0538	10.1914	10.2095	10.184	10.1418	10.1518	10.1802	10.1454	10.0885	10.1683	SLC25A43	protein_coding
1411	ENSG00000077721	10.3172	10.3282	10.3589	10.2754	10.3522	10.2618	10.3733	10.3298	10.3997	10.3207	10.2803	10.3273	10.2695	10.3363	10.2735	UBE2A	protein_coding
1412	ENSG00000077782	2.57099	2.48633	2.71079	2.7365	2.57809	2.6989	2.71816	2.76159	2.61099	2.87569	2.979	3.1483	2.18348	2.57743	2.55077	FGFR1	protein_coding
1413	ENSG00000077800	0	0	0	0	0	0	0	0	0	0	0	0	0	0	0	FKBP6	protein_coding
1414	ENSG00000077809	8.81288	8.85884	8.79031	8.6019	8.68769	8.60888	8.82503	8.74104	8.80146	8.69304	8.61742	8.6213	9.01203	8.92174	8.88553	GTF2I	protein_coding
1415	ENSG00000077935	-0.274271	-0.384477	-0.385217	-0.383675	-0.0796128	-0.182254	-0.384776	-0.280199	-0.381717	-0.383488	-0.274117	-0.386149	-0.178162	-0.171988	-0.278886	SMC1B	protein_coding
1416	ENSG00000077942	10.0755	10.1375	10.0912	10.1851	10.1725	10.1587	10.0109	10.0598	10.0371	9.9866	10.0662	10.0645	10.0174	9.99644	10.0004	FBLN1	protein_coding
1417	ENSG00000077943	-2.39622	-2.39622	-2.29275	-2.28875	-2.28953	-2.39654	-2.39629	-2.39661	-2.3956	-2.396	-2.39621	-2.39659	-2.39638	-2.39612	-2.39652	ITGA8	protein_coding
1418	ENSG00000077984	-0.457584	-0.25423	-0.25807	-0.348314	-0.457156	-0.458878	-0.457863	-0.356529	-0.341999	-0.347711	-0.350701	-0.262912	-0.458208	-0.349434	-0.458798	CST7	protein_coding
1419	ENSG00000078018	10.1205	10.17	10.2143	9.64177	9.64381	9.70747	10.1289	10.2203	10.1753	10.0695	10.1681	10.185	9.91312	9.92524	9.98316	MAP2	protein_coding
1420	ENSG00000078043	8.6466	8.51828	8.62547	8.21041	8.33412	8.29559	8.5855	8.68885	8.57413	7.96901	8.00383	8.17999	8.88263	8.7981	8.84939	PIAS2	protein_coding
1421	ENSG00000078053	1.31526	1.13101	1.02234	0.912646	1.02862	0.906312	1.02457	1.51946	1.1503	1.2355	1.22742	1.64662	1.02259	1.02839	1.12147	AMPH	protein_coding
1422	ENSG00000078061	9.99952	10.0394	10.0192	9.99517	10.0098	10.0102	10.0204	10.0198	9.97404	10.0652	10.0409	10.0882	9.98929	10.017	9.88725	ARAF	protein_coding
1423	ENSG00000078070	9.18418	9.22011	9.22842	9.29005	9.30254	9.27433	9.28113	9.26454	9.22388	8.98243	9.04977	9.07829	9.37989	9.38028	9.39535	MCCC1	protein_coding
1424	ENSG00000078081	8.98342	9.17904	9.14048	7.55898	7.56047	7.42712	8.95329	9.25175	9.29458	10.7498	10.8045	10.7326	6.01915	5.78419	5.78331	LAMP3	protein_coding
1425	ENSG00000078098	1.47008	1.58499	1.68214	1.69834	1.58941	1.67465	1.58234	1.3346	1.48901	2.43168	2.69483	2.2682	1.33969	1.47313	1.4605	FAP	protein_coding
1426	ENSG00000078114	8.91125	8.84661	8.9539	10.2046	10.1103	10.2658	8.95795	8.8829	8.64626	9.81487	9.89006	9.94961	8.37728	8.5582	8.50854	NEBL	protein_coding
1427	ENSG00000078124	10.6816	10.6668	10.6983	10.1513	10.2055	10.2112	10.7748	10.7739	10.7067	10.1117	10.1877	10.2484	10.6323	10.6786	10.655	ACER3	protein_coding
1428	ENSG00000078140	10.4881	10.3657	10.4578	10.3422	10.4484	10.4085	10.4811	10.5324	10.5016	10.3508	10.4022	10.3533	10.4611	10.5309	10.5307	UBE2K	protein_coding
1429	ENSG00000078142	9.79398	9.79174	9.84818	10.0282	10.0703	10.0832	9.86857	9.88882	9.92603	10.0604	10.1473	10.0379	9.62612	9.58051	9.61195	PIK3C3	protein_coding
1430	ENSG00000078177	8.77112	8.65947	8.70911	8.67897	8.69189	8.78693	8.72918	8.70263	8.72857	8.70067	8.86161	8.7359	8.47082	8.58774	8.54719	N4BP2	protein_coding
1431	ENSG00000078237	9.10927	9.05161	8.99997	8.8661	8.91915	8.95186	9.15423	9.08978	9.14736	8.99945	9.18913	9.07694	9.00481	9.05955	9.06553	C12orf5	protein_coding
1432	ENSG00000078246	9.80681	9.89393	9.83401	9.73919	9.84853	9.84786	9.86303	9.86831	9.86768	9.51347	9.52242	9.53396	9.81594	9.84198	9.87429	TULP3	protein_coding
1433	ENSG00000078269	10.391	10.4772	10.4129	10.7437	10.6829	10.6791	10.3559	10.4306	10.4371	10.6523	10.6826	10.6575	10.4385	10.4553	10.473	SYNJ2	protein_coding
1434	ENSG00000078295	-0.502708	-0.612204	-0.612826	-0.61153	-0.501154	-0.507406	-0.612456	-0.508365	-0.609885	-0.499583	-0.312415	-0.412287	-0.612784	-0.611822	-0.507112	ADCY2	protein_coding
1435	ENSG00000078304	10.1786	10.159	10.1448	10.3922	10.3711	10.3865	10.2606	10.2499	10.1765	9.92774	9.95495	9.87849	10.4354	10.4711	10.4666	PPP2R5C	protein_coding
1436	ENSG00000078319	1.63459	1.63446	1.88947	1.82618	2.18177	1.80131	1.72676	1.62047	1.84768	1.64235	1.81802	1.62107	1.5263	1.82235	1.88185	PMS2P1	pseudogene
1437	ENSG00000078328	0	0	0	0	0	0	0	0	0	0	0	0	0	0	0	RBFOX1	protein_coding
1438	ENSG00000078369	11.3211	11.3526	11.372	11.3643	11.3219	11.2781	11.3372	11.3455	11.4444	11.4221	11.3992	11.3575	11.3226	11.3376	11.3187	GNB1	protein_coding
1439	ENSG00000078399	10.0045	10.0695	10.0265	9.8345	9.83897	9.84102	10.0058	10.0497	10.1024	9.97455	9.9293	9.94963	9.91537	9.9319	9.98118	HOXA9	protein_coding
1440	ENSG00000078401	6.78734	6.81023	6.70648	7.70006	7.68065	7.70821	6.98253	7.24323	6.84256	8.50898	8.58285	8.5724	6.2101	6.32737	6.65493	EDN1	protein_coding
1441	ENSG00000078403	10.2317	10.2567	10.2169	10.1851	10.263	10.2266	10.1955	10.235	10.2135	10.2547	10.2684	10.3219	10.0462	10.1253	10.1243	MLLT10	protein_coding
1442	ENSG00000078487	5.62411	5.71592	5.52154	6.79694	6.48175	6.56839	5.8519	5.94501	5.86482	6.05279	6.2595	6.11417	5.75446	5.59204	5.44652	ZCWPW1	protein_coding
1443	ENSG00000078549	0	0	0	0	0	0	0	0	0	0	0	0	0	0	0	ADCYAP1R1	protein_coding
1444	ENSG00000078579	-0.795782	-0.906188	-0.906702	-0.691706	-0.693261	-0.703281	-0.906396	-0.907402	-0.904269	-0.9055	-0.906145	-0.704434	-0.906668	-0.905872	-0.907131	FGF20	protein_coding
1445	ENSG00000078589	0	0	0	0	0	0	0	0	0	0	0	0	0	0	0	P2RY10	protein_coding
1446	ENSG00000078596	-2.42322	-2.42322	-2.42339	-2.42304	-2.31422	-2.42355	-2.42329	-2.42362	-2.42259	-2.42299	-2.42321	-2.31994	-2.31735	-2.42312	-2.42353	ITM2A	protein_coding
1447	ENSG00000078618	10.911	10.9577	10.9437	10.8632	10.8945	10.8327	10.93	10.9058	11.0076	10.8815	10.8582	10.8143	10.9242	10.9355	10.9154	NRD1	protein_coding
1448	ENSG00000078668	9.6371	9.6347	9.604	9.47455	9.53886	9.50168	9.63277	9.54009	9.71814	9.42499	9.43684	9.38003	9.66914	9.71038	9.70903	VDAC3	protein_coding
1449	ENSG00000078674	10.881	10.8911	10.9098	11.2701	11.2846	11.332	10.8569	10.8394	10.8425	10.9156	10.9526	10.9284	11.0041	11.021	11.0474	PCM1	protein_coding
1450	ENSG00000078687	6.82969	6.85037	6.74318	6.77353	6.72607	6.59653	6.62014	6.97218	6.74572	6.48639	6.86347	6.64664	6.5531	6.43554	6.96134	TNRC6C	protein_coding
1451	ENSG00000078699	9.55878	9.54001	9.52938	9.75217	9.64407	9.70948	9.58674	9.57408	9.45896	9.56312	9.57517	9.6106	9.47886	9.54249	9.52378	CBFA2T2	protein_coding
1452	ENSG00000078725	-0.926232	-0.926277	-0.928442	-0.923928	-1.03174	-1.03287	-0.927152	-1.03305	-1.03042	-1.03146	-1.032	-0.931171	-1.03243	-1.03177	-0.83751	BRINP1	protein_coding
1453	ENSG00000078747	11.0998	11.1054	11.1194	11.595	11.6448	11.6261	11.1021	11.106	11.1141	11.4981	11.535	11.5389	11.1272	11.1376	11.1344	ITCH	protein_coding
1454	ENSG00000078795	0.803219	0.506881	0.878138	0.617843	0.616608	0.608644	0.613343	0.789644	0.625841	0.508647	0.713534	0.607728	0.708986	0.806595	0.704948	PKD2L2	protein_coding
1455	ENSG00000078804	6.84181	7.21228	6.7044	7.65615	7.59823	7.77228	6.87256	7.02976	6.99081	7.92149	8.00984	7.98848	6.29935	6.07643	6.20412	TP53INP2	protein_coding
1456	ENSG00000078808	10.6742	10.6423	10.6291	10.5674	10.6079	10.5447	10.6044	10.5701	10.6442	10.6672	10.5517	10.5946	10.7457	10.692	10.6432	SDF4	protein_coding
1457	ENSG00000078814	3.67872	3.55657	3.71671	4.38859	4.0844	4.07185	3.41496	3.69166	3.32523	4.29146	4.07249	4.0656	3.40643	3.43134	3.31939	MYH7B	protein_coding
1458	ENSG00000078898	0	0	0	0	0	0	0	0	0	0	0	0	0	0	0	BPIFB2	protein_coding
1459	ENSG00000078900	8.24728	8.07249	8.12253	7.09274	7.21357	7.29053	7.88668	8.08147	7.90774	6.47492	6.35409	6.52412	8.81198	8.66656	8.73512	TP73	protein_coding
1460	ENSG00000078902	10.2188	10.2868	10.2053	9.8443	9.93815	9.98286	10.2009	10.2022	10.201	10.1285	10.1533	10.1816	10.1667	10.1289	10.0706	TOLLIP	protein_coding
1461	ENSG00000078967	7.19513	7.19447	7.3253	7.2201	7.09827	7.1489	7.24087	7.35563	7.09515	7.12848	7.16201	7.16445	7.37263	7.23118	7.24366	UBE2D4	protein_coding
1462	ENSG00000079101	-2.4006	-2.29533	-2.40077	-2.40043	-2.4005	-2.40093	-2.2961	-2.40099	-2.39999	-2.40039	-2.40059	-2.40098	-2.40076	-2.29415	-2.40091	CLUL1	protein_coding
1463	ENSG00000079102	-1.23196	-1.23197	-1.23238	-1.11854	-1.23169	-1.23278	-1.23214	-1.23295	-1.11271	-1.23141	-1.12074	-1.23291	-1.23236	-0.925562	-1.12496	RUNX1T1	protein_coding
1464	ENSG00000079112	-2.44469	-2.44469	-2.33951	-2.44451	-2.44458	-2.44501	-2.44476	-2.34215	-2.44407	-2.44447	-2.44468	-2.44506	-2.44485	-2.44459	-2.34112	CDH17	protein_coding
1465	ENSG00000079134	8.55292	8.48324	8.55365	8.47762	8.49823	8.56204	8.55978	8.5583	8.52123	8.46662	8.54433	8.39224	8.62321	8.66175	8.69996	THOC1	protein_coding
1466	ENSG00000079150	4.56566	4.59989	4.26878	4.1219	4.11367	4.29113	4.36641	4.57948	4.36831	4.17763	3.99456	4.15139	4.3952	4.64757	4.55817	FKBP7	protein_coding
1467	ENSG00000079156	6.12159	5.99168	6.07658	5.05927	5.39026	5.26244	5.89223	5.88913	5.9331	4.60595	4.80234	4.82246	6.15399	6.22791	6.23967	OSBPL6	protein_coding
1468	ENSG00000079215	11.0906	11.0886	11.127	10.7014	10.6452	10.6485	11.0933	11.0474	11.1043	10.7948	10.8596	10.7925	11.0313	11.0755	11.064	SLC1A3	protein_coding
1469	ENSG00000079246	11.4311	11.4184	11.416	11.4605	11.4741	11.3837	11.405	11.3662	11.477	11.4043	11.3955	11.3386	11.4621	11.5025	11.4612	XRCC5	protein_coding
1470	ENSG00000079257	7.67925	7.68483	7.72514	7.74465	7.7558	7.77393	7.5611	7.73808	7.63075	7.6105	7.67497	7.64766	7.27486	7.11965	7.26193	LXN	protein_coding
1471	ENSG00000079263	1.31942	1.40401	1.54366	1.13092	1.01996	1.01485	1.12552	1.38659	1.3428	1.62956	1.31981	1.46304	1.1236	1.01984	1.12033	SP140	protein_coding
1472	ENSG00000079277	9.60913	9.62565	9.65999	9.62762	9.49853	9.60076	9.64237	9.58347	9.68198	9.60952	9.53461	9.57527	9.6492	9.73269	9.65552	MKNK1	protein_coding
1473	ENSG00000079308	6.39128	6.35104	6.61926	5.29459	4.97478	5.1165	6.32561	6.1691	6.4185	5.10326	4.88004	5.40034	6.04016	6.13433	5.96282	TNS1	protein_coding
1474	ENSG00000079313	9.86382	9.95898	9.85066	9.95426	9.92775	9.92138	9.78052	9.86819	9.85966	10.081	10.1161	10.152	9.89958	9.94538	9.79147	REXO1	protein_coding
1475	ENSG00000079332	11.019	11.0005	11.0201	10.6331	10.6352	10.5981	11.0155	10.967	11.0232	11.0988	11.1031	11.0477	10.6437	10.6523	10.6685	SAR1A	protein_coding
1476	ENSG00000079335	7.47884	7.31864	7.47417	7.39304	7.43376	7.35613	7.42883	7.66072	7.45272	7.6044	7.58423	7.82501	6.88816	7.13867	7.20177	CDC14A	protein_coding
1477	ENSG00000079337	7.11379	7.28282	7.17277	8.00186	8.01368	8.11231	7.21845	7.21429	7.19244	8.19877	8.2012	8.24951	7.1113	6.98197	7.11872	RAPGEF3	protein_coding
1478	ENSG00000079385	9.6858	9.70059	9.78303	7.42194	7.48932	7.51442	9.67757	9.75159	9.71301	9.60467	9.6452	9.71826	5.77266	6.16149	6.16157	CEACAM1	protein_coding
1479	ENSG00000079387	10.0856	10.0685	10.0791	10.0165	10.0386	10.0667	10.1007	10.1514	10.0596	10.0046	10.0561	10.0777	10.0479	10.1194	10.1031	SENP1	protein_coding
1480	ENSG00000079393	-1.71157	-1.71157	-1.71186	-1.49973	-1.71138	-1.60653	-1.60332	-1.60736	-1.71051	-1.71119	-1.71155	-1.71222	-1.71184	-1.7114	-1.7121	DUSP13	protein_coding
1481	ENSG00000079432	10.4944	10.5626	10.4993	10.3792	10.2235	10.3995	10.4023	10.519	10.5946	10.3633	10.3826	10.4737	10.5279	10.3569	10.3855	CIC	protein_coding
1482	ENSG00000079435	6.14513	6.26172	6.26314	7.06448	6.93947	7.02243	5.965	6.22152	6.1446	6.8581	6.65109	6.89598	6.76704	6.40273	6.01756	LIPE	protein_coding
1483	ENSG00000079459	10.8282	10.8899	10.8345	10.9022	10.9251	10.875	10.9079	10.8344	10.9549	10.8775	10.8182	10.8102	10.7014	10.6834	10.6409	FDFT1	protein_coding
1484	ENSG00000079462	8.01897	7.94061	7.98024	7.95454	8.00988	7.97831	7.98469	8.03686	7.95588	7.70709	7.74262	7.78337	8.1215	8.06338	8.08234	PAFAH1B3	protein_coding
1485	ENSG00000079482	8.70485	8.70738	8.81135	9.16664	9.22653	9.12386	8.56917	8.65288	8.62964	9.0015	8.99661	8.88007	8.70148	8.78161	8.81747	OPHN1	protein_coding
1486	ENSG00000079557	-2.409	-2.40901	-2.40917	-2.40883	-2.4089	-2.40932	-2.40907	-2.40939	-2.4084	-2.30134	-2.30374	-2.30822	-2.40916	-2.40891	-2.4093	AFM	protein_coding
1487	ENSG00000079616	10.7241	10.6464	10.6448	10.7261	10.7688	10.7064	10.6291	10.6806	10.7103	10.5782	10.5319	10.5101	10.8232	10.7911	10.7467	KIF22	protein_coding
1488	ENSG00000079689	0	0	0	0	0	0	0	0	0	0	0	0	0	0	0	SCGN	protein_coding
1489	ENSG00000079691	9.34859	9.37654	9.43453	9.25206	9.19205	9.31781	9.40273	9.34939	9.28639	9.18805	9.2937	9.23298	9.44812	9.39322	9.52714	LRRC16A	protein_coding
1490	ENSG00000079739	9.69724	9.67692	9.68655	9.44928	9.54669	9.49677	9.66482	9.65862	9.63748	9.29016	9.33322	9.32933	9.73738	9.73988	9.77246	PGM1	protein_coding
1491	ENSG00000079785	10.591	10.6087	10.5857	10.5024	10.5528	10.5351	10.6131	10.5717	10.6209	10.5623	10.5619	10.4873	10.6111	10.6607	10.6357	DDX1	protein_coding
1492	ENSG00000079805	10.948	10.9569	10.9677	10.9155	10.9132	10.8886	10.8705	10.8799	10.9587	10.9234	10.8543	10.895	10.9418	10.9169	10.8956	DNM2	protein_coding
1493	ENSG00000079819	10.963	10.9819	10.9721	10.7096	10.6196	10.6764	10.9216	10.9811	10.9915	10.846	10.9194	10.8593	10.8379	10.8359	10.8532	EPB41L2	protein_coding
1494	ENSG00000079841	0.1319	0.219902	0.127778	0.136192	-0.071985	0.0294223	0.0334369	0.0283784	-0.069343	0.0379377	-0.0724969	0.0286394	0.0320711	0.03607	-0.0741523	RIMS1	protein_coding
1495	ENSG00000079931	4.5826	4.80659	4.86717	3.72228	3.64225	3.73265	4.93514	4.7495	4.86489	3.4093	3.70359	3.16261	4.62863	4.56053	4.87361	MOXD1	protein_coding
1496	ENSG00000079950	9.63229	9.58115	9.71049	9.71194	9.66297	9.7465	9.67469	9.78095	9.68992	9.74504	9.77544	9.80876	9.41353	9.47194	9.4734	STX7	protein_coding
1497	ENSG00000079974	4.97582	4.84169	4.88558	5.17995	5.32537	4.9264	4.99654	4.94729	4.7393	5.03977	5.06911	5.14829	4.88724	5.0219	5.26024	RABL2B	protein_coding
1498	ENSG00000079999	10.5761	10.5339	10.5579	10.4257	10.3768	10.3616	10.4771	10.4714	10.5398	10.3992	10.4139	10.4383	10.6321	10.5794	10.5654	KEAP1	protein_coding
1499	ENSG00000080007	5.79809	5.73354	5.59132	6.26706	6.36919	6.14777	5.78597	6.08944	5.98353	6.21333	6.12933	6.01135	5.68503	5.53772	5.84468	DDX43	protein_coding
1500	ENSG00000080031	4.46631	4.21987	4.44236	5.49936	5.54836	5.75404	4.41078	4.26953	4.40769	5.54628	5.64407	5.18882	3.89871	3.8615	3.73906	PTPRH	protein_coding
1501	ENSG00000080166	-0.9157	-0.91571	-0.916216	-0.915162	-0.804369	-0.625531	-0.707923	-0.916905	-0.913824	-0.915034	-0.805716	-0.81104	-0.916182	-0.9154	-0.810071	DCT	protein_coding
1502	ENSG00000080189	9.78393	9.76616	9.81236	9.97579	10.037	9.95979	9.77561	9.76978	9.75838	9.98018	9.95011	9.98117	9.85099	9.65441	9.72962	SLC35C2	protein_coding
1503	ENSG00000080200	9.63729	9.59889	9.6359	9.41741	9.20909	9.36593	9.51199	9.62803	9.64491	9.44211	9.49702	9.43544	9.57405	9.68417	9.59233	CRYBG3	protein_coding
1504	ENSG00000080224	1.24151	1.0331	1.41084	1.5762	1.5726	1.40376	1.1399	1.22934	1.15496	1.42805	1.24182	1.47716	1.13797	1.14361	1.02951	EPHA6	protein_coding
1505	ENSG00000080293	0	0	0	0	0	0	0	0	0	0	0	0	0	0	0	SCTR	protein_coding
1506	ENSG00000080298	5.32648	5.7793	5.48389	6.03214	6.57826	6.42069	5.52495	5.60756	5.63816	6.07296	6.06984	5.73481	5.08489	4.82654	4.92019	RFX3	protein_coding
1507	ENSG00000080345	11.322	11.379	11.4142	11.4222	11.3583	11.3989	11.3106	11.4185	11.4253	11.5084	11.5541	11.4783	11.272	11.3705	11.3823	RIF1	protein_coding
1508	ENSG00000080371	10.5991	10.562	10.6267	10.3658	10.485	10.4468	10.648	10.6125	10.6677	10.521	10.6056	10.5412	10.4813	10.551	10.5707	RAB21	protein_coding
1509	ENSG00000080493	-0.918855	-0.918867	-0.919407	-0.80284	-0.518484	-0.809942	-0.919085	-0.920144	-0.688204	-0.918144	-0.918822	-0.81065	-0.919371	-0.918535	-0.919858	SLC4A4	protein_coding
1510	ENSG00000080503	10.0022	10.0688	10.0829	10.1441	10.0892	10.1484	10.0775	10.0824	10.0617	9.90749	9.88544	9.91582	9.90316	9.89187	9.93193	SMARCA2	protein_coding
1511	ENSG00000080511	-2.39623	-2.29086	-2.3964	-2.39606	-2.28956	-2.39656	-2.3963	-2.39663	-2.39562	-2.39602	-2.2907	-2.39661	-2.39639	-2.39614	-2.39654	RDH8	protein_coding
1512	ENSG00000080546	8.066	7.93447	7.90685	7.40777	7.53874	7.43097	8.15805	8.08407	7.9389	7.40785	7.37548	7.34593	8.05834	7.98072	8.13693	SESN1	protein_coding
1513	ENSG00000080561	7.92289	7.89534	7.84062	7.52152	7.51568	7.64508	7.76303	7.95631	7.81042	8.02306	7.84264	7.89455	7.60862	7.65905	7.64294	MID2	protein_coding
1514	ENSG00000080572	-1.68053	-1.47114	-1.68083	-1.68021	-1.68033	-1.68111	-1.57151	-1.68123	-1.56289	-1.68014	-1.68051	-1.6812	-1.68081	-1.56939	-1.68108	PIH1D3	protein_coding
1515	ENSG00000080573	7.93332	7.95786	7.91514	5.92058	6.13952	6.35214	7.59905	7.855	7.87248	7.22456	7.13018	7.3883	7.78525	7.3608	7.5652	COL5A3	protein_coding
1516	ENSG00000080603	12.3041	12.3077	12.3207	12.2916	12.1388	12.2346	12.2664	12.3144	12.4222	12.4345	12.467	12.4537	12.2752	12.2597	12.2727	SRCAP	protein_coding
1517	ENSG00000080608	9.40183	9.3645	9.50086	9.67665	9.60606	9.56457	9.49545	9.45219	9.3547	9.63709	9.60522	9.51802	9.56194	9.56477	9.58234	KIAA0020	protein_coding
1518	ENSG00000080618	-0.384341	-0.284879	-0.386821	-0.493395	-0.382751	-0.495462	-0.494406	-0.294171	-0.491597	-0.381144	-0.494075	-0.495667	-0.198849	-0.493714	-0.388847	CPB2	protein_coding
1519	ENSG00000080644	1.83749	2.20962	1.99487	1.84511	1.64694	1.98608	1.92052	2.05475	1.95446	1.84692	1.83793	1.63378	1.99549	1.84174	1.90871	CHRNA3	protein_coding
1520	ENSG00000080709	1.46511	1.24837	1.45942	1.65494	1.80856	1.8517	1.46274	1.62782	1.67564	1.47243	1.46546	1.62861	1.4598	1.46841	1.54696	KCNN2	protein_coding
1521	ENSG00000080802	9.45143	9.48689	9.46965	9.40584	9.37356	9.48953	9.33703	9.41167	9.30992	9.64546	9.66733	9.67332	9.21791	9.30562	9.38038	CNOT4	protein_coding
1522	ENSG00000080815	10.5997	10.6095	10.6484	10.7758	10.6849	10.7343	10.6122	10.6524	10.6354	10.8723	10.9171	10.8542	10.5714	10.5614	10.5637	PSEN1	protein_coding
1523	ENSG00000080819	9.84676	9.86066	9.86091	9.66864	9.74617	9.69416	9.88129	9.86259	9.80748	9.53623	9.53143	9.551	9.91736	9.90455	9.93709	CPOX	protein_coding
1524	ENSG00000080822	10.3064	10.2819	10.2628	10.0165	10.087	10.0796	10.294	10.287	10.2939	10.2384	10.176	10.1765	10.2214	10.2256	10.1936	CLDND1	protein_coding
1525	ENSG00000080823	7.19911	7.09872	7.02861	7.75549	7.86684	7.87987	7.25366	7.23117	7.14808	6.97062	7.0139	7.22639	7.45109	7.39016	7.27229	MOK	protein_coding
1526	ENSG00000080824	10.473	10.4491	10.4504	10.3974	10.4285	10.3451	10.4804	10.4717	10.5016	10.3997	10.3758	10.3535	10.662	10.7321	10.6797	HSP90AA1	protein_coding
1527	ENSG00000080839	10.154	10.1968	10.1286	10.2758	10.304	10.3225	10.1371	10.2159	10.1244	10.0918	10.1751	10.1622	10.1637	10.2014	10.2619	RBL1	protein_coding
1528	ENSG00000080845	10.5863	10.6404	10.5846	10.527	10.4569	10.4976	10.5045	10.6032	10.6158	10.7467	10.7863	10.7507	10.5659	10.5449	10.4515	DLGAP4	protein_coding
1529	ENSG00000080854	6.63861	6.53196	6.64447	7.13137	6.769	7.02616	6.59969	6.76428	6.80232	7.13926	7.09999	7.27943	7.25316	7.2943	7.14333	IGSF9B	protein_coding
1530	ENSG00000080910	0	0	0	0	0	0	0	0	0	0	0	0	0	0	0	CFHR2	protein_coding
1531	ENSG00000080947	3.47408	3.36219	3.5581	3.31881	2.67323	3.38725	3.35576	3.38059	3.35916	3.25875	3.30342	3.13927	3.15853	3.48397	3.07568	CROCCP3	pseudogene
1532	ENSG00000080986	9.14088	9.20102	9.19204	9.29355	9.3124	9.2919	9.21901	9.22182	9.14683	9.01176	9.12127	9.05112	9.3188	9.38751	9.42818	NDC80	protein_coding
1533	ENSG00000081014	10.4868	10.4775	10.4977	10.6736	10.6408	10.6656	10.5446	10.5821	10.4944	10.7159	10.7471	10.7833	10.3706	10.4225	10.4549	AP4E1	protein_coding
1534	ENSG00000081019	8.95325	8.98997	8.98743	8.95873	8.90001	9.02014	8.94163	9.06159	8.8592	9.25131	9.33592	9.28848	8.6492	8.71108	8.75973	RSBN1	protein_coding
1535	ENSG00000081026	9.01734	9.1088	9.21228	8.6409	8.52981	8.57967	9.0684	9.11244	9.14557	8.4346	8.57219	8.40055	9.26164	9.25149	9.37635	MAGI3	protein_coding
1536	ENSG00000081041	1.28672	1.28667	1.48952	1.50095	1.39746	1.7356	1.58511	1.73209	1.70245	1.96643	1.58839	1.804	1.58155	1.49838	1.65928	CXCL2	protein_coding
1537	ENSG00000081051	-3.95875	-3.95875	-3.95881	-3.84775	-3.95871	-3.95886	-3.95877	-3.95889	-3.95852	-3.95867	-3.95874	-3.95888	-3.9588	-3.95871	-3.95886	AFP	protein_coding
1538	ENSG00000081052	4.6616	4.4857	4.81915	4.00216	4.33935	4.14745	4.58471	4.72929	4.48893	4.51543	4.36883	4.67171	3.84441	3.67252	3.55489	COL4A4	protein_coding
1539	ENSG00000081059	4.45737	4.45691	4.66145	4.52217	4.24348	4.2825	4.52842	4.72846	4.62103	3.91429	4.45876	4.59694	5.04608	4.94995	4.89055	TCF7	protein_coding
1540	ENSG00000081087	9.1988	9.18896	9.17329	8.75044	8.9988	8.92823	9.24889	9.2539	9.137	9.25431	9.19633	9.26354	8.85608	8.84983	8.93246	OSTM1	protein_coding
1541	ENSG00000081138	1.91057	1.66465	2.09852	1.46927	1.46746	1.34395	1.66181	1.55518	1.78289	1.67405	1.66524	1.55577	1.74521	1.83996	1.81777	CDH7	protein_coding
1542	ENSG00000081148	-1.19158	-1.19158	-1.19197	-1.19116	-1.19132	-1.19234	-1.0865	-1.09066	-1.07769	-1.19107	-1.08546	-1.19246	-1.08762	-1.08433	-1.08954	IMPG2	protein_coding
1543	ENSG00000081154	9.49258	9.46154	9.48568	9.41306	9.54989	9.48547	9.49677	9.46973	9.58614	9.49698	9.44698	9.50341	9.42018	9.5164	9.51286	PCNP	protein_coding
1544	ENSG00000081177	9.31541	9.21363	9.26369	9.38265	9.52897	9.51452	9.39317	9.27368	9.19609	9.44991	9.45832	9.38206	9.20685	9.35229	9.18053	EXD2	protein_coding
1545	ENSG00000081181	3.83991	3.77615	4.27923	4.81413	4.5493	4.77068	4.24855	4.01739	3.90945	4.79084	4.34465	4.67699	4.09711	3.96964	3.92132	ARG2	protein_coding
1546	ENSG00000081189	8.25526	8.06453	8.36229	7.16621	7.22679	7.06798	8.33671	8.31308	7.92935	7.08632	7.02598	7.14927	7.54126	7.38521	7.60398	MEF2C	protein_coding
1547	ENSG00000081237	1.42498	1.02671	1.13648	1.34493	1.34228	1.23321	1.02583	1.32255	1.26301	1.02962	1.33844	1.32321	1.49731	1.34189	1.63132	PTPRC	protein_coding
1548	ENSG00000081248	-1.68963	-1.68964	-1.68993	-1.57783	-1.68944	-1.69021	-1.68976	-1.69033	-1.57233	-1.57731	-1.68962	-1.48899	-1.68991	-1.68946	-1.69018	CACNA1S	protein_coding
1549	ENSG00000081277	12.6037	12.6196	12.59	12.4243	12.3938	12.3713	12.5755	12.5398	12.6694	12.5843	12.5847	12.5375	12.5771	12.5713	12.5267	PKP1	protein_coding
1550	ENSG00000081307	9.58125	9.53941	9.63679	9.41224	9.38205	9.40745	9.64387	9.63052	9.64212	9.53456	9.50913	9.50312	9.52926	9.57285	9.55948	UBA5	protein_coding
1551	ENSG00000081320	8.88899	8.90794	9.01684	8.53455	8.78051	8.84437	9.08386	8.91667	8.91211	9.01527	8.97334	9.02066	8.81668	8.74701	8.93734	STK17B	protein_coding
1552	ENSG00000081377	9.39322	9.39252	9.33834	9.25849	9.30256	9.27884	9.45291	9.45249	9.44068	9.28724	9.3893	9.30722	9.2503	9.49683	9.42288	CDC14B	protein_coding
1553	ENSG00000081386	9.37638	9.39984	9.40904	9.33059	9.3635	9.43113	9.33323	9.37954	9.34307	9.55968	9.64689	9.63501	9.18478	9.09795	9.26979	ZNF510	protein_coding
1554	ENSG00000081479	4.38542	4.20902	3.98247	3.39029	3.04368	2.8019	4.08118	4.42541	4.32623	4.15887	4.09138	4.30138	2.69912	2.83418	2.68864	LRP2	protein_coding
1555	ENSG00000081665	6.89201	6.81549	6.93168	7.05569	7.23834	6.85049	6.80285	6.97517	7.00645	7.16489	7.28415	7.32217	6.32567	6.63008	6.68932	ZNF506	protein_coding
1556	ENSG00000081692	8.17988	8.2719	8.03168	8.32886	8.30698	8.24847	8.20629	8.214	8.08835	8.42269	8.39309	8.44133	8.26203	8.18108	8.21915	JMJD4	protein_coding
1557	ENSG00000081721	9.23398	9.18788	9.19489	9.17017	9.20832	9.14864	9.28921	9.18141	9.21141	9.11472	9.11233	9.12688	9.28812	9.29575	9.21476	DUSP12	protein_coding
1558	ENSG00000081760	10.4287	10.4071	10.4005	10.3805	10.3833	10.3926	10.4327	10.4323	10.3883	10.3519	10.27	10.2531	10.2766	10.213	10.2552	AACS	protein_coding
1559	ENSG00000081791	9.89571	9.95229	9.90573	9.96697	9.93354	9.9479	9.89541	9.98139	9.87576	9.8715	9.93443	9.97477	9.94615	9.98678	9.93641	KIAA0141	protein_coding
1560	ENSG00000081800	0	0	0	0	0	0	0	0	0	0	0	0	0	0	0	SLC13A1	protein_coding
1561	ENSG00000081803	8.38456	8.3442	8.42287	7.85559	7.89453	7.96315	8.45383	8.48039	8.48612	8.31376	8.18461	8.05557	7.74726	8.09842	8.00237	CADPS2	protein_coding
1562	ENSG00000081818	0	0	0	0	0	0	0	0	0	0	0	0	0	0	0	PCDHB4	protein_coding
1563	ENSG00000081842	-4.00796	-4.00796	-3.90212	-4.0079	-4.00792	-4.00807	-4.00798	-4.00809	-4.00775	-4.00789	-4.00796	-4.00809	-4.00801	-4.00793	-4.00806	PCDHA6	protein_coding
1564	ENSG00000081853	2.53915	2.47104	2.38792	2.06004	2.15482	2.30185	2.14605	2.57243	2.51395	2.41325	2.05306	2.13089	2.46022	2.15433	2.44975	PCDHGA2	protein_coding
1565	ENSG00000081870	7.82302	7.81649	7.94883	8.09796	8.17906	8.13659	8.03928	7.94426	8.01137	8.11109	8.00517	7.97749	7.95106	8.00718	8.02099	HSPB11	protein_coding
1566	ENSG00000081913	10.2396	10.2568	10.2826	10.7175	10.6408	10.6614	10.2034	10.2618	10.1479	10.0692	10.142	10.1677	10.4459	10.4633	10.4824	PHLPP1	protein_coding
1567	ENSG00000081923	10.6406	10.6269	10.5934	10.8713	10.8618	10.8461	10.659	10.5794	10.5768	10.4394	10.5201	10.5014	10.8425	10.856	10.8918	ATP8B1	protein_coding
1568	ENSG00000081985	3.85038	3.63945	3.36867	3.16674	3.24397	3.94794	3.97867	4.17034	4.01444	3.25357	3.38578	3.59951	4.09009	3.76052	3.862	IL12RB2	protein_coding
1569	ENSG00000082014	7.18368	6.9194	7.24682	5.99459	6.00282	6.12861	6.91679	6.98758	6.95082	6.29645	6.25856	5.9143	7.28674	7.24291	7.08314	SMARCD3	protein_coding
1570	ENSG00000082068	8.82444	8.66199	8.72399	8.75634	8.7364	8.81215	8.7865	8.73495	8.75499	8.61425	8.59709	8.57572	8.71389	8.76269	8.79937	WDR70	protein_coding
1571	ENSG00000082074	8.88535	8.93254	8.93151	9.24165	9.0846	9.24946	8.89093	9.05486	9.03132	9.97693	9.99455	9.96059	8.41426	8.28935	8.32315	FYB	protein_coding
1572	ENSG00000082126	-0.276785	-0.276837	-0.179679	-0.387646	-0.275138	-0.389954	-0.277855	-0.39026	-0.38564	0.0106421	-0.175313	-0.390184	-0.389176	-0.388002	-0.281455	MPP4	protein_coding
1573	ENSG00000082146	4.80133	5.0311	5.12077	4.93088	4.81698	5.22549	4.92733	5.00126	4.81416	4.97004	5.20176	4.88127	5.14952	4.98449	5.09949	STRADB	protein_coding
1574	ENSG00000082153	8.16904	8.22205	8.21921	8.10946	8.07138	7.98414	8.191	8.15629	8.22425	8.09301	8.12938	8.0466	8.13285	8.09896	8.09816	BZW1	protein_coding
1575	ENSG00000082175	-4.03884	-4.03884	-4.03889	-4.03878	-4.0388	-4.03894	-4.03886	-4.03897	-4.03863	-4.03876	-4.03883	-3.93607	-4.03889	-4.0388	-4.03894	PGR	protein_coding
1576	ENSG00000082196	2.94292	2.59238	2.6597	2.82922	2.59979	2.64837	3.1041	2.71596	3.05568	2.89884	2.21011	2.39535	2.49808	2.67869	2.85548	C1QTNF3	protein_coding
1577	ENSG00000082212	9.90999	9.89795	9.92359	9.87062	9.87016	9.90815	9.90533	9.94298	9.94854	9.77547	9.82023	9.70789	10.0631	10.1035	10.032	ME2	protein_coding
1578	ENSG00000082213	9.69152	9.62212	9.6518	9.48694	9.71858	9.6254	9.66227	9.68757	9.66	9.70957	9.64031	9.70641	9.55202	9.64121	9.60995	C5orf22	protein_coding
1579	ENSG00000082258	9.48919	9.5257	9.5026	9.57146	9.61134	9.63415	9.47286	9.50227	9.42745	9.79707	9.77938	9.89639	9.31791	9.34298	9.42203	CCNT2	protein_coding
1580	ENSG00000082269	8.76879	8.77422	8.77668	8.62069	8.57874	8.65831	8.81156	8.79984	8.80262	8.90176	9.12058	9.11934	8.59126	8.64654	8.73643	FAM135A	protein_coding
1581	ENSG00000082293	0	0	0	0	0	0	0	0	0	0	0	0	0	0	0	COL19A1	protein_coding
1582	ENSG00000082397	-3.98406	-3.87577	-3.98412	-3.984	-3.98403	-3.98418	-3.98409	-3.9842	-3.98385	-3.98399	-3.98406	-3.9842	-3.98412	-3.98403	-3.98417	EPB41L3	protein_coding
1583	ENSG00000082438	10.655	10.6635	10.6483	10.3853	10.4464	10.4306	10.6209	10.6773	10.651	10.2808	10.3836	10.372	10.8096	10.8366	10.8632	COBLL1	protein_coding
1584	ENSG00000082458	10.8592	10.8291	10.8314	10.3512	10.3852	10.2979	10.8584	10.8456	10.8181	10.2898	10.2404	10.3304	10.782	10.7775	10.8126	DLG3	protein_coding
1585	ENSG00000082482	-0.224832	-0.112152	-0.225719	-0.00553391	0.17364	0.156221	-0.113214	-0.226904	-0.221613	-0.108644	-0.224778	-0.118092	-0.225661	-0.11054	-0.226445	KCNK2	protein_coding
1586	ENSG00000082497	9.24114	9.20893	9.37973	9.23395	9.24302	9.33708	9.36425	9.29928	9.20915	8.89067	9.06522	9.12269	9.24828	9.30496	9.42182	SERTAD4	protein_coding
1587	ENSG00000082512	7.47204	7.39023	7.48825	7.23738	6.98602	6.9227	7.60723	7.51099	7.61803	7.20092	7.13377	7.2308	7.53119	7.58778	7.44025	TRAF5	protein_coding
1588	ENSG00000082515	8.32923	8.23958	8.24087	8.27096	8.2174	8.20873	8.32735	8.22043	8.36143	8.15995	8.25106	8.24872	8.36151	8.42073	8.33125	MRPL22	protein_coding
1589	ENSG00000082516	10.6976	10.626	10.707	10.6314	10.649	10.6489	10.6497	10.6919	10.6934	10.762	10.7996	10.7563	10.7768	10.8359	10.8179	GEMIN5	protein_coding
1590	ENSG00000082556	0.326507	0.216353	0.21522	0.329529	0.429284	0.417911	0.215895	0.416164	0.44246	0.330248	0.426727	0.586631	0.323795	0.328195	0.321231	OPRK1	protein_coding
1591	ENSG00000082641	12.0328	12.02	11.9828	11.8992	11.8842	11.8354	11.9998	11.9543	12.0699	11.9724	11.9905	11.9422	11.9986	11.9798	11.9574	NFE2L1	protein_coding
1592	ENSG00000082684	-0.240995	-0.241011	-0.241778	-0.131246	-0.132265	-0.0444945	-0.241321	-0.139839	-0.0220354	-0.0314807	-0.133743	-0.139587	-0.241727	-0.132417	-0.0440056	SEMA5B	protein_coding
1593	ENSG00000082701	11.3854	11.4261	11.4299	11.5777	11.5299	11.59	11.4315	11.4305	11.4813	11.3944	11.4658	11.4251	11.4562	11.4893	11.4954	GSK3B	protein_coding
1594	ENSG00000082781	10.9953	11.0106	10.9609	11.1393	11.1402	11.1493	11.0288	10.97	11.0305	11.1725	11.1887	11.1608	10.943	10.9018	10.9077	ITGB5	protein_coding
1595	ENSG00000082805	10.8957	10.9021	10.9152	10.6366	10.5207	10.5662	10.8954	10.9792	10.8859	10.6619	10.6758	10.6842	10.9568	10.9748	10.9856	ERC1	protein_coding
1596	ENSG00000082898	11.9128	11.936	11.916	11.8185	11.8282	11.7962	11.915	11.8768	12.0035	11.8169	11.7761	11.763	11.942	12.0127	11.9388	XPO1	protein_coding
1597	ENSG00000082929	-2.43338	-2.32596	-2.43355	-2.4332	-2.43327	-2.32977	-2.43345	-2.43378	-2.43276	-2.43316	-2.43337	-2.43376	-2.43354	-2.43328	-2.32953	C4orf6	protein_coding
1598	ENSG00000082996	9.29893	9.1782	9.21447	9.18171	9.23989	9.15498	9.1622	9.224	9.25982	9.19254	9.27308	9.26506	9.07753	9.14679	9.01722	RNF13	protein_coding
1599	ENSG00000083067	-3.01334	-3.01334	-3.01345	-3.01322	-3.01327	-3.01356	-3.01339	-2.91025	-3.01292	-3.01319	-2.90562	-3.01359	-3.01345	-3.01327	-3.01355	TRPM3	protein_coding
1600	ENSG00000083093	10.2703	10.3439	10.4252	10.4129	10.4184	10.4206	10.4272	10.3961	10.4182	10.5231	10.4642	10.4889	10.1649	10.2271	10.2087	PALB2	protein_coding
1601	ENSG00000083097	8.52503	8.64238	8.55801	8.65835	8.53224	8.62856	8.5466	8.59223	8.65435	8.63253	8.82846	8.77514	8.31519	8.41153	8.683	DOPEY1	protein_coding
1602	ENSG00000083099	8.48493	8.56781	8.49493	8.7821	8.85828	8.80384	8.66587	8.44517	8.60702	8.7718	8.78535	8.77361	8.52945	8.56698	8.64647	LYRM2	protein_coding
1603	ENSG00000083123	7.67421	7.65418	7.79786	8.12969	8.14885	8.05271	7.692	7.80305	7.59303	7.53894	7.4	7.42166	7.93562	7.96032	8.05222	BCKDHB	protein_coding
1604	ENSG00000083168	11.0548	11.0891	11.1125	11.2302	11.1222	11.2454	11.0619	11.1189	11.1072	11.2429	11.3319	11.3147	11.1304	11.1288	11.0997	KAT6A	protein_coding
1605	ENSG00000083223	10.709	10.7091	10.806	10.6568	10.6924	10.706	10.7138	10.7483	10.7698	10.8552	10.9027	10.8759	10.6034	10.5565	10.6426	ZCCHC6	protein_coding
1606	ENSG00000083290	9.32931	9.27307	9.32772	9.48913	9.46195	9.46915	9.31071	9.37564	9.20314	9.49952	9.57433	9.52535	8.87923	8.82824	8.90685	ULK2	protein_coding
1607	ENSG00000083307	10.8224	10.878	10.8595	10.9508	11.0086	11.0037	10.8503	10.8236	10.877	10.8513	10.9046	10.914	10.9453	10.9691	10.9208	GRHL2	protein_coding
1608	ENSG00000083312	11.5056	11.4897	11.4826	11.5791	11.6019	11.5852	11.4777	11.4361	11.5059	11.5378	11.6116	11.5683	11.4675	11.5498	11.529	TNPO1	protein_coding
1609	ENSG00000083444	10.4428	10.4739	10.4252	10.3099	10.2871	10.2351	10.4505	10.4282	10.4324	10.1876	10.2355	10.2082	10.5492	10.4815	10.4832	PLOD1	protein_coding
1610	ENSG00000083454	5.47685	5.6543	5.42523	5.05111	5.49442	5.24511	5.64323	5.5256	5.47524	5.12384	5.35322	5.09292	5.60781	5.46866	5.74095	P2RX5	protein_coding
1611	ENSG00000083457	8.23617	8.17798	8.15381	8.02992	8.05734	7.90851	8.27726	8.12158	8.14625	7.71864	7.7417	7.66416	8.32065	8.35594	8.36768	ITGAE	protein_coding
1612	ENSG00000083520	10.5822	10.5535	10.5454	10.7664	10.7282	10.8019	10.6524	10.6137	10.6005	10.7669	10.7873	10.7375	10.6359	10.6618	10.6884	DIS3	protein_coding
1613	ENSG00000083535	8.88677	8.82783	8.993	9.18845	9.21864	9.12252	8.94462	8.99941	8.9574	9.19219	9.20552	9.13475	8.84886	8.87787	8.89874	PIBF1	protein_coding
1614	ENSG00000083544	8.71524	8.84835	8.84614	8.8434	8.87675	8.9301	8.80548	8.77982	8.78561	8.7813	8.94352	8.85322	8.68637	8.79449	8.77176	TDRD3	protein_coding
1615	ENSG00000083622	0	0	0	0	0	0	0	0	0	0	0	0	0	0	0	AC000111.6	antisense
1616	ENSG00000083635	6.78748	6.8318	6.8756	6.85441	7.05763	7.02094	6.92534	6.87344	6.95775	7.23917	7.06723	7.22222	6.93895	6.92624	6.97836	NUFIP1	protein_coding
1617	ENSG00000083642	10.2808	10.2548	10.2749	10.1901	10.0873	10.2735	10.2197	10.2437	10.2679	10.047	10.1728	10.1062	10.1902	10.29	10.326	PDS5B	protein_coding
1618	ENSG00000083720	9.88163	9.83292	9.87085	9.73431	9.73191	9.78635	9.90104	9.88965	9.79115	9.3454	9.45397	9.34807	9.85192	9.90178	9.96302	OXCT1	protein_coding
1619	ENSG00000083750	7.03526	6.9754	7.16613	7.25767	7.37271	7.24191	7.14173	7.31277	7.1508	7.34704	7.33082	7.37395	6.46675	6.66464	6.69892	RRAGB	protein_coding
1620	ENSG00000083782	-4.03134	-4.03134	-4.03139	-4.03128	-4.0313	-3.92784	-4.03136	-4.03147	-4.03114	-4.03127	-4.03134	-4.03146	-4.03139	-4.03131	-4.03144	EPYC	protein_coding
1621	ENSG00000083799	10.2355	10.1404	10.2426	10.1602	10.2073	10.2525	10.1844	10.2532	10.2154	10.4344	10.4992	10.5487	9.7571	9.70462	9.85671	CYLD	protein_coding
1622	ENSG00000083807	6.11725	6.32836	6.51927	6.53041	6.55733	6.88255	6.43144	6.3717	6.18984	6.39812	6.30039	6.42873	6.44269	6.4895	6.55575	SLC27A5	protein_coding
1623	ENSG00000083812	8.67557	8.78127	8.66066	8.77459	8.63069	8.71817	8.69666	8.58856	8.54039	8.72586	8.67439	8.76658	8.42523	8.41037	8.46547	ZNF324	protein_coding
1624	ENSG00000083814	1.24967	1.5614	1.55459	1.73893	1.81107	1.78555	1.55865	1.45353	1.48751	1.65911	1.46722	1.4541	1.35945	1.73479	1.45649	ZNF671	protein_coding
1625	ENSG00000083817	6.97309	6.98248	6.97068	7.03637	7.3386	7.14924	7.08466	7.12775	7.09836	7.42047	7.24776	7.43293	6.79399	6.71253	6.80964	ZNF416	protein_coding
1626	ENSG00000083828	7.74499	7.96928	7.78874	7.75485	7.77848	7.83552	8.07014	7.96165	7.86441	7.85346	7.92454	7.96993	7.84752	7.88151	7.85049	ZNF586	protein_coding
1627	ENSG00000083838	7.87451	8.00693	7.94317	8.17289	8.0442	8.20795	7.92605	7.83417	8.01666	8.04045	8.08366	7.98165	7.67677	7.64931	7.70266	ZNF446	protein_coding
1628	ENSG00000083842	3.93476	3.67824	4.04524	3.75341	3.90007	3.58592	3.83087	4.05795	3.6202	3.75792	4.06682	3.69322	3.47833	3.74503	3.32485	ZNF8	protein_coding
1629	ENSG00000083844	7.57541	7.52726	7.51544	7.27855	7.4261	7.19772	7.47925	7.36504	7.45261	7.46972	7.67385	7.54047	7.21402	7.15725	7.35259	ZNF264	protein_coding
1630	ENSG00000083845	8.63803	8.75937	8.71339	8.7197	8.70287	8.66219	8.7458	8.67021	8.72285	8.63742	8.58529	8.65812	8.82573	8.80123	8.74866	RPS5	protein_coding
1631	ENSG00000083857	11.4989	11.4857	11.5855	12.0167	11.4635	11.7199	11.2221	11.5796	11.622	11.5933	11.8233	11.7853	11.6137	11.7705	11.728	FAT1	protein_coding
1632	ENSG00000083896	10.2861	10.2699	10.3749	10.5569	10.6046	10.5931	10.367	10.3623	10.3765	10.6305	10.6132	10.6477	10.3832	10.4302	10.358	YTHDC1	protein_coding
1633	ENSG00000083937	9.99089	9.9875	9.98767	9.94715	10.054	10.0686	10.0275	10.0315	10.0026	10.1422	10.1731	10.1248	9.89262	9.97586	9.94051	CHMP2B	protein_coding
1634	ENSG00000084070	9.24787	9.32	9.33723	8.83738	8.7093	8.83737	9.28105	9.35716	9.28265	8.87597	8.80386	8.91456	9.36538	9.20252	9.29862	SMAP2	protein_coding
1635	ENSG00000084072	9.13543	9.15135	9.11038	9.06178	9.06865	9.03921	9.15875	9.16206	9.22487	9.05198	8.92631	9.00175	9.17973	9.22295	9.14445	PPIE	protein_coding
1636	ENSG00000084073	10.8215	10.832	10.8476	10.7817	10.8009	10.7614	10.8316	10.801	10.8376	10.8435	10.8416	10.8009	10.8148	10.8709	10.8136	ZMPSTE24	protein_coding
1637	ENSG00000084090	11.1827	11.1773	11.1575	11.154	11.156	11.087	11.1827	11.1292	11.2207	11.0669	11.0373	11.0164	11.2685	11.2834	11.2453	STARD7	protein_coding
1638	ENSG00000084092	9.22202	9.33644	9.28991	9.48106	9.42233	9.4324	9.31228	9.2599	9.16915	9.13813	9.20129	9.22338	9.46937	9.46912	9.37619	NOA1	protein_coding
1639	ENSG00000084093	9.93107	9.8778	9.96677	10.0298	10.0873	10.0981	9.83326	9.96013	9.89761	10.1787	10.2235	10.2574	9.7249	9.7855	9.87575	REST	protein_coding
1640	ENSG00000084110	3.23057	2.6958	3.15244	3.36443	3.10993	3.46903	3.02421	3.13231	3.00201	3.25046	3.16835	3.59869	2.77766	3.10907	3.37106	HAL	protein_coding
1641	ENSG00000084112	11.5875	11.5248	11.5826	11.698	11.6108	11.6642	11.5777	11.6676	11.6668	11.7208	11.8086	11.822	11.451	11.4418	11.4899	SSH1	protein_coding
1642	ENSG00000084207	9.94193	9.94535	9.89875	9.83286	9.82821	9.79033	9.91081	9.89264	9.99718	9.89394	9.88065	9.81164	9.88854	9.93988	9.85889	GSTP1	protein_coding
1643	ENSG00000084234	12.0058	12.0097	11.9969	11.9944	11.9863	11.9355	12.0149	11.9715	12.0902	11.9492	11.9612	11.9149	12.0271	12.0476	11.99	APLP2	protein_coding
1644	ENSG00000084444	8.85607	8.80863	8.80143	8.59418	8.49965	8.58182	8.80393	8.90396	8.88964	8.81094	8.8696	8.90742	8.65935	8.71449	8.66081	KIAA1467	protein_coding
1645	ENSG00000084453	0	0	0	0	0	0	0	0	0	0	0	0	0	0	0	SLCO1A2	protein_coding
1646	ENSG00000084463	10.1526	10.1743	10.184	10.1037	10.0975	10.0323	10.1249	10.0977	10.1523	10.0827	10.1086	10.0953	10.1714	10.1976	10.1766	WBP11	protein_coding
1647	ENSG00000084623	9.89509	9.89439	9.85163	9.90086	9.91874	9.84137	9.88345	9.86217	10.0081	9.87395	9.83152	9.86017	9.94947	9.98337	9.95015	EIF3I	protein_coding
1648	ENSG00000084628	2.38183	2.20782	1.99685	2.013	2.11646	2.09294	1.88627	2.35393	2.24455	3.0638	3.21157	3.08862	1.75683	2.00938	1.877	NKAIN1	protein_coding
1649	ENSG00000084636	9.25029	9.26925	9.22881	8.94544	8.97348	9.01218	9.15667	9.19732	9.13367	9.09843	9.02816	9.05551	9.30115	9.23913	9.30305	COL16A1	protein_coding
1650	ENSG00000084652	11.3903	11.3906	11.3372	11.207	11.2475	11.2287	11.3792	11.3727	11.3795	11.3034	11.3511	11.3041	11.362	11.3545	11.3418	TXLNA	protein_coding
1651	ENSG00000084674	-2.97735	-2.97735	-2.97747	-2.97723	-2.86758	-2.97758	-2.9774	-2.97763	-2.97692	-2.9772	-2.86871	-2.97762	-2.97746	-2.97728	-2.97757	APOB	protein_coding
1652	ENSG00000084676	9.20237	9.27002	9.28055	8.72535	8.54016	8.7394	9.17209	9.26275	9.25606	8.77909	8.87632	8.84753	9.02723	8.98321	9.10963	NCOA1	protein_coding
1653	ENSG00000084693	9.45651	9.53085	9.52032	9.67623	9.62138	9.57261	9.51346	9.49836	9.53331	9.29069	9.40352	9.41833	9.65096	9.53695	9.56673	AGBL5	protein_coding
1654	ENSG00000084710	4.0839	3.58131	3.38125	3.02462	3.18953	3.36595	3.68278	3.59525	3.52198	3.48344	3.96813	3.4849	3.72384	3.752	3.80179	EFR3B	protein_coding
1655	ENSG00000084731	10.1141	10.134	10.1678	9.91346	9.91695	9.8691	10.1616	10.2157	10.2116	10.0756	10.1076	10.1879	9.74398	9.60594	9.74992	KIF3C	protein_coding
1656	ENSG00000084733	11.1397	11.1475	11.1469	11.0232	11.0267	11.0082	11.1533	11.1525	11.2245	11.1278	11.1279	11.1194	11.0899	11.1467	11.0677	RAB10	protein_coding
1657	ENSG00000084734	-1.67449	-1.6745	-1.67477	-1.56677	-1.56759	-1.57291	-1.67461	-1.67514	-1.67347	-1.56625	-1.67447	-1.57352	-1.67475	-1.67433	-1.675	GCKR	protein_coding
1658	ENSG00000084754	10.593	10.5834	10.5473	10.3345	10.3529	10.3156	10.5491	10.5045	10.631	10.2565	10.2807	10.2196	10.5611	10.6053	10.562	HADHA	protein_coding
1659	ENSG00000084764	9.09747	9.06004	9.0484	8.44347	8.38098	8.41916	8.9646	9.08706	8.97186	8.42351	8.42212	8.4824	9.20297	9.15552	9.10055	MAPRE3	protein_coding
1660	ENSG00000084774	11.3988	11.4543	11.472	11.559	11.5145	11.5387	11.2885	11.3705	11.4054	11.348	11.3555	11.3818	11.6387	11.6928	11.6338	CAD	protein_coding
1661	ENSG00000085063	10.2563	10.223	10.2269	10.2689	10.2629	10.207	10.2295	10.2212	10.3278	10.4744	10.4551	10.4235	10.1209	10.141	10.1735	CD59	protein_coding
1662	ENSG00000085117	9.97173	10.0461	9.99511	9.94688	9.97076	9.99411	9.99856	9.9324	10.0282	10.1674	10.068	10.1402	9.9173	9.89807	9.85711	CD82	protein_coding
1663	ENSG00000085185	7.39923	7.56307	7.62172	7.45591	7.38161	7.51278	7.11716	7.22753	7.37197	7.43368	7.53854	7.67735	7.29824	7.28223	7.56906	BCORL1	protein_coding
1664	ENSG00000085224	11.2439	11.2095	11.225	11.2695	11.1724	11.2906	11.2008	11.2909	11.2934	11.2057	11.2745	11.2293	11.2357	11.2905	11.265	ATRX	protein_coding
1665	ENSG00000085231	9.3077	9.32605	9.34567	9.21624	9.34041	9.28013	9.35987	9.45892	9.34551	9.31084	9.3183	9.30645	9.45297	9.44809	9.47171	TAF9	protein_coding
1666	ENSG00000085265	-3.98211	-3.98211	-3.98217	-3.98205	-3.98207	-3.98222	-3.98213	-3.98225	-3.98189	-3.98203	-3.8736	-3.98224	-3.98216	-3.98207	-3.98222	FCN1	protein_coding
1667	ENSG00000085274	9.40909	9.37407	9.39812	9.61729	9.6805	9.66193	9.42036	9.37081	9.40973	9.64847	9.7521	9.70103	9.3767	9.41913	9.46965	MYNN	protein_coding
1668	ENSG00000085276	9.97993	9.89881	9.94232	10.0532	10.0142	10.1132	9.95596	9.96624	9.92164	10.1107	10.1575	10.1518	9.99886	9.96876	10.0569	MECOM	protein_coding
1669	ENSG00000085365	10.2462	10.3101	10.2146	10.1642	10.2874	10.2744	10.3721	10.3226	10.265	10.3682	10.3508	10.331	10.0733	10.0364	10.0933	SCAMP1	protein_coding
1670	ENSG00000085377	10.2829	10.3442	10.3723	10.2936	10.2413	10.2578	10.3114	10.3557	10.3219	10.2626	10.3142	10.2932	10.3845	10.4255	10.4126	PREP	protein_coding
1671	ENSG00000085382	7.67777	7.64501	7.78283	7.63383	7.79094	7.84504	7.66392	7.82627	7.67718	7.59406	7.60818	7.85087	7.44178	7.76505	7.67281	HACE1	protein_coding
1672	ENSG00000085415	9.6932	9.7503	9.68918	9.70768	9.89785	9.80206	9.70794	9.65024	9.68122	9.65136	9.70674	9.59021	9.91029	9.84758	9.94462	SEH1L	protein_coding
1673	ENSG00000085433	10.2043	10.1955	10.1785	10.013	9.99233	10.0135	10.1829	10.1675	10.1444	10.569	10.6104	10.5175	9.95913	9.89991	9.94142	WDR47	protein_coding
1674	ENSG00000085449	10.144	10.1792	10.189	10.4156	10.3853	10.4192	10.1818	10.169	10.1352	10.489	10.5833	10.5147	10.3939	10.3509	10.4375	WDFY1	protein_coding
1675	ENSG00000085465	4.82676	4.61013	4.98581	4.97844	5.05537	4.90394	4.47722	5.08594	4.56973	4.3786	4.65076	4.95442	4.8681	4.45606	4.60583	OVGP1	protein_coding
1676	ENSG00000085491	10.8727	10.8574	10.8528	10.8008	10.8454	10.8022	10.9004	10.8666	10.8803	10.8505	10.8282	10.8233	10.7474	10.8013	10.8043	SLC25A24	protein_coding
1677	ENSG00000085511	9.73032	9.7232	9.67289	9.94885	9.85724	9.90921	9.55473	9.68014	9.44524	9.91758	9.94267	9.87988	9.82014	9.92595	9.96975	MAP3K4	protein_coding
1678	ENSG00000085514	2.95047	2.60281	2.66952	2.90335	2.83239	2.97983	2.81836	2.72527	2.55592	2.53211	2.60371	2.97537	2.74307	2.68838	2.31541	PILRA	protein_coding
1679	ENSG00000085552	9.84261	9.87515	9.78116	9.36839	9.35038	9.43441	9.74363	9.7342	9.65591	9.15602	9.01823	9.22222	10.1952	10.0524	10.1362	IGSF9	protein_coding
1680	ENSG00000085563	2.75813	3.02301	3.00948	4.151	3.54518	3.73049	3.09432	3.32817	3.07288	3.19208	3.10121	3.06788	3.35152	3.49089	3.44913	ABCB1	protein_coding
1681	ENSG00000085644	9.70825	9.62295	9.55946	9.62666	9.52976	9.60634	9.54795	9.53856	9.43984	9.57236	9.46236	9.59751	9.65958	9.61083	9.57214	ZNF213	protein_coding
1682	ENSG00000085662	8.92327	9.00774	9.01463	8.54479	8.7758	8.61357	8.97855	8.90936	9.01836	8.44078	8.5697	8.52219	9.05151	9.05391	9.01349	AKR1B1	protein_coding
1683	ENSG00000085719	11.7818	11.7737	11.7841	11.7211	11.7446	11.7451	11.7609	11.7554	11.8158	11.7318	11.7421	11.7235	11.7419	11.7939	11.7528	CPNE3	protein_coding
1684	ENSG00000085721	10.0178	10.0236	10.0305	9.96437	10.0453	10.0667	10.0535	10.0123	10.0626	10.1538	10.2344	10.1694	9.95599	10.0061	9.97878	RRN3	protein_coding
1685	ENSG00000085733	11.6862	11.6855	11.6675	11.575	11.5708	11.5631	11.6498	11.6512	11.7515	11.7182	11.6564	11.65	11.6446	11.6661	11.6253	CTTN	protein_coding
1686	ENSG00000085741	2.92094	2.7267	2.36205	4.19253	4.27699	4.02678	2.61348	2.69805	2.6587	3.98505	3.83741	3.70274	3.22297	3.24795	2.89541	WNT11	protein_coding
1687	ENSG00000085760	10.026	9.9614	10.0308	10.0225	10.0233	10.0425	9.98392	9.99133	9.94902	9.93534	9.94639	9.86587	9.97902	10.0656	10.0806	MTIF2	protein_coding
1688	ENSG00000085788	10.3173	10.2788	10.3232	10.1668	10.2044	10.185	10.2931	10.3542	10.2651	10.113	10.211	10.1565	10.2348	10.2976	10.34	DDHD2	protein_coding
1689	ENSG00000085831	2.14237	1.87447	2.13253	1.97919	2.06566	1.75913	2.28616	2.32996	2.40203	1.98113	2.0605	2.04003	2.13318	2.22533	1.75978	TTC39A	protein_coding
1690	ENSG00000085832	10.5362	10.5438	10.5615	10.6079	10.6329	10.656	10.529	10.5601	10.562	10.7538	10.7899	10.743	10.4662	10.4847	10.5726	EPS15	protein_coding
1691	ENSG00000085840	10.11	10.1738	10.0957	9.76042	9.80682	9.78914	10.1281	10.0842	10.0835	9.57809	9.64307	9.64283	10.2089	10.1711	10.1966	ORC1	protein_coding
1692	ENSG00000085871	7.99714	8.0716	8.13259	8.01643	8.01346	8.0544	8.12016	8.1448	8.0157	8.02467	8.06455	8.0348	8.04075	7.97477	8.05855	MGST2	protein_coding
1693	ENSG00000085872	10.1338	10.0976	10.0116	10.0541	10.0231	10.0191	9.90136	10.0026	10.0303	10.1027	10.0474	10.0431	10.2594	10.1991	10.2315	CHERP	protein_coding
1694	ENSG00000085978	9.98487	9.96257	9.98694	9.89329	9.94127	9.89671	9.95285	9.99854	9.96097	10.0691	10.0188	10.0487	9.91426	9.91511	9.97631	ATG16L1	protein_coding
1695	ENSG00000085982	10.4718	10.496	10.4777	10.8858	10.8452	10.9033	10.5	10.5635	10.5526	10.6279	10.7177	10.7115	10.6706	10.6412	10.5988	USP40	protein_coding
1696	ENSG00000085998	9.32458	9.28992	9.26454	9.29818	9.18199	9.13216	9.26111	9.38439	9.34362	8.89795	8.97753	9.02916	9.50522	9.4802	9.50097	POMGNT1	protein_coding
1697	ENSG00000085999	8.87601	8.78782	8.86957	8.49506	8.613	8.54169	8.87017	8.8533	8.72046	8.31014	8.31204	8.33601	9.10753	9.05566	9.04865	RAD54L	protein_coding
1698	ENSG00000086015	10.1827	10.2246	10.205	10.1723	10.1229	10.2387	10.189	10.2428	10.209	10.2574	10.26	10.2755	10.1418	10.1108	10.1501	MAST2	protein_coding
1699	ENSG00000086061	10.0629	10.0961	10.0803	9.92163	9.86076	9.87978	10.1452	10.0824	10.158	10.1525	10.1488	10.0965	10.0366	10.0523	9.99156	DNAJA1	protein_coding
1700	ENSG00000086062	10.9513	11.0053	10.9972	10.8806	10.8427	10.855	10.9586	10.9499	10.9741	10.9173	11.0174	10.976	11.0073	11.0487	11.0552	B4GALT1	protein_coding
1701	ENSG00000086065	8.57415	8.4799	8.55378	8.31983	8.40587	8.45081	8.58406	8.58781	8.63202	8.77226	8.78534	8.86361	8.20911	8.09053	8.22247	CHMP5	protein_coding
1702	ENSG00000086102	9.79749	9.73605	9.7504	9.82125	9.79974	9.83514	9.79967	9.79839	9.74988	9.88403	9.84751	9.87176	9.7388	9.76165	9.79499	NFX1	protein_coding
1703	ENSG00000086159	2.03518	2.03502	2.11553	1.94527	2.04032	2.26365	1.93531	2.25933	2.24369	2.2204	2.71416	2.39727	2.02767	2.12989	2.10808	AQP6	protein_coding
1704	ENSG00000086189	9.67167	9.67429	9.73773	9.662	9.59032	9.67039	9.73002	9.77168	9.72417	9.58726	9.57386	9.56325	9.80042	9.82623	9.84551	DIMT1	protein_coding
1705	ENSG00000086200	9.78256	9.77102	9.7932	9.9494	9.92998	9.95065	9.73689	9.79744	9.75355	9.71294	9.83762	9.7616	9.83954	9.9009	9.93533	IPO11	protein_coding
1706	ENSG00000086205	0	0	0	0	0	0	0	0	0	0	0	0	0	0	0	FOLH1	protein_coding
1707	ENSG00000086232	11.1311	11.1395	11.1326	11.1409	11.1363	11.1029	11.1316	11.1064	11.1768	11.1015	11.0955	11.0349	11.1272	11.1477	11.1231	EIF2AK1	protein_coding
1708	ENSG00000086288	0	0	0	0	0	0	0	0	0	0	0	0	0	0	0	NME8	protein_coding
1709	ENSG00000086289	5.3392	5.36403	5.08933	5.28751	5.27691	5.56091	5.07385	5.32587	5.48635	5.47266	5.36622	5.37667	4.82127	5.21947	5.18368	EPDR1	protein_coding
1710	ENSG00000086300	8.97982	8.97655	9.00839	7.68082	8.03237	7.9446	8.93953	9.05242	8.93225	8.04887	8.04393	7.91324	8.50026	8.45551	8.42989	SNX10	protein_coding
1711	ENSG00000086475	8.40697	8.39448	8.40764	8.48082	8.61167	8.56381	8.51265	8.34631	8.34415	8.18297	8.29045	8.19467	8.5338	8.64012	8.71575	SEPHS1	protein_coding
1712	ENSG00000086504	9.74729	9.77771	9.72343	9.68369	9.65971	9.61673	9.72334	9.68116	9.73239	9.68029	9.69971	9.62262	9.82797	9.82294	9.71949	MRPL28	protein_coding
1713	ENSG00000086506	-2.38988	-2.38988	-2.39005	-2.3897	-2.38977	-2.39021	-2.38995	-2.39027	-2.27708	-2.38966	-2.2841	-2.28861	-2.39004	-2.38978	-2.39019	HBQ1	protein_coding
1714	ENSG00000086544	9.55965	9.6715	9.62904	9.91173	9.87335	9.86673	9.5325	9.55681	9.52502	10.0224	10.065	10.0809	9.48501	9.34186	9.43345	ITPKC	protein_coding
1715	ENSG00000086548	4.77347	4.72913	4.90854	6.76954	6.3402	6.60579	5.26263	4.52745	5.18159	6.77715	7.07002	7.1829	4.61292	4.60471	4.84714	CEACAM6	protein_coding
1716	ENSG00000086570	12.8719	12.9399	12.9321	12.6367	12.2479	12.4311	12.6781	12.8974	13.0197	12.4656	12.6253	12.56	12.8576	12.9238	12.8548	FAT2	protein_coding
1717	ENSG00000086589	10.0719	10.1049	10.1334	10.0485	10.1341	10.1364	10.0948	10.1697	10.1063	10.1254	10.1479	10.1688	10.1119	10.0959	10.1011	RBM22	protein_coding
1718	ENSG00000086598	10.9417	10.9506	10.9436	10.9492	10.9675	10.9042	10.9519	10.9486	11.0239	10.9704	10.9403	10.8786	10.964	11.0084	10.9328	TMED2	protein_coding
1719	ENSG00000086619	6.14874	6.06798	5.97126	5.47319	5.66003	5.77693	6.12078	6.06353	5.93739	5.85066	6.19637	6.03477	5.30679	5.349	5.4189	ERO1LB	protein_coding
1720	ENSG00000086666	8.10875	8.08877	8.18964	8.19546	8.19582	8.23453	8.21386	8.13069	8.03927	8.32717	8.35564	8.32441	8.1242	8.16145	8.13057	ZFAND6	protein_coding
1721	ENSG00000086696	4.81722	4.37922	4.75393	5.70993	5.59979	5.52787	5.01259	4.55797	4.90882	6.03557	6.05842	5.79424	4.5492	4.28558	4.11341	HSD17B2	protein_coding
1722	ENSG00000086712	9.9939	9.93588	9.98678	10.1343	10.0853	10.134	10.1395	10.0074	9.98798	10.0358	10.0664	10.0719	10.2744	10.2829	10.2924	TXLNG	protein_coding
1723	ENSG00000086717	-1.42366	-1.21528	-1.42402	-1.31204	-1.31291	-1.42436	-1.42381	-1.4245	-1.42236	-1.4232	-1.31418	-1.42446	-1.424	-1.31304	-1.42431	PPEF1	protein_coding
1724	ENSG00000086730	4.81932	4.51213	4.95377	4.70007	4.835	4.86899	4.66523	4.82738	4.90727	4.667	4.82081	4.89234	4.9252	4.8672	5.29256	LAT2	protein_coding
1725	ENSG00000086758	12.4398	12.5126	12.5497	12.8569	12.5082	12.6311	12.341	12.491	12.6785	12.6522	12.7892	12.7264	12.4839	12.5715	12.5137	HUWE1	protein_coding
1726	ENSG00000086827	10.1804	10.1477	10.1789	10.0043	10.0361	10.1017	10.222	10.191	10.1595	10.0345	10.103	10.042	10.1994	10.2522	10.2545	ZW10	protein_coding
1727	ENSG00000086848	8.28582	8.28513	8.20909	8.20203	8.14658	8.37842	8.29261	8.30745	8.2694	8.07503	8.17824	8.10004	8.17165	8.13505	8.11894	ALG9	protein_coding
1728	ENSG00000086967	-0.64173	-0.641743	-0.642389	-0.241223	-0.527521	-0.434894	-0.530137	-0.643269	-0.639336	-0.421873	-0.64169	-0.534637	-0.642346	-0.641346	-0.642928	MYBPC2	protein_coding
1729	ENSG00000086991	0	0	0	0	0	0	0	0	0	0	0	0	0	0	0	NOX4	protein_coding
1730	ENSG00000087008	7.50747	7.55559	7.59633	7.37563	7.22761	7.47109	7.64141	7.70441	7.63272	7.33461	7.40627	7.57421	7.76871	7.71205	7.6748	ACOX3	protein_coding
1731	ENSG00000087053	10.4926	10.4585	10.4856	10.3898	10.4728	10.4488	10.4819	10.4803	10.4414	10.2953	10.3723	10.3282	10.545	10.5864	10.5721	MTMR2	protein_coding
1732	ENSG00000087074	10.5303	10.5361	10.4794	10.9493	10.9508	10.9058	10.5898	10.5524	10.6489	11.2387	11.1583	11.1593	10.1417	10.0937	10.1979	PPP1R15A	protein_coding
1733	ENSG00000087076	0.748672	0.854689	0.745147	0.752338	0.75093	0.741833	0.949022	0.740433	0.873006	0.861266	1.51783	0.937463	0.745379	0.632543	0.62827	HSD17B14	protein_coding
1734	ENSG00000087077	10.5007	10.5507	10.4314	10.4665	10.5041	10.4381	10.4643	10.4518	10.4893	10.4956	10.3851	10.4415	10.5411	10.5671	10.4992	TRIP6	protein_coding
1735	ENSG00000087085	4.89267	4.3602	5.00469	5.45981	5.49681	5.67896	4.40314	4.54627	4.60611	7.0016	6.81216	6.99342	3.97151	3.78158	3.72767	ACHE	protein_coding
1736	ENSG00000087086	7.75605	7.76128	7.70487	7.3289	7.40453	7.38747	7.72433	7.57978	7.62827	7.12047	7.15653	7.15248	7.99717	7.95777	7.87751	FTL	protein_coding
1737	ENSG00000087087	10.8759	10.8459	10.8509	10.6241	10.5949	10.554	10.8082	10.8014	10.84	10.6938	10.6183	10.6721	10.961	10.975	10.9271	SRRT	protein_coding
1738	ENSG00000087088	9.38626	9.27684	9.25373	9.32418	9.29744	9.32877	9.32067	9.28868	9.33422	9.30648	9.28399	9.32629	9.31928	9.35719	9.40299	BAX	protein_coding
1739	ENSG00000087095	8.90034	8.82786	8.97855	8.73749	8.76531	8.8389	8.89161	8.90086	8.76841	9.13223	9.14285	9.08875	8.66989	8.51999	8.6807	NLK	protein_coding
1740	ENSG00000087111	10.4093	10.3895	10.401	10.3067	10.3364	10.3561	10.439	10.3752	10.4581	10.2072	10.2403	10.2525	10.4314	10.3961	10.3945	PIGS	protein_coding
1741	ENSG00000087116	0.366074	0.245908	0.244515	0.479656	0.47775	1.17801	0.245345	0.358545	0.251077	0.480835	0.36627	0.358865	0.363065	0.367945	0.243351	ADAMTS2	protein_coding
1742	ENSG00000087128	5.90722	5.88771	5.91481	5.68977	5.74475	5.94041	5.64795	5.97986	5.7165	4.95529	5.10655	5.04323	6.51839	6.39274	6.67252	TMPRSS11E	protein_coding
1743	ENSG00000087152	10.8627	10.8895	10.853	10.7202	10.7466	10.6927	10.8379	10.8523	10.8995	10.8652	10.8888	10.8572	10.7913	10.7208	10.7266	ATXN7L3	protein_coding
1744	ENSG00000087157	9.10697	9.07669	9.14829	9.01758	9.01191	9.05667	9.10475	9.25215	9.0835	9.24309	9.08197	9.18139	9.2004	9.05687	9.12441	PGS1	protein_coding
1745	ENSG00000087191	9.99754	10.0334	9.98105	9.82353	9.79578	9.8208	9.9764	9.96117	10.0387	9.85956	9.82168	9.81745	10.0372	10.0439	10.0248	PSMC5	protein_coding
1746	ENSG00000087206	9.43862	9.52298	9.49442	9.4329	9.43316	9.41892	9.51838	9.51349	9.5468	9.42112	9.5166	9.35476	9.52918	9.54559	9.55583	UIMC1	protein_coding
1747	ENSG00000087237	1.66286	1.58785	1.41406	1.42777	1.22604	1.40773	1.22179	1.40506	1.53597	1.33353	1.50809	1.49008	1.21971	1.11145	1.21615	CETP	protein_coding
1748	ENSG00000087245	10.997	11.0511	11.0096	10.7207	10.684	10.6925	11.0192	11.0028	11.0428	10.3907	10.4639	10.4265	11.268	11.2657	11.2055	MMP2	protein_coding
1749	ENSG00000087250	-0.280654	-0.377061	-0.284551	-0.482721	-0.375463	-0.484663	-0.378018	-0.382647	-0.481029	-0.48256	-0.483361	-0.484856	-0.284295	-0.483022	-0.287737	MT3	protein_coding
1750	ENSG00000087253	11.1853	11.1398	11.1336	11.35	11.3844	11.3762	11.2299	11.1086	11.148	11.1195	11.0639	11.0445	11.2323	11.2771	11.2854	LPCAT2	protein_coding
1751	ENSG00000087258	6.70122	6.62258	6.66999	5.19633	5.04143	4.96912	6.61027	6.84608	6.52211	4.76527	4.90712	4.88357	6.93553	6.68639	6.82549	GNAO1	protein_coding
1752	ENSG00000087263	10.4581	10.4993	10.4565	10.2914	10.3097	10.2453	10.4646	10.4502	10.5176	10.4853	10.4708	10.4573	10.3761	10.414	10.4172	OGFOD1	protein_coding
1753	ENSG00000087266	8.26721	8.48505	8.44797	8.15682	8.17187	8.29664	8.31623	8.51147	8.25719	8.36558	8.221	8.36059	8.43914	8.3293	8.48802	SH3BP2	protein_coding
1754	ENSG00000087269	10.023	10.0184	10.0179	10.0825	10.0361	10.1118	9.97542	9.99865	10.0258	10.119	10.0915	10.0635	10.1542	10.207	10.1799	NOP14	protein_coding
1755	ENSG00000087274	10.7775	10.7791	10.7986	10.6199	10.5998	10.6087	10.7621	10.7624	10.817	10.5877	10.6665	10.6245	10.8405	10.748	10.7637	ADD1	protein_coding
1756	ENSG00000087299	8.72141	8.77666	8.76114	8.79445	8.90188	8.81022	8.81095	8.76204	8.68582	8.7364	8.73298	8.61224	8.79899	8.8451	8.83688	L2HGDH	protein_coding
1757	ENSG00000087301	8.31653	8.43047	8.46006	8.23986	8.3299	8.16976	8.39023	8.31677	8.23785	7.94301	8.09491	7.92118	8.19092	8.12212	8.25044	TXNDC16	protein_coding
1758	ENSG00000087302	9.06055	9.11672	9.09009	9.16758	9.22851	9.21415	9.03861	8.99203	9.07605	9.18558	9.17411	9.13553	9.14667	9.17325	9.10195	C14orf166	protein_coding
1759	ENSG00000087303	8.37697	8.24221	8.43037	9.83328	9.81952	9.85095	8.39528	8.49167	8.48287	9.56836	9.64215	9.66586	8.286	8.23052	8.25548	NID2	protein_coding
1760	ENSG00000087338	9.06675	8.99459	9.05199	8.91612	9.02249	8.9996	9.04993	8.99565	8.89665	8.68518	8.68681	8.68726	9.00944	8.96448	8.96603	GMCL1	protein_coding
1761	ENSG00000087365	11.2611	11.2759	11.2298	11.2687	11.2325	11.2043	11.2235	11.1891	11.2992	11.2127	11.2243	11.1921	11.2951	11.3074	11.2376	SF3B2	protein_coding
1762	ENSG00000087448	10.8682	10.8476	10.849	10.7172	10.6933	10.7516	10.8426	10.8842	10.844	10.8753	10.9578	10.8582	10.7697	10.7456	10.7865	KLHL42	protein_coding
1763	ENSG00000087460	10.852	10.8769	10.8228	10.9504	10.9044	10.889	10.8203	10.8161	10.9159	10.9794	10.956	10.8968	10.855	10.8972	10.848	GNAS	protein_coding
1764	ENSG00000087470	11.0041	11.01	11.0205	10.9332	10.891	10.9075	11.0282	11.0141	11.0647	10.9632	11.0036	10.992	10.9666	11.011	10.9973	DNM1L	protein_coding
1765	ENSG00000087494	10.7871	10.7794	10.7605	10.7363	10.7758	10.7281	10.7894	10.8147	10.8904	10.9469	10.9219	10.9365	10.8507	10.9145	10.878	PTHLH	protein_coding
1766	ENSG00000087495	4.85249	4.81604	4.75468	5.10606	5.6032	5.7159	4.94404	4.86189	5.28669	5.1988	4.98851	5.10647	4.86384	4.96939	4.7342	PHACTR3	protein_coding
1767	ENSG00000087502	9.43511	9.44027	9.50769	9.67115	9.61265	9.60425	9.62077	9.39787	9.43817	9.39459	9.40551	9.24914	9.6896	9.57336	9.74627	ERGIC2	protein_coding
1768	ENSG00000087510	10.3893	10.4198	10.3644	10.4517	10.5002	10.4464	10.292	10.3629	10.3807	10.5006	10.5324	10.5378	10.4575	10.4197	10.4245	TFAP2C	protein_coding
1769	ENSG00000087586	9.64347	9.59983	9.55524	9.45977	9.55657	9.53108	9.70624	9.62935	9.70707	9.44423	9.49375	9.45444	9.88154	9.85277	9.79391	AURKA	protein_coding
1770	ENSG00000087589	-0.859626	-0.859636	-0.755492	-0.653177	-0.859305	-0.860596	-0.754165	-0.860794	-0.744943	-0.750283	-0.859596	-0.7583	-0.860094	-0.859335	-0.66393	CASS4	protein_coding
1771	ENSG00000087842	9.619	9.58202	9.5161	9.28741	9.28479	9.23873	9.55421	9.57934	9.59163	9.32458	9.31902	9.3294	9.365	9.44329	9.37751	PIR	protein_coding
1772	ENSG00000087884	5.68258	5.31185	5.28533	5.31319	5.38231	5.58746	5.49937	5.51285	5.43594	5.45041	5.31404	5.67824	5.14588	5.27316	4.7841	AAMDC	protein_coding
1773	ENSG00000087903	8.75966	8.73083	8.71285	9.10906	8.88869	8.96138	8.73295	8.85292	8.64611	8.67714	8.56929	8.63841	9.01394	9.03046	9.02524	RFX2	protein_coding
1774	ENSG00000087916	2.34629	2.20047	2.33425	3.86742	3.85867	3.75402	2.47438	2.6813	2.65305	4.84484	5.26032	4.933	2.19057	2.20694	2.1809	SLC6A14	protein_coding
1775	ENSG00000087995	7.05929	7.05864	7.17199	7.36166	7.32493	7.34041	7.05535	7.03008	7.16553	7.26337	7.20657	7.35984	7.30514	7.33889	7.23649	METTL2A	protein_coding
1776	ENSG00000088002	5.87611	5.81419	5.60681	6.7381	6.6937	6.59229	5.86383	5.63727	5.44382	5.89369	6.14787	6.17236	6.06834	5.76742	6.18514	SULT2B1	protein_coding
1777	ENSG00000088035	8.30421	8.30768	8.25771	8.1521	8.16237	8.11186	8.31484	8.26946	8.17931	8.12652	8.17988	8.16405	8.29313	8.29438	8.31907	ALG6	protein_coding
1778	ENSG00000088038	10.3321	10.3005	10.2886	10.2098	10.2356	10.2244	10.2159	10.2562	10.2794	10.1666	10.1436	10.1541	10.4657	10.408	10.3209	CNOT3	protein_coding
1779	ENSG00000088053	2.48555	2.5638	2.30162	2.4968	2.84198	2.68118	2.63234	2.4602	2.34272	2.96584	2.48621	2.96428	2.39205	2.21673	2.46583	GP6	protein_coding
1780	ENSG00000088179	8.90932	8.9279	8.93457	8.6893	8.67904	8.76534	8.85848	9.00259	8.86391	8.79457	8.89747	8.86752	8.64167	8.75169	8.827	PTPN4	protein_coding
1781	ENSG00000088205	10.1193	10.1149	10.1134	10.1381	10.1885	10.1516	10.1278	10.1691	10.1902	10.1773	10.2	10.2045	10.2318	10.2758	10.3005	DDX18	protein_coding
1782	ENSG00000088247	11.3018	11.3098	11.2882	11.3152	11.2451	11.2554	11.2709	11.2833	11.3144	11.2479	11.2362	11.1933	11.403	11.4072	11.3644	KHSRP	protein_coding
1783	ENSG00000088256	10.4752	10.4669	10.4393	10.3749	10.3705	10.3703	10.4219	10.4129	10.4369	10.3394	10.3313	10.386	10.6289	10.5267	10.5468	GNA11	protein_coding
1784	ENSG00000088280	8.83412	8.78258	8.75797	8.93	8.98219	8.99619	8.7598	8.77658	8.62591	8.4343	8.52049	8.4778	9.3166	9.24679	9.33911	ASAP3	protein_coding
1785	ENSG00000088298	8.91285	8.98288	9.01126	9.13603	9.07785	9.05011	8.89014	8.88931	8.91614	9.03821	9.10733	9.1348	8.94072	8.90171	8.8556	EDEM2	protein_coding
1786	ENSG00000088305	6.49318	6.727	6.34162	5.89419	5.98207	5.88543	6.44132	6.63306	6.26698	5.49262	5.27803	5.64403	6.527	6.58587	6.59373	DNMT3B	protein_coding
1787	ENSG00000088320	-1.39747	-1.39748	-1.39782	-1.28911	-1.39725	-1.39814	-1.39762	-1.39827	-1.28359	-1.39703	-1.2912	-1.39824	-1.29331	-1.29009	-1.29519	REM1	protein_coding
1788	ENSG00000088325	11.5087	11.4986	11.482	11.5361	11.5141	11.4882	11.4814	11.4563	11.5524	11.4927	11.4867	11.4088	11.5959	11.6465	11.5986	TPX2	protein_coding
1789	ENSG00000088340	5.54899	5.43454	5.54293	5.10764	4.81738	5.25749	5.35024	5.68419	5.10935	4.79395	4.87836	4.70507	5.83056	5.52055	5.47676	FER1L4	pseudogene
1790	ENSG00000088356	8.59895	8.58433	8.54723	8.92922	8.99947	8.921	8.56025	8.45106	8.46661	8.95427	8.99008	9.02055	8.62454	8.67974	8.63648	PDRG1	protein_coding
1791	ENSG00000088367	11.6695	11.6901	11.692	11.9991	11.9381	11.974	11.675	11.6102	11.6363	11.5604	11.5428	11.5546	11.7357	11.7178	11.7335	EPB41L1	protein_coding
1792	ENSG00000088386	-1.71366	-1.71366	-1.71397	-1.71332	-1.59843	-1.60404	-1.71379	-1.7144	-1.38427	-1.71325	-1.71364	-1.71437	-1.71395	-1.71347	-1.71423	SLC15A1	protein_coding
1793	ENSG00000088387	10.6203	10.6601	10.6517	11.1905	11.1135	11.1801	10.6188	10.6742	10.6477	10.949	11.0102	10.9802	10.6465	10.6579	10.7005	DOCK9	protein_coding
1794	ENSG00000088448	10.5679	10.5974	10.5753	10.5491	10.5575	10.5378	10.6663	10.6215	10.5835	10.8783	10.8348	10.8351	10.279	10.3035	10.3247	ANKRD10	protein_coding
1795	ENSG00000088451	8.32107	8.26532	8.32389	8.26164	8.28767	8.26724	8.39534	8.48369	8.45906	8.61775	8.44235	8.53148	8.30988	8.33658	8.36666	TGDS	protein_coding
1796	ENSG00000088538	5.38836	5.67802	5.62828	5.61808	5.85975	6.2041	5.62269	5.93446	5.64218	5.42388	5.78444	5.57071	5.95871	5.58172	5.44129	DOCK3	protein_coding
1797	ENSG00000088543	4.84908	4.94162	5.08409	4.84177	4.61558	4.70142	4.46727	4.69172	4.96931	4.4621	4.1325	4.76149	4.88869	4.92624	4.63307	C3orf18	protein_coding
1798	ENSG00000088682	9.83743	9.83524	9.7696	9.84954	9.8537	9.86532	9.82886	9.80785	9.82479	9.7001	9.65947	9.68305	9.91709	9.92263	9.84593	COQ9	protein_coding
1799	ENSG00000088726	7.62655	7.76962	7.85047	7.35095	7.33785	7.52157	7.67707	7.80534	7.49978	8.1243	8.26795	8.30795	7.51393	7.38473	7.51886	TMEM40	protein_coding
1800	ENSG00000088727	7.09229	6.90166	7.12348	7.47701	7.66999	7.56636	7.02166	7.04365	6.95133	6.88872	7.14908	7.18539	7.25271	7.20126	7.16589	KIF9	protein_coding
1801	ENSG00000088756	2.36921	2.54789	2.82624	3.1407	3.02881	3.23066	2.54343	2.43772	2.6718	2.27927	2.46265	2.02734	2.69145	2.78166	2.68012	ARHGAP28	protein_coding
1802	ENSG00000088766	9.3687	9.48981	9.39427	9.62962	9.66046	9.60068	9.39874	9.37666	9.44858	9.49674	9.50386	9.48741	9.63423	9.60681	9.62948	CRLS1	protein_coding
1803	ENSG00000088782	0	0	0	0	0	0	0	0	0	0	0	0	0	0	0	DEFB127	protein_coding
1804	ENSG00000088808	9.41097	9.31836	9.41904	9.21949	9.19876	9.34739	9.29406	9.38181	9.35319	9.16591	9.17175	9.14041	9.59035	9.41512	9.55605	PPP1R13B	protein_coding
1805	ENSG00000088812	11.2344	11.2618	11.2723	11.5246	11.4408	11.4636	11.2243	11.2501	11.2246	11.2014	11.289	11.2387	11.3172	11.3635	11.3587	ATRN	protein_coding
1806	ENSG00000088826	9.72776	9.73183	9.70719	9.51843	9.56431	9.52633	9.66632	9.69755	9.70759	9.82074	9.84876	9.8241	9.56506	9.49879	9.43803	SMOX	protein_coding
1807	ENSG00000088827	-1.73547	-1.73548	-1.73576	-1.73516	-1.73528	-1.73604	-1.73559	-1.73616	-1.7344	-1.52021	-1.62486	-1.53322	-1.73574	-1.7353	-1.736	SIGLEC1	protein_coding
1808	ENSG00000088832	9.13458	9.08774	9.04149	9.14862	9.06013	9.03593	9.0289	9.04145	9.03232	9.20005	9.16737	9.14694	9.0879	9.17588	9.06916	FKBP1A	protein_coding
1809	ENSG00000088833	10.2248	10.2399	10.2124	10.2158	10.1589	10.2385	10.2726	10.2147	10.2601	10.3373	10.398	10.3292	10.313	10.3257	10.2683	NSFL1C	protein_coding
1810	ENSG00000088836	10.3969	10.3383	10.4086	10.568	10.6081	10.5939	10.3853	10.3318	10.372	10.5251	10.3898	10.4576	10.5109	10.4939	10.4843	SLC4A11	protein_coding
1811	ENSG00000088854	8.71833	8.87526	8.85005	9.24074	9.36393	9.25615	8.87871	8.86748	8.86025	9.05355	9.02963	9.15631	8.67005	8.66901	8.73965	C20orf194	protein_coding
1812	ENSG00000088876	8.29631	8.28704	8.32076	8.85457	8.90641	8.888	8.33662	8.38855	8.3612	8.99614	9.03137	8.99378	8.2772	7.96694	8.23835	ZNF343	protein_coding
1813	ENSG00000088881	3.77234	4.28442	4.17596	4.89998	4.72305	4.63101	4.18871	4.05407	4.22913	4.70817	4.15314	4.76644	3.21837	3.14378	2.89147	EBF4	protein_coding
1814	ENSG00000088882	-2.02638	-2.02638	-1.92375	-2.02615	-2.02624	-1.92562	-2.02646	-2.02688	-2.02559	-2.0261	-2.02636	-1.92621	-1.92362	-2.02625	-2.02677	CPXM1	protein_coding
1815	ENSG00000088888	10.4668	10.4995	10.5215	10.7467	10.6623	10.7368	10.4445	10.4833	10.4428	10.4573	10.5266	10.5764	10.6582	10.5677	10.5485	MAVS	protein_coding
1816	ENSG00000088899	5.99572	5.97645	6.07251	6.32451	6.22054	5.80165	6.22009	6.13048	6.30906	6.34666	6.49996	6.13352	6.18887	6.08519	5.99566	LZTS3	protein_coding
1817	ENSG00000088926	0	0	0	0	0	0	0	0	0	0	0	0	0	0	0	F11	protein_coding
1818	ENSG00000088930	10.7197	10.6994	10.7016	10.8317	10.8436	10.7967	10.7553	10.7184	10.7715	10.8426	10.7914	10.7905	10.7764	10.7902	10.8155	XRN2	protein_coding
1819	ENSG00000088970	8.11627	7.94145	8.24916	7.54227	7.51436	7.51401	8.11156	8.26012	8.07802	7.7156	7.71317	7.83435	7.95765	8.08339	8.02171	PLK1S1	processed_transcript
1820	ENSG00000088986	8.71446	8.64233	8.73896	8.62051	8.59647	8.49398	8.61874	8.53906	8.65405	8.57926	8.62494	8.51859	8.75628	8.73743	8.77572	DYNLL1	protein_coding
1821	ENSG00000088992	-3.0014	-3.0014	-3.00151	-3.00128	-2.89224	-2.89725	-3.00145	-3.00167	-3.00097	-3.00125	-3.00139	-3.00166	-3.00151	-3.00133	-3.00161	TESC	protein_coding
1822	ENSG00000089006	10.2234	10.1681	10.1724	10.193	10.2411	10.2231	10.1917	10.2134	10.2067	10.1228	10.1638	10.194	10.4323	10.4852	10.4229	SNX5	protein_coding
1823	ENSG00000089009	8.49096	8.43388	8.47872	8.40292	8.41736	8.30945	8.36958	8.46136	8.44418	8.45491	8.34538	8.43975	8.6186	8.53982	8.50386	RPL6	protein_coding
1824	ENSG00000089012	-2.29949	-2.40471	-2.30144	-2.40454	-2.29823	-2.40503	-2.40478	-2.4051	-2.4041	-2.40449	-2.4047	-2.40508	-2.40487	-2.40461	-2.40501	SIRPG	protein_coding
1825	ENSG00000089022	9.20509	9.1318	9.19758	9.17063	9.24302	9.21743	9.19299	9.17309	9.13516	9.25613	9.33137	9.24518	9.18186	9.19744	9.19782	MAPKAPK5	protein_coding
1826	ENSG00000089041	6.32199	6.23009	5.98072	5.04831	4.81311	5.00245	6.13467	6.16141	5.76275	4.82974	4.95168	5.18039	5.02959	5.03614	5.07078	P2RX7	protein_coding
1827	ENSG00000089048	9.99318	9.9871	10.0263	10.262	10.2617	10.1936	10.0013	10.0416	9.9957	10.4358	10.3861	10.3184	10.1116	10.1205	10.1324	ESF1	protein_coding
1828	ENSG00000089050	9.90019	9.90938	9.91546	9.86781	9.83598	9.9055	9.95488	9.92602	9.87785	9.87932	9.82943	9.92559	9.87609	9.86826	9.88672	RBBP9	protein_coding
1829	ENSG00000089053	10.8889	10.8824	10.8773	10.7319	10.7459	10.6967	10.8438	10.8236	10.8688	10.7289	10.6895	10.6963	10.9048	10.9242	10.9232	ANAPC5	protein_coding
1830	ENSG00000089057	10.5391	10.507	10.5666	10.4289	10.4231	10.4339	10.5418	10.5741	10.4152	10.1028	10.1274	10.0928	10.7676	10.7801	10.8042	SLC23A2	protein_coding
1831	ENSG00000089060	10.1152	10.1471	10.1057	9.99722	10.0863	10.069	10.0342	10.0824	10.0355	10.2115	10.2413	10.2483	9.99927	10.0004	9.99141	SLC8B1	protein_coding
1832	ENSG00000089063	8.23314	8.25863	8.11762	8.42619	8.4552	8.46258	8.25811	8.12236	8.17032	8.43843	8.3452	8.44523	8.22327	8.28757	8.23569	TMEM230	protein_coding
1833	ENSG00000089091	5.98865	6.21302	6.2147	6.42357	6.51826	6.63975	6.29315	6.41363	5.99711	6.41706	6.36571	6.51603	5.92246	5.58797	5.77439	DZANK1	protein_coding
1834	ENSG00000089094	9.75304	9.638	9.69131	9.82613	9.7547	9.69461	9.72439	9.76215	9.70545	9.52053	9.56734	9.60075	9.79964	9.81636	9.73723	KDM2B	protein_coding
1835	ENSG00000089101	1.74745	1.26856	1.73841	1.75684	1.58422	1.72992	1.38031	1.64796	1.39764	1.49265	1.38236	1.56417	1.73901	1.67148	1.56709	C20orf26	protein_coding
1836	ENSG00000089116	4.2606	4.51873	4.57136	4.37588	4.8731	4.65373	4.585	4.82935	4.64051	4.33577	4.70141	4.83181	4.08859	4.27321	4.06993	LHX5	protein_coding
1837	ENSG00000089123	8.41199	8.4578	8.54101	8.75644	8.91944	8.77152	8.46695	8.57294	8.48979	8.70046	8.79052	8.78404	8.39963	8.48205	8.50931	TASP1	protein_coding
1838	ENSG00000089127	11.1834	11.2318	11.1918	9.87262	9.84178	9.69759	11.1326	11.2023	11.2768	11.529	11.537	11.5018	9.39166	9.40231	9.3954	OAS1	protein_coding
1839	ENSG00000089154	11.853	11.8864	11.8773	12.0037	11.9186	11.9546	11.6984	11.8454	11.8786	12.0198	12.0409	12.0448	11.9179	11.8874	11.8851	GCN1L1	protein_coding
1840	ENSG00000089157	9.12671	9.06464	9.12533	8.86889	8.98301	8.94957	9.18934	9.13605	9.13214	9.04255	9.03439	9.07987	9.16686	9.22142	9.18964	RPLP0	protein_coding
1841	ENSG00000089159	11.8584	11.8196	11.8195	11.7594	11.7652	11.7503	11.8095	11.8196	11.8942	11.9016	11.8613	11.8313	11.8467	11.8531	11.8154	PXN	protein_coding
1842	ENSG00000089163	4.04023	3.83623	4.19328	3.79935	3.90319	3.55851	4.49213	4.12396	3.84714	4.15715	4.43737	3.99466	3.43468	3.79079	4.09262	SIRT4	protein_coding
1843	ENSG00000089169	-4.02829	-4.02829	-4.02835	-4.02823	-4.02826	-4.0284	-4.02832	-4.02842	-4.02809	-4.02822	-4.02829	-4.02842	-4.02834	-4.02826	-3.92449	RPH3A	protein_coding
1844	ENSG00000089177	9.3641	9.34084	9.33147	9.12358	9.11486	9.06941	9.32093	9.39765	9.30976	9.03666	9.2022	9.14953	9.195	9.20395	9.32507	KIF16B	protein_coding
1845	ENSG00000089195	10.1307	10.1719	10.1459	10.2005	10.2425	10.2211	10.2283	10.2445	10.2407	10.25	10.2815	10.1986	10.2748	10.3224	10.2723	TRMT6	protein_coding
1846	ENSG00000089199	3.37106	3.07132	2.98756	2.77268	2.93465	3.22967	3.06567	3.16488	3.19134	3.0899	3.00205	2.81906	3.30188	3.1466	3.57485	CHGB	protein_coding
1847	ENSG00000089220	9.72132	9.74128	9.63759	9.71333	9.72901	9.61457	9.67935	9.70215	9.75442	9.60265	9.56755	9.57246	9.70788	9.75736	9.70657	PEBP1	protein_coding
1848	ENSG00000089225	-2.43187	-2.43188	-2.43204	-2.43169	-2.43176	-2.32822	-2.43194	-2.43227	-2.43125	-2.43165	-2.43186	-2.3288	-2.43203	-2.32321	-2.43218	TBX5	protein_coding
1849	ENSG00000089234	9.58104	9.65959	9.63715	9.78693	9.69579	9.73994	9.53975	9.60509	9.66186	9.78285	9.85419	9.79544	9.52535	9.56884	9.66853	BRAP	protein_coding
1850	ENSG00000089248	9.79335	9.71893	9.76762	9.83999	9.80174	9.77645	9.78192	9.76979	9.7846	9.84244	9.75988	9.76007	9.79547	9.79194	9.73892	ERP29	protein_coding
1851	ENSG00000089250	9.79194	9.82304	9.87164	9.80788	9.72389	9.87615	9.80776	9.88794	9.91631	10.0647	10.1754	10.1769	9.51152	9.47891	9.57795	NOS1	protein_coding
1852	ENSG00000089280	11.3041	11.2756	11.2856	11.0557	11.1353	11.1919	11.1429	11.1811	11.2458	11.3544	11.2263	11.2644	11.1925	11.2232	11.1923	FUS	protein_coding
1853	ENSG00000089289	8.77275	8.73161	8.80712	8.99434	8.96457	8.89711	8.81552	8.83448	8.84856	8.82279	8.93386	8.81568	8.83538	8.72665	8.70088	IGBP1	protein_coding
1854	ENSG00000089327	9.77659	9.78051	9.62755	9.79549	9.83686	9.83264	9.67117	9.66358	9.75941	9.93368	9.87555	9.8774	9.65312	9.69248	9.61059	FXYD5	protein_coding
1855	ENSG00000089335	6.82573	6.62442	6.89904	6.84769	6.99142	6.94726	6.86615	6.7508	6.72532	7.26248	7.24738	7.46538	6.47581	6.36079	6.33179	ZNF302	protein_coding
1856	ENSG00000089351	8.19403	8.31401	8.22606	8.12117	7.96375	8.20676	8.32914	8.19738	8.35942	8.27733	8.22286	8.24249	8.21537	8.00972	8.22361	GRAMD1A	protein_coding
1857	ENSG00000089356	10.2277	10.2416	10.2427	10.1906	10.1257	10.1113	10.2029	10.1747	10.26	10.297	10.2656	10.2744	9.95855	9.96486	9.90032	FXYD3	protein_coding
1858	ENSG00000089472	-1.27603	-1.27604	-1.27647	-1.27558	-1.27575	-1.27688	-1.16254	-1.27705	-1.15329	-0.868737	-1.16145	-1.27701	-1.27644	-1.27578	-1.27682	HEPH	protein_coding
1859	ENSG00000089486	7.18358	7.0153	7.24416	7.34306	7.23046	7.2535	7.04151	7.2244	7.16096	7.68241	7.6107	7.53477	7.14435	7.05426	7.18411	CDIP1	protein_coding
1860	ENSG00000089505	5.47227	5.49586	5.66735	5.45104	5.30656	5.70047	5.48489	5.33247	5.3577	5.50765	5.14237	5.33523	5.89384	5.62704	5.74233	CMTM1	protein_coding
1861	ENSG00000089558	0.922893	0.726311	0.72302	0.834084	0.926835	0.719865	0.612536	0.718533	0.846619	0.730703	0.613314	0.718866	1.1552	0.72833	1.07419	KCNH4	protein_coding
1862	ENSG00000089597	11.7096	11.7332	11.6809	11.679	11.6863	11.6472	11.6781	11.6664	11.7557	11.679	11.6728	11.612	11.7449	11.7829	11.724	GANAB	protein_coding
1863	ENSG00000089639	9.18578	9.29623	9.20118	9.29591	9.26898	9.2736	9.12431	9.16563	9.17031	9.29557	9.3616	9.37039	9.07491	9.09991	9.1926	GMIP	protein_coding
1864	ENSG00000089682	9.21987	9.21917	9.3509	9.20266	9.19598	9.2651	9.2212	9.3319	9.19802	9.2865	9.41343	9.36829	8.95687	9.01445	9.0849	RBM41	protein_coding
1865	ENSG00000089685	9.63857	9.66965	9.66823	9.42238	9.42078	9.4358	9.69823	9.65007	9.70561	9.19123	9.2176	9.22458	9.86019	9.89589	9.85976	BIRC5	protein_coding
1866	ENSG00000089692	3.50044	3.67568	3.41931	3.69481	3.14536	3.74375	3.49341	3.87519	4.07883	4.07315	3.73042	3.92007	3.48466	3.51022	3.40583	LAG3	protein_coding
1867	ENSG00000089693	10.4293	10.498	10.4207	10.4224	10.4156	10.37	10.4197	10.4013	10.5009	10.4207	10.3522	10.3693	10.5039	10.5133	10.4282	MLF2	protein_coding
1868	ENSG00000089723	5.24695	5.35088	5.04616	5.16032	5.11975	5.19517	5.23589	5.18451	5.13351	5.59434	5.07382	5.07416	5.32629	5.39186	5.42135	OTUB2	protein_coding
1869	ENSG00000089737	11.2259	11.2433	11.2229	11.1286	11.0932	11.0939	11.2176	11.1987	11.2672	11.3393	11.3068	11.2518	11.2219	11.2342	11.2237	DDX24	protein_coding
1870	ENSG00000089775	7.73659	7.72976	7.74545	7.86612	7.78828	8.00199	7.80028	7.83064	7.77995	7.9577	7.86749	8.01096	7.88886	7.80421	7.93711	ZBTB25	protein_coding
1871	ENSG00000089818	8.9815	9.17827	9.03693	8.86558	8.87256	8.91968	9.09148	9.07939	8.97933	8.97135	9.07354	8.99139	8.95987	8.96372	9.00102	NECAP1	protein_coding
1872	ENSG00000089820	5.18557	5.15601	4.97464	5.98766	5.73565	5.85498	5.0544	5.0036	5.09402	5.43164	5.44622	5.49455	4.79985	4.39049	4.65896	ARHGAP4	protein_coding
1873	ENSG00000089847	3.54627	3.13648	3.27308	3.87195	4.17863	4.18962	3.70084	3.02038	3.1032	3.96393	3.28992	3.97244	3.12308	3.14527	3.11006	ANKRD24	protein_coding
1874	ENSG00000089876	10.3346	10.3476	10.419	10.4318	10.4189	10.4278	10.3971	10.3659	10.4022	10.3729	10.4038	10.3743	10.4037	10.4468	10.4618	DHX32	protein_coding
1875	ENSG00000089902	10.8429	10.8555	10.8167	10.8408	10.7889	10.7754	10.8409	10.8385	10.8175	10.728	10.812	10.8093	10.8937	10.9049	10.8722	RCOR1	protein_coding
1876	ENSG00000089916	10.0645	9.98274	10.1452	10.1332	10.0231	10.1098	10.1133	10.0899	10.2513	10.1041	10.2111	10.1776	9.82095	9.93879	10.0033	GPATCH2L	protein_coding
1877	ENSG00000090006	9.88532	9.96131	9.96325	9.86273	9.94294	9.96413	9.83744	9.88145	9.92694	9.83791	9.71178	9.8012	9.92263	9.8573	9.8571	LTBP4	protein_coding
1878	ENSG00000090013	9.10941	9.14214	9.03567	9.03435	8.93412	8.82539	9.05833	9.04753	9.12442	8.71881	8.71626	8.74532	9.10111	9.05995	9.04886	BLVRB	protein_coding
1879	ENSG00000090020	10.8653	10.8186	10.8044	10.5169	10.5439	10.6014	10.7216	10.8567	10.8844	10.8709	10.8528	10.8739	10.7805	10.7636	10.7658	SLC9A1	protein_coding
1880	ENSG00000090054	10.2941	10.265	10.2997	10.2614	10.3044	10.2833	10.2796	10.2174	10.3455	10.2435	10.2376	10.1726	10.3062	10.3176	10.302	SPTLC1	protein_coding
1881	ENSG00000090060	11.0276	11.0419	11.0325	10.94	11.002	10.9697	11.0332	10.9845	11.0397	11.0266	11.0133	10.9765	11.1169	11.1422	11.1205	PAPOLA	protein_coding
1882	ENSG00000090061	10.0887	10.1809	10.11	9.97582	10.0112	10.0018	10.1376	10.1192	10.1415	10.2204	10.1755	10.1478	10.0709	10.0773	10.0776	CCNK	protein_coding
1883	ENSG00000090097	6.95965	7.18276	6.99658	6.98274	7.14255	7.01328	7.03458	6.96265	7.0014	6.80422	7.03083	7.04918	7.20363	7.1496	7.2703	PCBP4	protein_coding
1884	ENSG00000090104	-1.44985	-1.44986	-1.3416	-1.23551	-1.33802	-1.45055	-1.45	-1.45069	-1.44855	-1.44939	-1.23918	-1.45066	-1.45019	-1.44964	-1.45051	RGS1	protein_coding
1885	ENSG00000090238	5.62858	5.48468	5.74914	6.20551	6.39951	6.11708	5.36857	5.39354	5.66052	6.1518	6.16169	6.19403	4.82533	4.54617	5.09131	YPEL3	protein_coding
1886	ENSG00000090263	8.29153	8.13946	8.36288	8.21232	8.24399	8.29916	8.39441	8.30922	8.30292	8.21602	8.15158	8.13278	8.29309	8.43974	8.35036	MRPS33	protein_coding
1887	ENSG00000090266	8.50166	8.41867	8.3181	8.28633	8.17338	8.32185	8.37399	8.38485	8.40705	8.32914	8.36229	8.34279	8.38754	8.3555	8.39149	NDUFB2	protein_coding
1888	ENSG00000090273	9.25277	9.37465	9.22694	9.28412	9.25254	9.21379	9.25813	9.28788	9.32677	9.23364	9.1892	9.18156	9.34701	9.42733	9.32019	NUDC	protein_coding
1889	ENSG00000090316	9.87937	9.89588	9.87869	10.0382	9.9883	9.98601	9.89345	9.82178	9.84958	9.69503	9.71598	9.77915	10.1716	10.1277	10.1496	MAEA	protein_coding
1890	ENSG00000090339	8.24505	8.23081	8.2809	9.55571	9.47318	9.43482	8.25754	8.3335	8.32596	9.30629	9.39052	9.29703	8.37798	8.23297	8.35543	ICAM1	protein_coding
1891	ENSG00000090372	10.4227	10.3715	10.3423	10.5019	10.4401	10.4195	10.3327	10.3114	10.3355	10.4674	10.4793	10.5004	10.4774	10.4199	10.4657	STRN4	protein_coding
1892	ENSG00000090376	0.50015	0.500121	0.79901	0.614802	0.50108	0.703491	0.71061	0.791029	0.826647	0.615589	0.712841	0.496907	0.799403	0.808456	0.704059	IRAK3	protein_coding
1893	ENSG00000090382	-0.378213	-0.378229	-0.378974	-0.163601	-0.266253	-0.272819	-0.37853	-0.379989	-0.37545	-0.264604	-0.0761331	-0.176972	-0.171661	-0.266405	-0.379596	LYZ	protein_coding
1894	ENSG00000090402	-2.00091	-2.00092	-2.00114	-2.00068	-2.00077	-2.00134	-1.89653	-2.00143	-2.00011	-2.00063	-1.89558	-1.90018	-2.00112	-1.89453	-2.00132	SI	protein_coding
1895	ENSG00000090432	10.1776	10.1967	10.1379	10.416	10.3734	10.2923	10.156	10.0908	10.1829	10.3418	10.3501	10.4001	10.2371	10.2235	10.2049	MUL1	protein_coding
1896	ENSG00000090447	9.78508	9.81916	9.67468	9.68929	9.72845	9.6816	9.62532	9.68324	9.62599	9.66191	9.66217	9.65531	9.86565	9.85041	9.83605	TFAP4	protein_coding
1897	ENSG00000090470	9.87547	9.8233	9.84923	9.87344	9.86704	9.86827	9.87962	9.92552	9.8408	9.88196	9.86745	9.80573	9.82985	9.82452	9.90528	PDCD7	protein_coding
1898	ENSG00000090487	10.1661	10.1866	10.2295	10.2512	10.2189	10.2216	10.1994	10.1945	10.2717	10.1276	10.1976	10.1422	10.257	10.3282	10.2832	SPG21	protein_coding
1899	ENSG00000090512	-4.04135	-4.04135	-4.0414	-4.04129	-4.04131	-4.04145	-4.04137	-3.93882	-4.04114	-4.04127	-4.04134	-4.04147	-4.0414	-4.04131	-4.04145	FETUB	protein_coding
1900	ENSG00000090520	10.2892	10.2896	10.3294	10.263	10.2706	10.2797	10.3384	10.3117	10.324	10.3361	10.3	10.2878	10.3182	10.3094	10.2902	DNAJB11	protein_coding
1901	ENSG00000090530	11.2864	11.2971	11.2588	11.1255	11.1403	11.0619	11.2586	11.2824	11.3301	11.3247	11.3043	11.2693	11.2153	11.2469	11.2162	LEPREL1	protein_coding
1902	ENSG00000090534	-0.155076	-0.26896	-0.26982	-0.152284	0.0456971	0.265922	-0.269308	-0.270993	-0.265755	-0.26781	-0.154912	-0.161072	-0.269763	-0.153517	-0.15995	THPO	protein_coding
1903	ENSG00000090539	-0.246493	-0.246511	-0.247394	-0.02411	0.238141	-0.13735	-0.246868	-0.248598	-0.243224	-0.0230561	0.066309	-0.0380706	-0.247335	-0.245969	-0.248131	CHRD	protein_coding
1904	ENSG00000090554	6.70355	6.48169	6.69471	6.28042	6.18592	6.29615	6.53468	6.59591	6.59284	6.52187	6.47074	6.41275	6.15487	6.14969	6.22441	FLT3LG	protein_coding
1905	ENSG00000090565	9.92942	10.0152	9.93708	10.1122	10.0329	10.1165	9.9288	9.93916	9.90671	10.0206	10.0542	10.0672	9.89822	9.79322	9.91104	RAB11FIP3	protein_coding
1906	ENSG00000090581	8.3771	8.44694	8.40965	8.65494	8.64811	8.67513	8.30123	8.48436	8.38553	8.81602	8.61153	8.73957	8.39651	8.42469	8.34271	GNPTG	protein_coding
1907	ENSG00000090612	8.84275	8.73982	8.94859	8.69227	8.68861	8.59002	8.61235	8.98084	8.67927	8.94065	9.011	9.0749	8.25762	8.40975	8.54008	ZNF268	protein_coding
1908	ENSG00000090615	11.2741	11.3441	11.3206	11.3379	11.1914	11.2705	11.3036	11.3756	11.4155	11.3567	11.4151	11.3964	11.2534	11.2391	11.3097	GOLGA3	protein_coding
1909	ENSG00000090621	10.8939	10.9447	10.9158	11.0368	11.0655	11.0217	10.9014	10.863	10.9152	10.943	10.9287	10.8582	11.0838	11.0991	11.0738	PABPC4	protein_coding
1910	ENSG00000090659	2.64748	2.49637	2.82759	2.33207	3.01679	2.55203	2.64236	2.38983	2.61629	2.51043	2.49724	2.54857	2.63598	2.4187	2.39498	CD209	protein_coding
1911	ENSG00000090661	6.4311	6.30741	6.47652	5.87973	5.62278	5.77129	6.33772	6.41048	6.26362	4.99284	5.39457	4.89661	6.52682	6.35395	6.34915	CERS4	protein_coding
1912	ENSG00000090674	7.59683	7.57609	7.67203	7.61101	7.6637	7.60334	7.31182	7.62723	7.39343	7.70411	7.61207	7.78097	7.29473	7.40028	7.35177	MCOLN1	protein_coding
1913	ENSG00000090686	10.11	10.0682	10.0019	10.162	10.11	10.1472	10.0707	10.056	10.0094	10.075	10.0899	10.0904	10.0451	10.1522	10.1193	USP48	protein_coding
1914	ENSG00000090776	10.8263	10.8309	10.7987	10.7186	10.6794	10.6632	10.789	10.7477	10.8174	10.7238	10.7488	10.7609	11.0397	10.9083	10.931	EFNB1	protein_coding
1915	ENSG00000090857	10.4942	10.5886	10.5753	10.5408	10.4965	10.5421	10.4806	10.5539	10.5808	10.3955	10.4926	10.3907	10.5974	10.6358	10.6486	PDPR	protein_coding
1916	ENSG00000090861	11.4049	11.4052	11.3877	11.3951	11.4141	11.3434	11.4231	11.3561	11.4531	11.2111	11.2218	11.2054	11.382	11.4247	11.3245	AARS	protein_coding
1917	ENSG00000090863	11.4462	11.5064	11.4757	11.4869	11.4794	11.4382	11.4486	11.4579	11.5554	11.3701	11.417	11.3934	11.5173	11.5508	11.4968	GLG1	protein_coding
1918	ENSG00000090889	9.50048	9.42731	9.5042	9.35163	9.29908	9.38374	9.43881	9.54648	9.48558	9.12139	9.15077	9.09226	9.58543	9.62599	9.64675	KIF4A	protein_coding
1919	ENSG00000090905	11.1247	11.2196	11.1737	10.8827	10.8037	11.0166	11.0366	11.0825	11.124	10.9804	11.1139	11.0884	11.2262	11.1734	11.1916	TNRC6A	protein_coding
1920	ENSG00000090920	0.997486	0.876373	1.20024	1.47282	1.21142	1.96472	1.10479	0.871068	1.01198	1.21581	0.876559	1.09475	0.993736	0.999815	0.990184	FCGBP	protein_coding
1921	ENSG00000090924	6.58207	6.73964	6.53778	6.67767	6.77187	6.8604	6.52982	6.78637	6.75759	6.96277	6.84168	6.66923	6.69923	6.63842	6.69402	PLEKHG2	protein_coding
1922	ENSG00000090932	4.06558	3.78788	4.12448	3.63916	3.69082	3.75197	3.6719	3.74451	3.74377	3.70236	3.42787	3.5816	4.00488	3.79906	3.75425	DLL3	protein_coding
1923	ENSG00000090971	7.03348	7.10663	7.07502	7.06674	6.83816	7.00818	7.00101	6.96735	7.02899	6.78994	6.50749	6.8216	7.13849	6.79089	6.98422	NAT14	protein_coding
1924	ENSG00000090975	9.47971	9.4847	9.42008	9.54941	9.52634	9.60169	9.45766	9.58275	9.50912	9.6854	9.60538	9.61257	9.77828	9.68951	9.74433	PITPNM2	protein_coding
1925	ENSG00000090989	10.0932	10.1497	10.062	10.042	10.0866	10.0943	10.0523	10.0419	10.1172	10.1153	10.1236	10.0369	10.0022	10.0406	10.0578	EXOC1	protein_coding
1926	ENSG00000091009	10.9255	10.922	10.9401	10.8963	10.8868	10.9477	10.9775	10.9941	10.931	10.9872	11.026	10.9805	11.0087	10.9853	11.043	RBM27	protein_coding
1927	ENSG00000091010	1.06387	1.25934	1.48991	1.2662	1.26362	1.24692	0.950563	1.05512	1.07742	1.17271	1.16633	1.40604	1.25343	1.16903	1.05706	POU4F3	protein_coding
1928	ENSG00000091039	11.0758	11.0112	11.0507	10.8465	10.8569	10.8738	11.115	11.077	11.0813	10.7877	10.8208	10.8267	10.9437	11.0136	11.0355	OSBPL8	protein_coding
1929	ENSG00000091073	8.21499	8.3212	8.18106	8.26333	8.23661	8.25164	8.14646	8.21724	8.06596	8.34037	8.42298	8.39692	8.27776	8.18013	8.11256	DTX2	protein_coding
1930	ENSG00000091106	4.25684	4.16934	4.49494	3.99542	3.87831	4.03656	4.11519	4.3975	4.04556	4.19652	4.45034	4.32729	4.00787	4.22632	3.887	NLRC4	protein_coding
1931	ENSG00000091127	10.0985	10.0878	10.1442	10.0645	10.0766	10.1006	10.1423	10.1488	10.023	10.0116	10.1006	10.0639	10.2534	10.2168	10.2795	PUS7	protein_coding
1932	ENSG00000091128	1.21257	1.33558	1.20952	2.0335	2.20682	2.11504	1.2113	1.20543	1.3527	1.65351	1.72952	1.43338	1.20972	1.55331	1.62693	LAMB4	protein_coding
1933	ENSG00000091129	1.7219	1.61591	1.81127	2.00081	2.33994	2.30595	1.81569	1.60442	1.84617	2.08129	1.72229	1.88877	1.81177	1.82323	1.80507	NRCAM	protein_coding
1934	ENSG00000091136	11.0005	11.0098	11.0325	11.1855	11.1516	11.1028	10.9705	11.0388	11.0073	10.9093	10.9579	10.8994	11.1152	11.1544	11.1223	LAMB1	protein_coding
1935	ENSG00000091137	0.741214	0.741149	0.924419	0.635028	0.634437	0.91884	0.838076	0.916485	0.857053	0.745352	0.840316	1.06987	0.835646	0.634349	0.919561	SLC26A4	protein_coding
1936	ENSG00000091138	0.026809	0.218569	-0.0846635	0.0296316	0.222244	0.118852	-0.0841145	0.0204805	0.0366525	0.132518	-0.0836654	-0.0858258	0.0242767	-0.0831758	0.0218826	SLC26A3	protein_coding
1937	ENSG00000091140	10.5055	10.528	10.5318	10.4153	10.4449	10.4032	10.5745	10.4997	10.5535	10.2582	10.251	10.2201	10.5877	10.6535	10.6005	DLD	protein_coding
1938	ENSG00000091157	9.26477	9.28997	9.38642	8.85026	8.82444	8.93925	9.31424	9.36854	9.30047	9.03739	9.18377	9.13141	9.13773	9.19934	9.25293	WDR7	protein_coding
1939	ENSG00000091164	10.0095	9.95919	9.99803	9.94167	9.94618	9.95591	10.0041	9.96512	10.0358	9.99901	9.94416	9.9493	10.0029	9.99903	9.98342	TXNL1	protein_coding
1940	ENSG00000091181	-3.95875	-3.95875	-3.95881	-3.84775	-3.95871	-3.95886	-3.95877	-3.95889	-3.95852	-3.95867	-3.95874	-3.95888	-3.9588	-3.95871	-3.95886	IL5RA	protein_coding
1941	ENSG00000091262	3.144	3.21067	3.31829	2.84302	2.92507	3.24383	3.06717	3.35276	3.50721	2.9332	3.2753	3.1769	3.43025	3.40125	3.73386	ABCC6	protein_coding
1942	ENSG00000091317	10.8785	10.8706	10.8813	10.8289	10.8922	10.8246	10.8955	10.8226	10.8795	10.7999	10.8253	10.8318	10.7224	10.7825	10.8102	CMTM6	protein_coding
1943	ENSG00000091409	12.4444	12.4486	12.4301	12.3012	12.2943	12.2444	12.4317	12.4032	12.5239	12.3893	12.3785	12.3265	12.4516	12.4989	12.4521	ITGA6	protein_coding
1944	ENSG00000091428	4.75418	4.71711	4.86583	5.12537	4.93862	5.12817	4.54994	4.76647	4.50941	4.88965	4.6814	4.80231	4.7314	5.1137	5.20571	RAPGEF4	protein_coding
1945	ENSG00000091436	10.827	10.7575	10.8305	11.0359	11.0497	11.0393	10.8221	10.8532	10.8431	10.9068	10.9517	10.8547	10.9635	11.0133	11.0344	MLTK	protein_coding
1946	ENSG00000091482	0	0	0	0	0	0	0	0	0	0	0	0	0	0	0	SMPX	protein_coding
1947	ENSG00000091483	10.1695	10.1876	10.1475	10.3048	10.2799	10.1984	10.1957	10.119	10.2088	10.0983	10.1087	10.0502	10.2697	10.3311	10.2588	FH	protein_coding
1948	ENSG00000091490	9.601	9.70213	9.75226	9.20178	9.25772	9.2893	9.70438	9.73821	9.73369	9.59598	9.68387	9.58715	9.11925	9.15712	9.27269	SEL1L3	protein_coding
1949	ENSG00000091513	-0.763337	-0.763349	-0.655216	-0.548602	-0.651302	-0.471514	-0.763579	-0.658397	-0.761223	-0.762587	-0.552458	-0.764637	-0.76388	-0.762999	-0.764394	TF	protein_coding
1950	ENSG00000091527	11.3223	11.3216	11.3252	11.4438	11.4172	11.3976	11.329	11.3117	11.3786	11.4921	11.4898	11.4321	11.3554	11.4126	11.3737	CDV3	protein_coding
1951	ENSG00000091536	2.39267	2.39245	2.5827	2.24303	2.23933	2.57042	2.22954	2.2117	2.35264	2.32894	2.14501	2.50425	2.22473	2.05226	2.21652	MYO15A	protein_coding
1952	ENSG00000091542	10.5117	10.5341	10.4301	10.5014	10.4562	10.4008	10.5008	10.5464	10.5249	10.3931	10.4061	10.3807	10.6054	10.6063	10.6094	ALKBH5	protein_coding
1953	ENSG00000091583	0	0	0	0	0	0	0	0	0	0	0	0	0	0	0	APOH	protein_coding
1954	ENSG00000091592	8.83662	8.85912	8.85945	8.701	8.73944	8.97539	8.70644	8.85443	8.79472	9.40974	9.42022	9.36123	8.17278	8.13818	8.27072	NLRP1	protein_coding
1955	ENSG00000091622	10.0258	10.029	9.98172	10.1708	10.1179	10.2562	9.91135	10.0173	9.94252	9.46227	9.60211	9.49297	10.444	10.3549	10.3604	PITPNM3	protein_coding
1956	ENSG00000091640	8.9286	8.88882	8.82359	9.07771	9.10152	9.03439	8.90601	8.86682	8.89093	8.91928	8.93619	8.97467	8.91011	8.89232	8.93547	SPAG7	protein_coding
1957	ENSG00000091651	9.63001	9.65966	9.70019	9.51462	9.51977	9.58093	9.63755	9.69983	9.6805	9.55325	9.49033	9.49619	9.6262	9.58193	9.57167	ORC6	protein_coding
1958	ENSG00000091656	6.90693	7.03054	6.88511	6.294	5.62398	6.42511	6.6883	7.20449	7.06006	6.18242	6.296	6.22439	6.70654	6.9051	6.75574	ZFHX4	protein_coding
1959	ENSG00000091664	0	0	0	0	0	0	0	0	0	0	0	0	0	0	0	SLC17A6	protein_coding
1960	ENSG00000091704	-2.40228	-2.40228	-2.40244	-2.4021	-2.40217	-2.4026	-2.2978	-2.40267	-2.40167	-2.29447	-2.40227	-2.40265	-2.29882	-2.40218	-2.40258	CPA1	protein_coding
1961	ENSG00000091732	8.70332	8.76551	8.80946	8.73879	8.65591	8.77981	8.91939	8.81435	8.69756	8.73749	8.79868	8.93547	8.71866	8.90376	8.82397	ZC3HC1	protein_coding
1962	ENSG00000091831	-0.746863	-0.853467	-0.853961	-0.85293	-0.7454	-0.854434	-0.853667	-0.659358	-0.636867	-0.743922	-0.746724	-0.751958	-0.853928	-0.853163	-0.854373	ESR1	protein_coding
1963	ENSG00000091844	3.13842	3.0862	3.1219	2.1695	2.27858	2.14811	2.96873	3.19522	2.75981	2.4826	2.16249	2.6099	2.5455	2.64441	2.61505	RGS17	protein_coding
1964	ENSG00000091879	2.4469	2.71383	2.22216	2.55411	2.63904	3.02764	2.85812	2.51676	3.05148	3.43762	3.45827	3.49574	2.62028	2.45274	2.2158	ANGPT2	protein_coding
1965	ENSG00000091947	9.0108	9.0153	9.01987	9.10263	9.08143	9.13301	8.89933	9.03739	8.92583	9.09344	9.08645	9.12713	9.01962	8.9991	9.04098	TMEM101	protein_coding
1966	ENSG00000091972	-1.24418	-1.24419	-1.13534	-1.13076	-1.24391	-1.24499	-1.13403	-1.13833	-1.24265	-0.933785	-1.24415	-1.24512	-1.24457	-1.24393	-1.24494	CD200	protein_coding
1967	ENSG00000091986	9.57841	9.55607	9.58758	10.5344	10.4337	10.4795	9.6489	9.60655	9.5869	9.77674	9.81957	9.85286	9.61562	9.47897	9.50053	CCDC80	protein_coding
1968	ENSG00000092009	-3.95293	-3.95293	-3.95299	-3.95286	-3.95289	-3.95304	-3.95295	-3.95307	-3.9527	-3.84129	-3.95292	-3.95306	-3.95298	-3.95289	-3.95304	CMA1	protein_coding
1969	ENSG00000092010	9.45375	9.56943	9.52471	9.42848	9.38622	9.39768	9.50335	9.47966	9.54641	9.56216	9.51436	9.47959	9.42516	9.50621	9.37687	PSME1	protein_coding
1970	ENSG00000092020	7.87383	7.87315	7.99271	7.71736	7.77289	7.85765	7.99738	7.9223	7.98239	7.75096	7.62588	7.79283	7.93392	8.04082	8.04226	PPP2R3C	protein_coding
1971	ENSG00000092036	8.01382	8.06782	8.10591	8.1653	8.09487	8.02695	7.90529	7.92958	7.95509	7.86644	7.71619	7.80505	8.17134	8.06837	8.25939	HAUS4	protein_coding
1972	ENSG00000092051	-0.385852	-0.275813	-0.386605	-0.171694	-0.385369	-0.280679	-0.177628	-0.281683	-0.383116	-0.170686	-0.385806	-0.0968014	-0.278131	-0.385414	-0.38722	JPH4	protein_coding
1973	ENSG00000092054	-1.09026	-1.09027	-0.980369	-1.08976	-1.08995	-1.09118	-1.09046	-1.09137	-1.08853	-0.77682	-0.87619	-0.885093	-1.0907	-1.08998	-1.09113	MYH7	protein_coding
1974	ENSG00000092067	-0.606896	-0.713273	-0.60922	-0.712684	-0.605405	-0.714336	-0.607864	-0.714555	-0.711243	-0.603898	-0.510495	-0.7145	-0.514286	-0.712939	-0.611118	CEBPE	protein_coding
1975	ENSG00000092068	9.56002	9.54864	9.68239	8.79848	8.79429	8.77862	9.39793	9.52543	9.43794	8.7683	8.80861	8.66926	9.98158	10.0279	10.0569	SLC7A8	protein_coding
1976	ENSG00000092094	8.44293	8.2685	8.36648	8.3043	8.43395	8.49623	8.36272	8.32448	8.26867	8.39219	8.25826	8.18424	8.38816	8.47019	8.50388	OSGEP	protein_coding
1977	ENSG00000092096	4.27941	4.01792	4.09118	4.13308	4.03113	3.97932	4.00998	3.97129	3.68307	4.34562	3.91827	3.92438	4.40574	3.87422	3.88162	SLC22A17	protein_coding
1978	ENSG00000092098	8.74543	8.87221	8.8526	8.51011	8.44242	8.46739	8.7558	8.76937	8.78785	8.9026	9.03503	8.90953	8.61013	8.53927	8.54912	RNF31	protein_coding
1979	ENSG00000092108	9.22665	9.25716	9.24073	9.27366	9.29309	9.19045	9.27828	9.29058	9.27839	9.3917	9.36595	9.39932	9.24519	9.28008	9.31482	SCFD1	protein_coding
1980	ENSG00000092140	9.22387	9.20051	9.22035	8.98688	9.17914	9.02456	9.21174	9.19979	9.15959	9.0544	9.06645	9.11428	9.30983	9.36837	9.40861	G2E3	protein_coding
1981	ENSG00000092148	11.6558	11.6542	11.6813	11.7718	11.6494	11.7262	11.5892	11.6524	11.6735	11.6663	11.7721	11.7381	11.682	11.7658	11.7564	HECTD1	protein_coding
1982	ENSG00000092199	9.98185	9.98249	9.98675	10.0695	10.1103	10.1313	9.98474	9.92261	9.97496	10.0689	10.1125	10.0633	10.108	10.1145	10.1573	HNRNPC	protein_coding
1983	ENSG00000092200	3.5073	3.63318	4.17612	3.92139	4.05013	3.76477	3.74023	3.9023	3.56743	3.87677	3.43995	3.70656	3.8345	3.75856	4.0005	RPGRIP1	protein_coding
1984	ENSG00000092201	10.6767	10.6975	10.6656	10.7146	10.7377	10.6791	10.7145	10.6666	10.768	10.5903	10.5955	10.5155	10.822	10.8492	10.7886	SUPT16H	protein_coding
1985	ENSG00000092203	9.67705	9.65633	9.60873	9.71797	9.68257	9.73871	9.65595	9.69888	9.76089	9.72813	9.81763	9.80151	9.62788	9.74117	9.61026	TOX4	protein_coding
1986	ENSG00000092208	7.48531	7.54834	7.52959	7.75219	7.66371	7.57139	7.69175	7.63971	7.53642	7.57747	7.60526	7.5549	7.63071	7.68732	7.62006	GEMIN2	protein_coding
1987	ENSG00000092295	10.4889	10.5121	10.5003	9.29063	9.23049	9.39199	10.451	10.3927	10.4295	10.0175	10.028	10.056	9.56886	9.43192	9.43496	TGM1	protein_coding
1988	ENSG00000092330	9.54076	9.51628	9.60899	9.40901	9.42366	9.46585	9.56916	9.60025	9.59399	9.60317	9.63065	9.58067	9.48452	9.39732	9.39139	TINF2	protein_coding
1989	ENSG00000092345	0	0	0	0	0	0	0	0	0	0	0	0	0	0	0	DAZL	protein_coding
1990	ENSG00000092377	0	0	0	0	0	0	0	0	0	0	0	0	0	0	0	TBL1Y	protein_coding
1991	ENSG00000092421	1.61387	1.70839	1.9418	1.80436	1.71313	1.50169	1.70554	1.9283	1.63541	1.62153	1.61424	1.60054	1.94246	1.95774	1.78073	SEMA6A	protein_coding
1992	ENSG00000092439	10.9402	10.9353	10.9395	10.9702	10.9702	10.9974	10.9607	10.9699	10.9	11.0733	11.1135	11.1262	10.8287	10.8452	10.8804	TRPM7	protein_coding
1993	ENSG00000092445	9.41469	9.36785	9.342	9.37759	9.35132	9.29696	9.3983	9.44121	9.29023	9.0872	9.17112	9.16691	9.61724	9.51518	9.53559	TYRO3	protein_coding
1994	ENSG00000092470	9.7412	9.76246	9.81718	9.70575	9.84327	9.79292	9.75954	9.75703	9.72562	9.31456	9.40608	9.46422	9.83975	9.9209	9.92042	WDR76	protein_coding
1995	ENSG00000092529	3.34421	3.47451	3.25721	3.29004	3.42221	3.85125	3.46755	3.49313	3.47276	4.32216	4.29531	4.41415	2.61641	2.85191	2.71868	CAPN3	protein_coding
1996	ENSG00000092531	9.07443	9.00461	9.02735	9.20421	9.20444	9.18916	9.02211	9.03993	9.08032	9.1531	9.22988	9.20041	9.06199	9.08437	9.07243	SNAP23	protein_coding
1997	ENSG00000092607	0.737222	0.839063	0.623294	0.844185	1.02281	0.829796	1.01514	0.827881	0.630771	0.940261	0.932748	1.00191	0.734101	0.62585	0.621971	TBX15	protein_coding
[truncated: 58,492 more rows]

## Sheet: Sample_Alignment_Statistics
Table S1	RNA-seq results after alignment.
Sheet 2:	Sample alignment statistics.
sample	total reads processed	reads with at least one alignment	reads failed	reads not uniquely mapped	% PCR duplicates removed after alignemnt
untreat-1	42880774	26613044	7386148	8881582	53.5
untreat-2	40830614	25390279	6970647	8469688	53
untreat-3	45447530	28188880	7805353	9453297	54.9
8fwb-1	41588948	26224524	7047962	8316462	53.1
8fwb-2	41285202	26055257	7037973	8191972	52.7
8fwb-3	43532175	27398916	7366097	8767162	53.9
A3M-1	39669791	24922839	6743434	8003518	52.2
A3M-2	40222166	25078723	6752967	8390476	52.5
A3M-3	44594246	27856890	7450191	9287165	53.7
L1h-1	42678854	26726762	7209561	8742531	53.9
L1h-2	45965383	28917859	7740666	9306858	54.7
L1h-3	36630408	23070675	6212868	7346865	50.9
L2h-1	40787889	25731540	7045828	8010521	52.2
L2h-2	43445474	27571641	7517974	8355859	53.7
L2h-3	46927253	29701227	8144515	9081511	54.6
