# Supplementary material for: Host cell transcriptome modification upon exogenous HPV16 L2 protein expression
Source: Oncotarget. 2017 Oct 12;8(53):90730–47. doi: 10.18632/oncotarget.21817 (PMC5710881; doi:10.18632/oncotarget.21817)
Supplement: Supplementary file 3 [file oncotarget-08-90730-s003.xlsx]

## Sheet: DGE_8fwb_untreated_significant
Table S2	Differential Gene Expression (DGE) analysis results.
	Different comparisons are listed in sheets.
Sheet 1: Comparison between 8fwb group and untreated group. "Untreted" is used as baseline.
	Symbol	logFC	AveExpr	t	P.Value	adj.P.Val	B
91543	RSAD2	3.51271	7.06851	60.4196	3.48639e-20	6.08967e-16	35.8802
23586	DDX58	1.82977	7.50907	59.795	4.10854e-20	7.17638e-16	36.4349
64135	IFIH1	1.96893	7.47789	59.5519	4.38167e-20	7.65346e-16	36.3496
55601	DDX60	2.00865	8.02006	59.2108	4.79802e-20	8.38071e-16	36.3497
219285	SAMD9L	2.07137	7.50619	57.3461	7.95437e-20	1.38939e-15	35.8065
55008	HERC6	2.48071	6.2437	50.9266	5.18246e-19	9.05221e-15	33.464
54625	PARP14	1.38843	8.60011	47.8504	1.38443e-18	2.41819e-14	32.939
83666	PARP9	1.03476	8.063	47.5742	1.51675e-18	2.64932e-14	32.887
51191	HERC5	3.19186	6.29237	47.211	1.7115e-18	2.98948e-14	32.175
10561	IFI44	2.61166	6.09871	46.7207	2.01759e-18	3.52413e-14	32.188
94240	EPSTI1	1.49291	6.52923	45.15	3.45802e-18	6.04012e-14	32.0349
4939	OAS2	2.47759	8.34238	44.9776	3.67275e-18	6.41519e-14	32.0081
3669	ISG20	2.87511	5.20684	44.9066	3.76533e-18	6.57691e-14	30.8771
4938	OAS1	1.79025	7.2734	43.6557	5.8751e-18	1.0262e-13	31.5671
634	CEACAM1	3.66606	5.17061	42.5439	8.81796e-18	1.54023e-13	30.0618
129607	CMPK2	2.29502	6.98731	42.4837	9.01642e-18	1.5749e-13	31.1177
3433	IFIT2	1.38537	8.38754	40.0096	2.31688e-17	4.0469e-13	30.0751
8638	OASL	1.65941	7.48463	39.7445	2.5721e-17	4.49268e-13	30.0738
54739	XAF1	3.60142	6.36916	39.5669	2.75967e-17	4.82032e-13	29.6578
115361	GBP4	2.28723	6.69694	39.234	3.15162e-17	5.50493e-13	29.8643
8542	APOL1	2.06836	5.88755	39.2214	3.16755e-17	5.53275e-13	29.7438
4907	NT5E	0.950871	7.56365	38.834	3.70226e-17	6.46673e-13	29.6617
10346	TRIM22	2.08783	7.08738	38.7715	3.79718e-17	6.63253e-13	29.7031
6352	CCL5	3.08046	5.18384	38.6619	3.96985e-17	6.93414e-13	28.8792
84875	PARP10	1.37458	6.79635	36.7355	8.85739e-17	1.54712e-12	28.8541
56937	PMEPA1	-0.824649	7.34247	-36.1087	1.16031e-16	2.02672e-12	28.5243
79132	DHX58	2.67674	5.87631	35.8836	1.27993e-16	2.23565e-12	28.2876
5371	PML	0.595222	8.6317	34.9519	1.93346e-16	3.37717e-12	27.7705
6773	STAT2	1.03173	7.57721	34.9327	1.95016e-16	3.40635e-12	27.9694
3434	IFIT1	1.33382	7.52206	34.678	2.1872e-16	3.82039e-12	27.8662
3575	IL7R	0.789032	7.72232	34.2748	2.62707e-16	4.5887e-12	27.603
3627	CXCL10	2.78623	2.29025	34.2432	2.66541e-16	4.65567e-12	26.476
23424	TDRD7	0.988505	7.20719	33.5844	3.61325e-16	6.31127e-12	27.373
6737	TRIM21	0.897945	6.60101	32.9594	4.84871e-16	8.46924e-12	27.1357
2247	FGF2	1.9553	5.96998	32.948	4.87518e-16	8.51547e-12	27.0929
2537	IFI6	2.55807	5.59486	32.8348	5.14487e-16	8.98655e-12	26.9238
4599	MX1	2.69096	7.25347	32.7838	5.27157e-16	9.20785e-12	27.0649
4688	NCF2	1.04234	7.2499	31.7755	8.59348e-16	1.50102e-11	26.4766
54979	HRASLS2	2.98906	3.88748	31.5265	9.71799e-16	1.69744e-11	25.673
5366	PMAIP1	0.9792	7.22937	31.5158	9.76981e-16	1.70649e-11	26.3507
91351	DDX60L	1.97374	7.16774	31.3772	1.04667e-15	1.82822e-11	26.3587
54809	SAMD9	0.784755	9.25881	31.2468	1.11706e-15	1.95116e-11	25.8026
6672	SP100	1.16912	6.99009	30.8607	1.35657e-15	2.36951e-11	26.0525
5336	PLCG2	1.50361	5.61543	30.4362	1.68422e-15	2.94183e-11	25.8922
3431	SP110	1.61189	6.0539	30.2313	1.87156e-15	3.26906e-11	25.8118
22836	RHOBTB3	-0.441237	8.55912	-30.0422	2.06417e-15	3.60549e-11	25.2423
114134	SLC2A13	1.86983	4.54515	29.7933	2.35031e-15	4.10529e-11	25.3669
9881	TRANK1	2.62333	6.05371	29.5775	2.63257e-15	4.59831e-11	25.4521
57169	ZNFX1	0.699656	8.57721	29.4213	2.85934e-15	4.99441e-11	24.9834
55902	ACSS2	0.777041	7.02963	29.3006	3.04864e-15	5.32505e-11	25.201
7128	TNFAIP3	0.970309	7.45365	29.2912	3.064e-15	5.35189e-11	25.2108
85441	HELZ2	1.49016	8.47537	29.2801	3.08211e-15	5.38353e-11	24.967
2887	GRB10	2.16382	5.17234	28.8	3.98837e-15	6.96649e-11	24.9831
2633	GBP1	2.23596	4.29837	28.3576	5.07617e-15	8.86654e-11	24.4771
10964	IFI44L	4.04062	3.31092	28.3241	5.17052e-15	9.03135e-11	24.3473
5920	RARRES3	2.06477	5.25901	28.2301	5.44534e-15	9.51137e-11	24.6524
57664	PLEKHA4	2.0948	5.05272	27.5688	7.87565e-15	1.37564e-10	24.3118
22862	FNDC3A	0.764976	7.60246	27.3814	8.75741e-15	1.52966e-10	23.985
93082	NEURL3	2.39001	3.1219	27.2914	9.218e-15	1.61011e-10	23.5829
151636	DTX3L	0.694073	8.49246	27.173	9.86288e-15	1.72275e-10	23.693
7051	TGM1	1.00652	6.5961	27.0329	1.06884e-14	1.86695e-10	23.9382
222171	PRR15	0.694983	6.98237	26.8552	1.18425e-14	2.06853e-10	23.7998
5420	PODXL	0.478652	8.43796	26.7964	1.22531e-14	2.14025e-10	23.4432
4940	OAS3	0.984384	9.29895	26.6257	1.35321e-14	2.36366e-10	23.1698
3665	IRF7	2.34056	6.26758	26.335	1.60492e-14	2.80331e-10	23.6662
140691	TRIM69	1.04361	6.54499	26.2793	1.6585e-14	2.89691e-10	23.5428
684	BST2	3.31086	3.20194	26.2583	1.67924e-14	2.93313e-10	23.2163
5610	EIF2AK2	0.652043	8.73031	26.1345	1.80711e-14	3.15648e-10	22.9823
6695	SPOCK1	0.791449	6.87442	26.0494	1.90102e-14	3.32052e-10	23.3187
6543	SLC8A2	3.17714	2.3802	26.0151	1.94026e-14	3.38905e-10	23.0359
1295	COL8A1	2.41381	4.13714	25.9567	2.00915e-14	3.50937e-10	23.2957
6307	MSMO1	0.683058	6.78105	25.8733	2.11207e-14	3.68916e-10	23.237
440836	ODF3B	1.8881	4.21716	25.87	2.11625e-14	3.69645e-10	23.0848
3437	IFIT3	0.959423	8.12522	25.5363	2.58853e-14	4.52139e-10	22.7732
59272	ACE2	2.24218	4.77927	25.4898	2.66272e-14	4.65097e-10	23.0254
4856	NOV	1.1158	6.2201	25.2569	3.07006e-14	5.36247e-10	22.9352
134429	STARD4	0.79443	7.27599	25.1682	3.2423e-14	5.66332e-10	22.6723
27074	LAMP3	3.21295	5.13237	25.1002	3.38105e-14	5.90568e-10	22.7748
51296	SLC15A3	2.03915	5.65545	24.9587	3.69074e-14	6.44661e-10	22.8373
25939	SAMHD1	0.835689	7.91429	24.8329	3.99112e-14	6.97129e-10	22.3278
80830	APOL6	0.881541	6.67004	24.6206	4.55887e-14	7.96298e-10	22.4562
6772	STAT1	0.701143	8.14322	24.607	4.59816e-14	8.0316e-10	22.1425
23175	LPIN1	0.818501	7.36985	24.5967	4.62798e-14	8.08369e-10	22.318
85363	TRIM5	0.747151	6.92026	24.4637	5.03318e-14	8.79145e-10	22.2864
56829	ZC3HAV1	0.717946	8.43643	24.4483	5.0826e-14	8.87778e-10	21.9754
79152	FA2H	1.84004	3.56037	24.4049	5.22414e-14	9.12501e-10	22.097
80380	PDCD1LG2	1.91241	3.77757	24.1733	6.05488e-14	1.05761e-09	22.1044
8553	BHLHE40	0.680833	7.32683	24.11	6.30545e-14	1.10137e-09	22.0127
4600	MX2	5.23612	6.01376	24.0865	6.4014e-14	1.11813e-09	22.1953
330	BIRC3	1.05869	6.82273	24.0522	6.54426e-14	1.14309e-09	22.1795
64761	PARP12	0.930922	7.08512	24.0193	6.68401e-14	1.1675e-09	21.9828
9334	B4GALT5	0.561833	8.26422	23.9736	6.88411e-14	1.20245e-09	21.6877
5743	PTGS2	0.96395	7.22022	23.6344	8.58069e-14	1.49879e-09	21.7868
6373	CXCL11	2.83903	2.6161	23.6212	8.65464e-14	1.51171e-09	21.6515
9314	KLF4	0.892227	6.92218	23.5597	9.0103e-14	1.57383e-09	21.7114
7422	VEGFA	0.893917	7.56666	23.4113	9.93436e-14	1.73523e-09	21.4755
1604	CD55	0.768338	6.09899	23.3762	1.01672e-13	1.77591e-09	21.7399
8743	TNFSF10	1.20466	6.31176	23.0001	1.30606e-13	2.28129e-09	21.4626
9023	CH25H	2.30852	2.60431	22.923	1.37547e-13	2.40254e-09	21.2216
4084	MXD1	1.01118	6.83319	22.7634	1.53205e-13	2.67603e-09	21.2203
51513	ETV7	1.40279	4.6173	22.741	1.55548e-13	2.71696e-09	21.3882
3569	IL6	2.23094	3.54724	22.6447	1.66063e-13	2.90062e-09	21.0562
3429	IFI27	3.10541	4.81388	22.6441	1.66135e-13	2.90189e-09	21.2606
3430	IFI35	1.17382	5.83522	22.4985	1.83498e-13	3.20516e-09	21.1733
9043	SPAG9	0.428082	8.43853	22.4914	1.84393e-13	3.2208e-09	20.5984
55337	C19orf66	1.30245	4.65364	22.3062	2.09454e-13	3.65854e-09	21.0991
1958	EGR1	0.555232	7.30099	22.2583	2.16502e-13	3.78163e-09	20.6882
1890	TYMP	1.20192	5.6749	22.1347	2.35889e-13	4.12027e-09	20.9666
2635	GBP3	0.697548	6.44255	21.9864	2.61612e-13	4.56958e-09	20.66
6948	TCN2	1.61135	4.69821	21.9553	2.67369e-13	4.67014e-09	20.8298
5655	KLK10	0.540512	7.63901	21.7066	3.186e-13	5.56499e-09	20.2195
6698	SPRR1A	2.14182	2.91175	21.6247	3.37655e-13	5.89782e-09	20.3742
7453	WARS	0.827168	8.16784	21.3347	4.15526e-13	7.25799e-09	19.8314
7403	KDM6A	0.517524	7.07018	21.3223	4.19248e-13	7.32301e-09	20.0561
9636	ISG15	1.10563	6.12777	21.135	4.80083e-13	8.38562e-09	20.1391
201799	TMEM154	0.546654	7.72446	21.058	5.07772e-13	8.86925e-09	19.699
7098	TLR3	0.962673	5.41313	21.0259	5.19777e-13	9.07894e-09	20.1588
118738	ZNF488	-0.512993	7.21907	-20.8332	5.98677e-13	1.04571e-08	19.6125
4791	NFKB2	0.552605	7.12084	20.7466	6.38156e-13	1.11467e-08	19.6333
5359	PLSCR1	0.692931	6.96962	20.448	7.96974e-13	1.39207e-08	19.4209
1316	KLF6	0.44906	7.61382	20.304	8.88019e-13	1.5511e-08	19.1931
24138	IFIT5	0.480108	7.42372	20.2175	9.48026e-13	1.65592e-08	19.115
80833	APOL3	1.24963	5.20606	20.1803	9.75122e-13	1.70325e-08	19.5413
9447	AIM2	1.75862	0.845707	20.0422	1.08316e-12	1.89196e-08	19.3094
26750	RPS6KC1	0.704702	6.60849	20.0375	1.08711e-12	1.89885e-08	19.1345
30011	SH3KBP1	1.04902	4.97673	19.898	1.20963e-12	2.11286e-08	19.3505
388512	CLEC17A	2.46762	1.7435	19.8946	1.21284e-12	2.11846e-08	19.1952
6662	SOX9	0.659148	7.44246	19.8536	1.25169e-12	2.18633e-08	18.8848
147409	DSG4	-1.19425	6.00079	-19.8191	1.28542e-12	2.24525e-08	19.1228
57393	TMEM27	1.53278	5.60704	19.8159	1.28856e-12	2.25072e-08	19.2796
5997	RGS2	1.10362	4.16691	19.7285	1.37861e-12	2.40802e-08	19.228
56978	PRDM8	1.47093	4.4439	19.6879	1.42269e-12	2.48501e-08	19.1934
121268	RHEBL1	1.72357	3.7307	19.5212	1.62006e-12	2.82975e-08	19.0275
51200	CPA4	-1.39239	4.35466	-19.4758	1.67871e-12	2.9322e-08	19.0352
130074	FAM168B	-0.368938	8.17808	-19.4572	1.70339e-12	2.97532e-08	18.2705
56938	ARNTL2	0.36293	7.86589	19.4313	1.73828e-12	3.03626e-08	18.3548
50640	PNPLA8	0.59007	6.06672	19.2991	1.92923e-12	3.36979e-08	18.6641
3157	HMGCS1	0.535837	7.74445	19.1208	2.22257e-12	3.88216e-08	18.1457
3620	IDO1	2.00038	2.12969	19.0961	2.26665e-12	3.95915e-08	18.5978
4615	MYD88	0.461575	7.30376	19.058	2.33672e-12	4.08155e-08	18.204
467	ATF3	1.46098	5.52665	18.9864	2.47482e-12	4.32276e-08	18.63
57216	VANGL2	0.975162	6.06313	18.8854	2.68415e-12	4.68841e-08	18.2861
1289	COL5A1	1.12865	4.97379	18.6501	3.24869e-12	5.67448e-08	18.2896
101927622	CERK	-1.18504	5.26673	-18.6211	3.32634e-12	5.81012e-08	18.2137
4283	CXCL9	1.76034	0.67495	18.6083	3.36137e-12	5.8713e-08	18.261
3156	HMGCR	0.387813	8.14934	18.6078	3.36265e-12	5.87354e-08	17.6107
8322	FZD4	1.11816	5.78245	18.5866	3.42174e-12	5.97676e-08	18.1653
9173	IL1RL1	1.84593	4.59791	18.5445	3.54177e-12	6.18642e-08	18.281
64108	RTP4	1.20141	5.17507	18.3162	4.27527e-12	7.46761e-08	18.0612
3949	LDLR	0.49301	8.56951	18.2896	4.3709e-12	7.63465e-08	17.2514
9111	NMI	0.492413	6.17366	18.2769	4.41708e-12	7.71532e-08	17.7936
51523	CXXC5	-0.608056	6.43008	-18.2329	4.58186e-12	8.00313e-08	17.6131
3678	ITGA5	0.794487	6.45038	18.1261	5.00942e-12	8.74995e-08	17.6214
9260	PDLIM7	0.57758	6.97995	18.1244	5.01649e-12	8.7623e-08	17.4493
55603	FAM46A	1.1322	5.53541	18.005	5.54543e-12	9.6862e-08	17.7207
1520	CTSS	1.39452	5.27517	17.9603	5.75848e-12	1.00583e-07	17.7897
6367	CCL22	1.93607	2.56049	17.9529	5.79491e-12	1.0122e-07	17.6977
6398	SECTM1	0.648024	7.014	17.9425	5.84564e-12	1.02106e-07	17.299
3340	NDST1	-0.264832	8.65717	-17.9377	5.86954e-12	1.02523e-07	16.8813
2799	GNS	0.379851	7.93345	17.8837	6.14409e-12	1.07319e-07	17.0141
5742	PTGS1	0.431624	6.54172	17.8727	6.20148e-12	1.08321e-07	17.2397
6890	TAP1	0.561959	7.22205	17.8147	6.51494e-12	1.13797e-07	17.1427
5209	PFKFB3	-0.313153	7.70093	-17.7993	6.6006e-12	1.15293e-07	16.9451
51131	PHF11	1.25731	5.13293	17.7775	6.72472e-12	1.17461e-07	17.6131
219537	SMTNL1	1.67509	1.45271	17.6097	7.7634e-12	1.35603e-07	17.4103
5802	PTPRS	-0.671021	6.9236	-17.5894	7.90016e-12	1.37992e-07	16.8638
26047	CNTNAP2	-0.823141	5.05499	-17.5464	8.19783e-12	1.43192e-07	17.2477
359845	FAM101B	-1.27714	4.4925	-17.442	8.97289e-12	1.5673e-07	17.3626
266727	MDGA1	1.05367	6.52711	17.4359	9.01998e-12	1.57552e-07	16.9918
8848	TSC22D1	0.289957	7.75442	17.335	9.84778e-12	1.72011e-07	16.5745
162394	SLFN5	0.368882	9.48525	17.3237	9.94539e-12	1.73716e-07	16.1325
9180	OSMR	0.416754	7.70981	17.3112	1.00544e-11	1.75619e-07	16.5636
10133	OPTN	0.500523	7.26122	17.2886	1.02551e-11	1.79126e-07	16.6724
151354	FAM84A	-0.511149	7.03228	-17.2824	1.03106e-11	1.80094e-07	16.652
11274	USP18	1.44758	4.29065	17.2666	1.04537e-11	1.82595e-07	17.2123
152926	PPM1K	2.01577	1.9159	17.2091	1.09939e-11	1.92031e-07	17.0923
3638	INSIG1	0.465758	7.73411	17.2004	1.10781e-11	1.93501e-07	16.4369
23780	APOL2	0.804167	5.93466	17.1851	1.12283e-11	1.96125e-07	16.834
90527	DUOXA1	0.513896	6.77604	17.1375	1.17087e-11	2.04517e-07	16.6283
10277	UBE4B	-0.396386	6.94261	-17.0695	1.24328e-11	2.17164e-07	16.4276
1848	DUSP6	0.396482	7.69328	16.9495	1.38295e-11	2.4156e-07	16.2775
124446	TMEM219	0.670745	5.94916	16.9468	1.3863e-11	2.42146e-07	16.6551
9448	MAP4K4	0.416291	8.10774	16.7733	1.61897e-11	2.82785e-07	15.9575
11098	PRSS23	0.397884	7.98258	16.7033	1.72426e-11	3.01176e-07	15.9287
6591	SNAI2	0.499632	6.7846	16.6998	1.72963e-11	3.02114e-07	16.2347
23037	PDZD2	0.625557	7.67925	16.6533	1.80385e-11	3.15078e-07	15.9583
3164	NR4A1	1.46886	3.92124	16.6434	1.82003e-11	3.17905e-07	16.6631
1846	DUSP4	0.49196	7.54598	16.6365	1.83144e-11	3.19897e-07	16.0102
92558	CCDC64	0.625299	5.89224	16.5236	2.029e-11	3.54406e-07	16.239
2182	ACSL4	0.419776	7.28126	16.5168	2.04161e-11	3.56608e-07	15.9248
162073	ITPRIPL2	0.43573	7.49861	16.3994	2.27298e-11	3.97021e-07	15.7845
255738	PCSK9	0.41601	8.0379	16.3982	2.27531e-11	3.97428e-07	15.6067
25801	GCA	1.30463	4.15776	16.359	2.35868e-11	4.11991e-07	16.4071
84166	NLRC5	0.790863	6.97442	16.3424	2.39507e-11	4.18347e-07	15.8355
11119	BTN3A1	0.901252	5.04901	16.3175	2.4505e-11	4.28029e-07	16.2514
2263	FGFR2	-0.449584	6.7173	-16.2609	2.58179e-11	4.50961e-07	15.7385
56951	C5orf15	0.531274	6.29076	16.2496	2.60889e-11	4.55695e-07	15.8887
100847079	MIR5193	1.0614	5.23974	16.1961	2.74125e-11	4.78814e-07	16.145
57530	CGN	-0.406932	7.31513	-16.1599	2.8351e-11	4.95207e-07	15.5461
56681	SAR1A	0.343371	7.52245	15.9848	3.33822e-11	5.83087e-07	15.324
9915	ARNT2	1.27136	3.87742	15.9837	3.34181e-11	5.83714e-07	16.0621
4739	NEDD9	0.813168	5.42608	15.7816	4.04357e-11	7.06291e-07	15.7845
9021	SOCS3	1.09352	4.78802	15.7314	4.24115e-11	7.40801e-07	15.7516
586	BCAT1	-0.537245	7.21702	-15.6674	4.5076e-11	7.87343e-07	15.0555
3229	HOXC13	-0.679744	6.29965	-15.6431	4.6136e-11	8.05858e-07	15.2574
6708	SPTA1	1.81666	1.61982	15.6099	4.76252e-11	8.3187e-07	15.6873
64129	TINAGL1	0.336238	8.11479	15.5925	4.84273e-11	8.45879e-07	14.8275
10501	SEMA6B	-0.84378	4.33101	-15.5777	4.91169e-11	8.57924e-07	15.4998
79109	MAPKAP1	-0.40712	7.51635	-15.4789	5.40188e-11	9.43546e-07	14.7895
8609	KLF7	0.502645	7.19707	15.4332	5.6456e-11	9.86116e-07	14.8854
145864	HAPLN3	0.917751	3.92433	15.3314	6.23202e-11	1.08855e-06	15.4192
283849	EXOC3L1	1.76929	2.80542	15.3145	6.33487e-11	1.10651e-06	15.4189
3872	KRT17	0.882467	4.81972	15.3105	6.3598e-11	1.11087e-06	15.3442
8445	DYRK2	-0.32996	7.52102	-15.27	6.61641e-11	1.15569e-06	14.598
27111	SDCBP2	1.13432	3.99817	15.2061	7.04313e-11	1.23022e-06	15.3181
25780	RASGRP3	1.90049	2.10504	15.1836	7.19986e-11	1.2576e-06	15.2806
126755	LRRC38	1.34052	0.19895	15.1385	7.5262e-11	1.3146e-06	15.2563
2335	FN1	0.709959	8.66332	15.135	7.55234e-11	1.31917e-06	14.1958
355	FAS	0.538541	5.75915	15.0959	7.84928e-11	1.37103e-06	14.8674
8548	BLZF1	0.45434	7.04265	15.0318	8.36253e-11	1.46068e-06	14.5007
113730	KLHDC7B	1.82345	2.88164	14.987	8.74199e-11	1.52696e-06	15.0913
64645	HIAT1	0.443921	7.12532	14.9832	8.77503e-11	1.53273e-06	14.407
7011	TEP1	0.92539	7.00224	14.9231	9.31622e-11	1.62726e-06	14.4419
406	ARNTL	0.76677	4.98379	14.9111	9.42779e-11	1.64675e-06	14.8888
64759	TNS3	-0.315002	8.01481	-14.871	9.81344e-11	1.71411e-06	14.0396
65124	SOWAHC	0.40666	7.54357	14.8403	1.01198e-10	1.76762e-06	14.1697
222255	ATXN7L1	0.63998	5.11129	14.8293	1.02315e-10	1.78714e-06	14.7675
59342	SCPEP1	0.426158	6.47454	14.7878	1.06663e-10	1.86309e-06	14.3199
157638	FAM84B	0.26805	8.10907	14.7875	1.06691e-10	1.86357e-06	14.0008
5329	PLAUR	0.520556	6.40507	14.7656	1.09073e-10	1.90519e-06	14.4
118788	PIK3AP1	2.05422	2.29994	14.7591	1.09785e-10	1.91761e-06	14.8752
3725	JUN	0.503462	6.90177	14.7566	1.10067e-10	1.92255e-06	14.3562
219699	UNC5B	-0.478268	7.68365	-14.7245	1.13681e-10	1.98566e-06	13.9583
53630	BCMO1	2.0735	1.42992	14.6736	1.19675e-10	2.09036e-06	14.7876
254910	LCE5A	1.63325	1.01203	14.6098	1.27665e-10	2.22992e-06	14.7306
54629	FAM63B	0.506422	6.9945	14.55	1.35675e-10	2.36984e-06	14.0743
6713	SQLE	0.35241	7.43449	14.5164	1.404e-10	2.45237e-06	13.8609
64418	TMEM168	-0.682613	5.52214	-14.4565	1.49267e-10	2.60725e-06	14.17
10617	STAMBP	0.406954	7.29091	14.4006	1.58081e-10	2.76121e-06	13.7574
84254	CAMKK1	-0.571653	6.06143	-14.3987	1.58395e-10	2.76669e-06	13.9882
29126	CD274	1.32897	4.03761	14.3941	1.59144e-10	2.77976e-06	14.5038
57822	GRHL3	-0.426898	6.28183	-14.3643	1.64098e-10	2.86629e-06	13.9317
153090	DAB2IP	0.276708	8.55892	14.3608	1.64697e-10	2.87677e-06	13.3904
3400	ID4	-0.994108	3.86232	-14.3553	1.65633e-10	2.8931e-06	14.4185
4811	NID1	0.550269	7.88966	14.3287	1.70242e-10	2.97362e-06	13.513
1107	CHD3	-0.254791	8.07041	-14.2944	1.76384e-10	3.08089e-06	13.42
7424	VEGFC	0.888692	4.9606	14.2637	1.82067e-10	3.18017e-06	14.2388
2030	SLC29A1	-0.342699	6.83151	-14.2398	1.86652e-10	3.26025e-06	13.6444
22822	PHLDA1	0.322054	8.43492	14.2342	1.87736e-10	3.27918e-06	13.3158
54538	ROBO4	1.68355	2.21446	14.2303	1.88493e-10	3.2924e-06	14.3396
23764	MAFF	0.556097	6.05242	14.1615	2.02484e-10	3.53679e-06	13.9266
8862	APLN	2.20476	1.92837	14.153	2.04288e-10	3.5683e-06	14.2664
9603	NFE2L3	0.592959	5.24382	14.1451	2.05975e-10	3.59776e-06	14.0198
1026	CDKN1A	0.61344	7.00794	14.1355	2.08052e-10	3.63405e-06	13.6016
84333	PCGF5	0.526648	7.33978	14.1136	2.12869e-10	3.71818e-06	13.4295
3717	JAK2	0.94533	4.62481	14.1058	2.14613e-10	3.74865e-06	14.0994
1676	DFFA	-0.382842	6.99242	-14.1032	2.15208e-10	3.75903e-06	13.4566
64943	NT5DC2	-0.589568	5.68152	-14.0971	2.16583e-10	3.78305e-06	13.7511
10257	ABCC4	-0.426196	7.07954	-14.0767	2.21258e-10	3.86472e-06	13.393
2324	FLT4	2.31372	1.8112	14.0664	2.23655e-10	3.90658e-06	14.1762
57658	CALCOCO1	0.605777	5.63924	14.0573	2.25805e-10	3.94414e-06	13.8642
101928493	PDXK	-0.265754	8.36002	-14.0509	2.27332e-10	3.97082e-06	13.0639
943	TNFRSF8	1.71047	1.17251	14.0259	2.33375e-10	4.07636e-06	14.1333
84959	UBASH3B	0.490425	6.97608	14.0208	2.34627e-10	4.09823e-06	13.4338
4953	ODC1	-0.408922	6.63368	-13.9544	2.51635e-10	4.39531e-06	13.3821
138151	NACC2	-0.362389	7.07175	-13.9309	2.57985e-10	4.50622e-06	13.245
655	BMP7	-0.762421	5.87052	-13.8054	2.94748e-10	5.14836e-06	13.4156
9246	UBE2L6	0.536122	6.93061	13.804	2.9519e-10	5.15609e-06	13.1794
53905	DUOX1	0.3787	7.22503	13.7905	2.99456e-10	5.23059e-06	13.1016
3572	IL6ST	0.338314	7.53056	13.7734	3.04997e-10	5.32739e-06	13.0243
10475	TRIM38	0.426783	6.29697	13.7053	3.28041e-10	5.72989e-06	13.2446
23070	CMTR1	0.413407	6.59845	13.691	3.33114e-10	5.81851e-06	13.1703
101927157	NIPAL1	0.3214	6.84027	13.6708	3.40408e-10	5.94591e-06	13.0992
10409	BASP1	-0.452068	5.89144	-13.6437	3.50477e-10	6.12178e-06	13.2127
91584	PLXNA4	1.22151	3.62972	13.6433	3.50661e-10	6.125e-06	13.7017
57494	RIMKLB	0.459076	6.53085	13.6013	3.66907e-10	6.40876e-06	13.0775
3955	LFNG	-0.524844	5.54521	-13.5534	3.86382e-10	6.74893e-06	13.1817
55326	AGPAT5	-0.521502	6.93164	-13.54	3.92039e-10	6.84775e-06	12.8368
1808	DPYSL2	0.511493	6.79524	13.5281	3.97145e-10	6.93694e-06	12.9231
55040	EPN3	-0.400106	6.6608	-13.5209	4.00252e-10	6.9912e-06	12.794
7127	TNFAIP2	-0.570707	6.98202	-13.5203	4.00498e-10	6.9955e-06	12.8705
64283	ARHGEF28	0.501179	6.97743	13.5164	4.02226e-10	7.02569e-06	12.9424
57559	STAMBPL1	0.659935	5.33866	13.5062	4.06704e-10	7.1039e-06	13.3021
84674	CARD6	0.699696	5.36847	13.4823	4.17399e-10	7.29071e-06	13.2838
57514	ARHGAP31	0.998856	4.52948	13.4673	4.24247e-10	7.41032e-06	13.428
3659	IRF1	0.371988	6.95974	13.3826	4.65341e-10	8.12812e-06	12.7059
57554	LRRC7	-0.511038	5.99838	-13.381	4.66188e-10	8.1429e-06	12.9071
134145	FAM173B	-0.926097	3.98168	-13.3624	4.75787e-10	8.31057e-06	13.3099
9811	CTIF	0.506208	6.4871	13.3523	4.81041e-10	8.40235e-06	12.7954
4597	MVD	0.502179	6.95515	13.3498	4.82402e-10	8.42611e-06	12.6731
1870	E2F2	-0.369885	7.02885	-13.2729	5.24969e-10	9.16963e-06	12.5109
116071	BATF2	1.59758	3.35873	13.2565	5.34502e-10	9.33615e-06	13.3136
23426	GRIP1	-0.486864	6.2832	-13.2286	5.51251e-10	9.6287e-06	12.6313
5979	RET	1.36211	0.590967	13.2285	5.51296e-10	9.62949e-06	13.2793
10723	SLC12A7	0.520128	6.43959	13.2184	5.57475e-10	9.73742e-06	12.7038
132864	CPEB2	1.17778	5.29639	13.2175	5.58071e-10	9.74782e-06	13.0562
3274	HRH2	1.98546	0.975991	13.2113	5.61863e-10	9.81406e-06	13.2644
961	CD47	0.304394	7.75981	13.1982	5.70123e-10	9.95833e-06	12.2905
50964	SOST	-1.2644	2.61526	-13.1928	5.73546e-10	1.00181e-05	13.2269
8303	SNN	-0.403988	6.46073	-13.1867	5.77432e-10	1.0086e-05	12.4559
4524	MTHFR	0.616177	5.41768	13.0825	6.4835e-10	1.13247e-05	12.8175
54101	RIPK4	-0.302948	7.22316	-13.0807	6.49638e-10	1.13472e-05	12.2669
154	ADRB2	0.456186	6.45549	13.066	6.60407e-10	1.15353e-05	12.5392
701	BUB1B	-0.342627	7.00536	-13.0458	6.75492e-10	1.17988e-05	12.2362
144501	KRT80	-0.303906	8.12911	-13.0408	6.79292e-10	1.18652e-05	12.0214
51762	RAB8B	0.685177	6.00333	13.0294	6.87993e-10	1.20172e-05	12.6134
100422899	MIR3191	0.995007	3.664	12.9768	7.29799e-10	1.27474e-05	12.9817
8540	AGPS	-0.280612	7.68698	-12.9592	7.44373e-10	1.3002e-05	11.9858
58472	SQRDL	0.524843	5.6335	12.9253	7.73319e-10	1.35076e-05	12.5308
51667	NUB1	0.306857	7.18633	12.9243	7.74178e-10	1.35226e-05	12.1002
259232	NALCN	-0.790238	5.55819	-12.9152	7.8215e-10	1.36618e-05	12.5384
744	MPPED2	-1.0242	2.89596	-12.9011	7.94712e-10	1.38812e-05	12.9077
685	BTC	1.3064	3.49339	12.8991	7.96543e-10	1.39132e-05	12.9035
118429	ANTXR2	0.526362	6.30658	12.8549	8.37336e-10	1.46258e-05	12.3103
84930	MASTL	0.378588	7.03127	12.8402	8.51382e-10	1.48711e-05	12.0516
64167	ERAP2	0.936969	5.50151	12.8387	8.52888e-10	1.48974e-05	12.4625
441478	NRARP	-0.383806	6.55576	-12.8217	8.69451e-10	1.51867e-05	12.0769
1000	CDH2	-0.488826	6.73193	-12.8103	8.80774e-10	1.53845e-05	12.0642
25976	TIPARP	0.318045	7.56665	12.8018	8.89281e-10	1.55331e-05	11.8795
81610	FAM83D	-0.277587	7.26126	-12.7729	9.19073e-10	1.60534e-05	11.8691
153222	CREBRF	0.810876	4.32932	12.7448	9.48941e-10	1.65751e-05	12.6834
9781	RNF144A	0.740983	4.85658	12.6554	1.05105e-09	1.83586e-05	12.3765
3780	KCNN1	1.59146	0.810969	12.6519	1.0553e-09	1.84329e-05	12.633
3422	IDI1	0.379686	7.04538	12.6361	1.07465e-09	1.87709e-05	11.7985
8076	MFAP5	-0.581605	5.6806	-12.6239	1.08976e-09	1.90348e-05	12.1178
9683	N4BP1	0.256737	8.16498	12.6163	1.09941e-09	1.92035e-05	11.4946
23299	BICD2	-0.210605	8.40203	-12.5978	1.12299e-09	1.96152e-05	11.3578
2048	EPHB2	-0.484084	5.83557	-12.5746	1.15348e-09	2.01479e-05	11.9901
558	AXL	-0.286607	7.24321	-12.5552	1.17951e-09	2.06026e-05	11.6481
5791	PTPRE	0.773823	5.5747	12.5423	1.19728e-09	2.09129e-05	12.0829
65108	MARCKSL1	0.374616	6.66598	12.5249	1.22165e-09	2.13385e-05	11.7639
10514	MYBBP1A	-0.25063	7.87138	-12.5026	1.25355e-09	2.18958e-05	11.3984
166647	GPR125	-0.591375	6.22678	-12.5009	1.25604e-09	2.19393e-05	11.7943
9734	HDAC9	0.442528	7.28742	12.4829	1.28256e-09	2.24025e-05	11.6173
3609	ILF3	-0.201148	9.03785	-12.4261	1.37002e-09	2.39302e-05	11.0024
90321	ZNF766	0.420787	5.91895	12.4062	1.40217e-09	2.44918e-05	11.842
253260	RICTOR	0.412867	7.59666	12.3637	1.4736e-09	2.57393e-05	11.353
57486	NLN	-0.304163	7.45952	-12.3374	1.51953e-09	2.65416e-05	11.2817
9572	NR1D1	0.468194	6.8615	12.3302	1.5324e-09	2.67664e-05	11.5483
54800	KLHL24	0.740028	4.66229	12.3302	1.53254e-09	2.67688e-05	12.1296
27033	ZBTB32	1.82591	2.31474	12.3259	1.54019e-09	2.69025e-05	12.2643
2643	GCH1	0.712339	5.61941	12.3033	1.58165e-09	2.76267e-05	11.7852
2624	GATA2	-0.483121	5.8975	-12.2926	1.60164e-09	2.79758e-05	11.6863
3934	LCN2	0.760596	4.99269	12.2753	1.63445e-09	2.8549e-05	12.0628
4008	LMO7	0.294092	7.82137	12.2488	1.68631e-09	2.94547e-05	11.1685
2250	FGF5	0.782772	3.89315	12.2244	1.73563e-09	3.03163e-05	12.0346
26353	HSPB8	0.436367	5.86534	12.2227	1.73893e-09	3.03739e-05	11.5919
5414	SEP4	1.47983	0.400681	12.2171	1.75056e-09	3.05771e-05	12.118
9824	ARHGAP11A	-0.337287	7.16053	-12.2158	1.7532e-09	3.06231e-05	11.2157
43847	KLK14	1.21023	4.10497	12.1693	1.85239e-09	3.23556e-05	12.0572
4091	SMAD6	-0.742071	5.06727	-12.1614	1.86969e-09	3.26579e-05	11.6636
390874	ONECUT3	-0.450125	5.97204	-12.1478	1.90016e-09	3.31901e-05	11.4535
101928229	KIRREL	-0.218099	8.28568	-12.1336	1.93257e-09	3.37562e-05	10.8263
157922	CAMSAP1	-0.235383	8.10872	-12.0775	2.06587e-09	3.60846e-05	10.8226
51056	LAP3	0.572081	5.73452	12.0694	2.08584e-09	3.64334e-05	11.4765
338645	LUZP2	-0.438112	5.42138	-12.0687	2.08778e-09	3.64673e-05	11.4276
7726	TRIM26	0.322128	7.39299	12.0486	2.1384e-09	3.73514e-05	10.9851
11082	ESM1	1.31542	0.792193	12.0347	2.17414e-09	3.79756e-05	11.9061
55616	ASAP3	-0.52368	5.50061	-12.0308	2.18426e-09	3.81525e-05	11.4032
9060	PAPSS2	-0.761592	4.32377	-11.9957	2.27801e-09	3.97899e-05	11.6347
3696	ITGB8	0.376008	7.18374	11.9597	2.37862e-09	4.15474e-05	10.9853
401647	GOLGA7B	0.598655	4.78703	11.945	2.42102e-09	4.2288e-05	11.5976
59345	GNB4	1.81664	1.89273	11.943	2.42698e-09	4.2392e-05	11.8114
1272	CNTN1	-0.338141	7.52149	-11.9264	2.47577e-09	4.32442e-05	10.6357
23325	KIAA1033	0.321404	7.52234	11.9236	2.48423e-09	4.3392e-05	10.7825
3552	IL1A	0.90659	5.06907	11.9227	2.48705e-09	4.34413e-05	11.5742
79953	SYNDIG1	-0.783166	4.82859	-11.8822	2.61162e-09	4.56171e-05	11.3749
23170	TTLL12	-0.299496	7.5288	-11.8809	2.61547e-09	4.56843e-05	10.7157
221833	SP8	1.17819	1.16536	11.8797	2.61948e-09	4.57544e-05	11.7359
4824	NKX3-1	0.93892	4.34497	11.872	2.64371e-09	4.61778e-05	11.5977
1122	CHML	-0.634621	5.97003	-11.868	2.65655e-09	4.6402e-05	11.1738
54811	ZNF561	0.475471	5.71096	11.867	2.65991e-09	4.64607e-05	11.244
100188893	PRICKLE4	0.940676	5.36605	11.8641	2.66923e-09	4.66234e-05	11.3439
6091	ROBO1	-0.468291	5.89844	-11.8603	2.68144e-09	4.68368e-05	11.0235
9830	TRIM14	0.249956	8.12347	11.837	2.75829e-09	4.81791e-05	10.5131
284009	METTL16	-0.303029	6.69411	-11.8332	2.77093e-09	4.83998e-05	10.8455
118987	PDZD8	-0.391586	7.2195	-11.8223	2.80787e-09	4.9045e-05	10.7038
144100	PLEKHA7	0.249804	7.84357	11.8209	2.81271e-09	4.91297e-05	10.5906
23503	ZFYVE26	0.442004	6.62089	11.8207	2.81318e-09	4.91378e-05	10.9263
192670	AGO4	0.653929	4.74707	11.8205	2.8141e-09	4.91539e-05	11.4623
6102	RP2	0.448331	6.50634	11.8181	2.82211e-09	4.92938e-05	10.9343
2119	ETV5	0.602546	5.31372	11.8108	2.84735e-09	4.97347e-05	11.2833
843	CASP10	0.674502	5.05543	11.8064	2.86255e-09	5.00002e-05	11.3294
134285	TMEM171	0.418268	5.72025	11.7907	2.91754e-09	5.09607e-05	11.1661
51129	ANGPTL4	1.08368	3.61154	11.7858	2.93516e-09	5.12684e-05	11.5609
80765	STARD5	0.544567	5.5897	11.7793	2.95848e-09	5.16757e-05	11.1182
64131	XYLT1	-0.506447	5.98304	-11.7787	2.96053e-09	5.17115e-05	10.8954
50506	DUOX2	0.772799	5.6939	11.7582	3.03531e-09	5.30178e-05	11.1736
101929306	CACNG4	-0.384058	6.7608	-11.7533	3.05371e-09	5.33391e-05	10.7049
84986	ARHGAP19-SLIT1	-0.392962	6.44484	-11.751	3.06225e-09	5.34884e-05	10.7564
3815	KIT	-0.591985	-2.13493	-11.7492	3.06903e-09	5.36067e-05	11.1819
23326	USP22	-0.193814	8.04609	-11.6954	3.27738e-09	5.7246e-05	10.3369
340061	TMEM173	0.412245	6.49372	11.6948	3.27983e-09	5.72889e-05	10.7843
399726	CASC10	-0.713519	4.16426	-11.6943	3.28185e-09	5.73241e-05	11.3079
114801	TMEM200A	0.823411	4.55117	11.6754	3.3585e-09	5.86629e-05	11.3567
7039	TGFA	0.267512	8.03128	11.6575	3.43305e-09	5.99651e-05	10.3742
4864	NPC1	0.285399	7.7287	11.6466	3.47935e-09	6.07739e-05	10.3947
100996825	IQSEC3	1.83997	1.01308	11.6317	3.54349e-09	6.18941e-05	11.4221
103	ADAR	0.292291	9.35163	11.612	3.63051e-09	6.34141e-05	9.9173
57326	PBXIP1	0.421158	6.25376	11.6093	3.6425e-09	6.36236e-05	10.7293
6541	SLC7A1	-0.209245	9.33969	-11.5956	3.70467e-09	6.47096e-05	9.87398
154064	RAET1L	1.08086	3.75473	11.5833	3.76095e-09	6.56924e-05	11.3073
23428	SLC7A8	-0.43978	5.9706	-11.5645	3.84931e-09	6.7236e-05	10.588
3619	INCENP	-0.211559	7.71409	-11.5557	3.89147e-09	6.79724e-05	10.2214
924	CD7	1.43132	2.02822	11.5497	3.92013e-09	6.84729e-05	11.3349
840	CASP7	0.353845	6.52151	11.5277	4.02868e-09	7.0369e-05	10.5307
51309	ARMCX1	0.73633	3.88016	11.5167	4.08367e-09	7.13294e-05	11.1551
5527	PPP2R5C	-0.311652	6.87782	-11.5052	4.14232e-09	7.23539e-05	10.3751
259217	HSPA12A	-0.588683	5.34406	-11.4822	4.26212e-09	7.44464e-05	10.7413
57136	APMAP	-0.287784	7.13048	-11.4788	4.28036e-09	7.4765e-05	10.2713
5048	PAFAH1B1	-0.166929	8.02563	-11.4195	4.60825e-09	8.04922e-05	9.99292
55080	TAPBPL	0.499349	5.56918	11.4115	4.65448e-09	8.12999e-05	10.6866
23382	AHCYL2	0.410627	6.5082	11.3994	4.72532e-09	8.25371e-05	10.4077
4313	MMP2	-0.241944	7.53006	-11.3844	4.81451e-09	8.40951e-05	10.0148
23416	KCNH3	-0.695669	4.1029	-11.34	5.08975e-09	8.89027e-05	10.8543
912	CD1D	-0.789156	4.02411	-11.3389	5.09689e-09	8.90274e-05	10.8505
123811	FOPNL	-0.465885	6.57953	-11.3311	5.14701e-09	8.99028e-05	10.2188
9750	FAM65B	1.52957	0.644715	11.3212	5.21143e-09	9.10281e-05	11.0247
83989	FAM172A	-0.78681	4.72142	-11.3003	5.35012e-09	9.34506e-05	10.6535
4784	NFIX	-0.284296	6.75144	-11.2963	5.37729e-09	9.39251e-05	10.1191
9961	MVP	0.272829	7.78149	11.2838	5.46249e-09	9.54134e-05	9.89269
7090	TLE3	-0.464102	5.67803	-11.2689	5.56563e-09	9.72149e-05	10.3887
10457	GPNMB	0.28434	8.07219	11.2359	5.8025e-09	0.000101352	9.70098
124454	EARS2	-0.291591	6.88781	-11.227	5.86829e-09	0.000102501	9.99555
8125	ANP32A	-0.314552	6.58143	-11.2193	5.92534e-09	0.000103498	10.0846
8325	FZD8	0.812351	3.73535	11.2088	6.00502e-09	0.00010489	10.8186
3797	KIF3C	0.423606	6.65938	11.1947	6.11254e-09	0.000106768	10.0723
3373	HYAL1	0.614395	4.85973	11.1835	6.20005e-09	0.000108296	10.5807
53373	TPCN1	-0.433778	6.30679	-11.1814	6.21643e-09	0.000108582	10.1093
3134	HLA-F	0.77063	4.87746	11.1785	6.23976e-09	0.00010899	10.6388
23452	ANGPTL2	0.949142	-0.117358	11.1374	6.57412e-09	0.00011483	10.7654
1580	CYP4B1	1.14927	3.9149	11.1153	6.76137e-09	0.000118101	10.7476
5054	SERPINE1	0.407227	6.89913	11.1108	6.80041e-09	0.000118783	9.8615
2117	ETV3	0.327977	7.61185	11.1048	6.85297e-09	0.000119701	9.72211
89846	FGD3	-0.896156	3.41709	-11.0931	6.95609e-09	0.000121502	10.7135
65249	ZSWIM4	0.616831	5.1603	11.0918	6.96715e-09	0.000121695	10.4903
1839	HBEGF	0.538744	5.727	11.0887	6.99485e-09	0.000122179	10.2581
9711	KIAA0226	0.260607	7.35133	11.0778	7.09262e-09	0.000123887	9.74898
793	CALB1	1.31707	3.4897	11.0758	7.1107e-09	0.000124203	10.7105
340719	NANOS1	-0.650233	4.24563	-11.0664	7.19674e-09	0.000125706	10.5137
388646	GBP7	1.17544	0.684048	11.065	7.21016e-09	0.00012594	10.7138
9813	EFCAB14	0.183622	8.13795	11.0316	7.52469e-09	0.000131434	9.46214
144402	CPNE8	0.668004	4.6052	11.0192	7.64568e-09	0.000133547	10.4
4240	MFGE8	0.673949	4.32906	11.0177	7.66027e-09	0.000133802	10.4121
79786	KLHL36	-0.264391	7.58834	-11.0061	7.77565e-09	0.000135817	9.53693
128239	IQGAP3	0.239557	7.82414	10.9974	7.86227e-09	0.00013733	9.49848
192111	PGAM5	-0.231245	6.86663	-10.9897	7.94057e-09	0.000138698	9.68093
29094	LGALSL	0.419544	6.90425	10.9778	8.06293e-09	0.000140835	9.82419
54894	RNF43	0.462634	5.74445	10.9771	8.07088e-09	0.000140974	10.0411
23710	GABARAPL1	0.324152	6.362	10.9748	8.09385e-09	0.000141375	9.94264
9581	PREPL	-0.314599	6.79416	-10.9743	8.09912e-09	0.000141467	9.66772
3897	L1CAM	0.848395	4.61239	10.9652	8.19552e-09	0.000143151	10.3765
23231	SEL1L3	0.486889	6.14111	10.9593	8.25707e-09	0.000144226	9.89745
5362	PLXNA2	0.249128	9.09866	10.9583	8.2683e-09	0.000144422	9.11409
6857	SYT1	0.59915	5.23985	10.9365	8.50358e-09	0.000148532	10.1503
4582	MUC1	0.946942	5.48558	10.9352	8.51855e-09	0.000148793	10.176
92140	MTDH	-0.1829	8.059	-10.9291	8.58562e-09	0.000149965	9.31677
6812	STXBP1	0.448558	5.73807	10.9148	8.74533e-09	0.000152755	9.93936
8821	INPP4B	-0.310797	7.66821	-10.9056	8.8506e-09	0.000154593	9.44074
65979	PHACTR4	0.321565	7.09034	10.8916	9.0118e-09	0.000157409	9.5457
144348	ZNF664	-0.236331	8.10631	-10.885	9.08896e-09	0.000158757	9.25191
55705	IPO9	-0.218972	8.2195	-10.8848	9.09202e-09	0.00015881	9.18802
55206	SBNO1	-0.280384	7.68505	-10.8829	9.1138e-09	0.000159191	9.35944
135112	NCOA7	0.195597	7.80787	10.8589	9.40175e-09	0.00016422	9.3504
10785	WDR4	-0.392165	5.5163	-10.848	9.53609e-09	0.000166567	9.86176
54899	PXK	0.61301	4.68342	10.8475	9.5423e-09	0.000166675	10.1253
23468	CBX5	-0.239294	8.38385	-10.8432	9.59601e-09	0.000167613	9.08122
57529	RGAG1	0.991095	1.11923	10.8377	9.66384e-09	0.000168798	10.4081
284996	RNF149	0.326851	7.02724	10.8357	9.6895e-09	0.000169246	9.49918
29090	TIMM21	-0.440267	5.73886	-10.833	9.72325e-09	0.000169836	9.78036
60312	AFAP1	0.332132	7.09027	10.831	9.7494e-09	0.000170293	9.46579
101929481	DLEU1	-0.456462	4.93771	-10.8207	9.88071e-09	0.000172586	9.97813
7477	WNT7B	-0.60106	5.65022	-10.8099	1.00206e-08	0.000175029	9.86083
6892	TAPBP	0.27242	7.6457	10.7724	1.05229e-08	0.000183803	9.2331
23555	TSPAN15	-0.367942	6.40616	-10.7716	1.05335e-08	0.000183989	9.54634
4036	LRP2	1.37183	0.402302	10.7676	1.05891e-08	0.000184959	10.3011
23277	CLUH	-0.204462	8.54262	-10.7618	1.06696e-08	0.000186366	8.97582
140609	NEK7	0.322794	7.63549	10.7617	1.06709e-08	0.000186389	9.24958
6280	S100A9	-1.11378	1.95278	-10.7478	1.0866e-08	0.000189797	10.3137
7980	TFPI2	0.33919	6.4681	10.7476	1.08689e-08	0.000189848	9.53172
10112	KIF20A	-0.223252	7.34989	-10.724	1.12103e-08	0.000195811	9.1749
5734	PTGER4	1.30585	4.81742	10.7226	1.1231e-08	0.000196172	10.037
64063	PRSS22	0.759377	4.93134	10.7069	1.14644e-08	0.000200249	9.98565
115708	TRMT61A	-0.329571	6.61142	-10.7039	1.1509e-08	0.000201028	9.38193
3976	LIF	0.650853	5.72117	10.6969	1.16154e-08	0.000202886	9.84375
27	ABL2	0.457116	8.80381	10.6933	1.16714e-08	0.000203864	8.90708
51246	SHISA5	0.289698	6.94577	10.6856	1.17897e-08	0.000205931	9.28878
8764	TNFRSF14	0.803783	4.38451	10.6491	1.23698e-08	0.000216063	9.94599
23076	RRP1B	-0.25175	7.65755	-10.6476	1.2393e-08	0.000216469	9.04096
81848	SPRY4	0.584197	5.41301	10.6458	1.24226e-08	0.000216985	9.84414
8452	CUL3	-0.26291	7.03301	-10.6342	1.26139e-08	0.000220328	9.16095
9985	REC8	1.27974	2.9847	10.6282	1.2714e-08	0.000222075	10.1274
151056	PLB1	1.30815	3.60918	10.6231	1.28013e-08	0.0002236	10.0841
8435	SOAT2	1.29101	2.01926	10.6091	1.30388e-08	0.000227749	10.1295
101929274	101929274	1.43216	1.24769	10.5754	1.36329e-08	0.000238127	10.0844
1948	EFNB2	-0.209417	7.61748	-10.5574	1.39621e-08	0.000243875	8.92721
10331	B3GNT3	0.405149	6.04927	10.5572	1.3967e-08	0.000243962	9.42116
81788	NUAK2	0.464916	6.01765	10.5404	1.42815e-08	0.000249454	9.40026
8467	SMARCA5	0.237802	7.50055	10.5384	1.43201e-08	0.000250129	8.93912
55714	TENM3	-0.425143	5.98037	-10.5298	1.44841e-08	0.000252994	9.268
27131	SNX5	-0.273693	6.89118	-10.5123	1.48242e-08	0.000258935	9.03225
1523	CUX1	-0.279234	7.63948	-10.5063	1.4944e-08	0.000261028	8.84271
7077	TIMP2	0.202178	7.20288	10.5026	1.50175e-08	0.000262311	8.99094
146223	CMTM4	-0.23264	7.87385	-10.4705	1.56744e-08	0.000273784	8.74316
116987	AGAP1	-0.526067	5.37836	-10.4662	1.57634e-08	0.000275338	9.41776
2590	GALNT2	-0.210284	7.70639	-10.4205	1.67572e-08	0.000292697	8.69667
114294	LACTB	0.454594	5.91387	10.4098	1.69999e-08	0.000296937	9.21803
23413	NCS1	-0.177864	7.70418	-10.4094	1.70074e-08	0.000297068	8.66945
54626	HES2	-0.297791	7.1412	-10.4052	1.7105e-08	0.000298773	8.82588
3133	HLA-E	0.255165	7.28185	10.3928	1.73906e-08	0.000303761	8.82263
6303	SAT1	0.491286	6.12813	10.3725	1.78726e-08	0.000312181	9.15183
5271	SERPINB8	0.244221	7.05587	10.3589	1.82011e-08	0.000317918	8.79858
55740	ENAH	-0.247081	7.73371	-10.3584	1.82151e-08	0.000318163	8.60328
50484	RRM2B	0.458626	5.42295	10.3489	1.84494e-08	0.000322255	9.2642
5349	FXYD3	0.281077	6.81015	10.3229	1.91058e-08	0.000333722	8.82578
10940	POP1	-0.374096	6.55517	-10.3168	1.92641e-08	0.000336485	8.82012
56603	CYP26B1	0.467482	6.58218	10.3056	1.9559e-08	0.000341636	8.87546
5971	RELB	0.560903	5.51618	10.2865	2.00695e-08	0.000350554	9.27324
79780	CCDC82	0.458759	6.02498	10.2856	2.00943e-08	0.000350987	9.01411
3371	TNC	-0.43537	8.10256	-10.2835	2.01497e-08	0.000351955	8.43757
56926	NCLN	-0.211148	7.74917	-10.2812	2.02136e-08	0.000353071	8.49216
57211	GPR126	0.295299	7.58186	10.2782	2.02951e-08	0.000354495	8.5758
221061	FAM171A1	-1.10002	1.7774	-10.2716	2.04772e-08	0.000357675	9.6797
80021	TMEM62	0.310635	6.17849	10.2485	2.11292e-08	0.000369063	8.92252
84529	C15orf41	-0.311911	6.19383	-10.2451	2.12273e-08	0.000370778	8.8573
23645	PPP1R15A	0.355827	7.32294	10.2404	2.13634e-08	0.000373155	8.64672
51426	POLK	0.520603	5.66468	10.2378	2.14385e-08	0.000374466	9.08447
7874	USP7	-0.206745	7.60925	-10.237	2.14621e-08	0.000374879	8.46486
7468	WHSC1	-0.232537	8.15414	-10.2321	2.16041e-08	0.000377359	8.32401
9938	ARHGAP25	0.714102	4.49323	10.2082	2.23186e-08	0.000389839	9.2839
55876	GSDMB	0.842916	4.39458	10.2076	2.23363e-08	0.000390148	9.4113
2533	FYB	0.558673	5.73248	10.1809	2.3162e-08	0.000404571	9.0574
3714	JAG2	-0.307891	7.76424	-10.1809	2.31631e-08	0.00040459	8.31474
79993	ELOVL7	0.738535	5.02443	10.1459	2.42961e-08	0.000424381	9.14393
5198	PFAS	-0.282637	7.18856	-10.1427	2.44044e-08	0.000426272	8.42106
8884	SLC5A6	-0.237496	6.94105	-10.14	2.44938e-08	0.000427833	8.4949
5526	PPP2R5B	0.621295	4.89147	10.127	2.49339e-08	0.000435521	9.17745
65263	PYCRL	-0.35439	5.84081	-10.1229	2.5073e-08	0.000437951	8.76709
56257	MEPCE	-0.248454	7.20804	-10.1142	2.5372e-08	0.000443172	8.4018
163071	ZNF114	0.871978	4.59374	10.098	2.59429e-08	0.000453145	9.24223
140707	BRI3BP	-0.213321	7.92075	-10.0937	2.60966e-08	0.000455829	8.15644
83394	PITPNM3	-0.388969	6.65898	-10.0794	2.66129e-08	0.000464848	8.45001
901	CCNG2	0.491326	5.50821	10.0757	2.6748e-08	0.000467207	8.97578
79628	SH3TC2	0.498623	6.07884	10.0626	2.72345e-08	0.000475706	8.75189
3320	HSP90AA1	-0.248594	7.1275	-10.0556	2.74976e-08	0.0004803	8.31817
4343	MOV10	0.306644	7.0159	10.0414	2.80425e-08	0.000489818	8.34616
3428	IFI16	0.293347	7.92908	10.0332	2.83605e-08	0.000495373	8.1136
101928676	MAEA	-0.279746	6.57243	-10.0272	2.8595e-08	0.000499468	8.42176
5412	UBL3	-0.386008	6.32593	-10.0125	2.91824e-08	0.000509729	8.48014
5521	PPP2R2B	-0.322713	5.82136	-10.012	2.9201e-08	0.000510054	8.62282
8612	PPAP2C	-0.321479	5.71617	-10.0106	2.92583e-08	0.000511054	8.64108
64005	MYO1G	1.11556	2.56544	10.0072	2.93959e-08	0.000513457	9.29708
80740	LY6G6C	1.05335	3.40093	10.0054	2.94705e-08	0.000514761	9.26989
100130460	AMPD3	0.394649	5.57784	10.0043	2.95132e-08	0.000515508	8.77441
4155	MBP	-0.181458	7.80539	-10.0024	2.95909e-08	0.000516864	8.1097
10128	LRPPRC	-0.167119	8.30419	-9.99233	3.00062e-08	0.000524118	7.94148
2729	GCLC	-0.209046	7.13635	-9.98582	3.02774e-08	0.000528855	8.17947
7161	TP73	-0.60452	4.34984	-9.98417	3.03467e-08	0.000530066	8.82856
5578	PRKCA	-0.67074	4.56787	-9.96164	3.13081e-08	0.000546859	8.75748
6769	STAC	-0.331606	6.73555	-9.95001	3.18165e-08	0.000555738	8.27709
23558	WBP2	0.228319	7.01091	9.94549	3.20167e-08	0.000559235	8.22133
114794	ELFN2	-0.769704	4.37318	-9.93877	3.23165e-08	0.000564472	9.02009
4338	MOCS2	-0.368798	6.00476	-9.93854	3.23269e-08	0.000564655	8.46518
1746	DLX2	-0.734801	4.28344	-9.937	3.23962e-08	0.000565865	8.90187
5724	PTAFR	0.384393	6.13496	9.93676	3.24067e-08	0.000566048	8.44444
6942	TCF20	0.219548	8.07296	9.93521	3.24769e-08	0.000567274	7.96861
57464	STRIP2	0.29247	6.86357	9.93478	3.24962e-08	0.000567611	8.21212
9761	MLEC	-0.194953	8.48024	-9.92906	3.27552e-08	0.000572136	7.78924
5125	PCSK5	-0.347661	7.10432	-9.89955	3.41268e-08	0.000596093	8.14618
317762	CCDC85C	-0.308934	7.1711	-9.89782	3.42092e-08	0.000597532	8.08932
85450	ITPRIP	0.377551	6.94051	9.89318	3.44309e-08	0.000601404	8.18823
79983	POF1B	0.280356	6.59148	9.88085	3.50276e-08	0.000611827	8.20296
93129	ORAI3	0.802373	4.24981	9.87988	3.50751e-08	0.000612657	8.93961
83643	CCDC3	-1.09013	1.36824	-9.87591	3.52695e-08	0.000616053	9.12846
57476	GRAMD1B	1.44225	1.27162	9.86492	3.58142e-08	0.000625567	9.11105
81543	LRRC3	1.02855	0.794959	9.85003	3.65667e-08	0.000638711	9.08555
374383	NCR3LG1	0.419994	6.46608	9.8284	3.76893e-08	0.000658319	8.23779
10370	CITED2	0.37753	6.03509	9.82466	3.78875e-08	0.00066178	8.38034
56975	FAM20C	-0.545712	5.98752	-9.82073	3.80961e-08	0.000665424	8.29538
23053	ZSWIM8	0.517223	6.1454	9.8114	3.85974e-08	0.000674181	8.32917
135250	RAET1E	0.989415	3.23582	9.80532	3.89278e-08	0.000679952	8.97005
345557	PLCXD3	-0.662019	3.59488	-9.79617	3.94302e-08	0.000688727	8.77823
114800	CCDC85A	-0.832866	3.559	-9.7887	3.98457e-08	0.000695986	8.79049
7185	TRAF1	0.932678	4.19537	9.78817	3.98751e-08	0.000696499	8.88773
55226	NAT10	-0.205434	7.5436	-9.78657	3.9965e-08	0.000698069	7.82924
80206	FHOD3	-0.400913	6.16858	-9.78261	4.01875e-08	0.000701956	8.19094
23762	OSBP2	0.755692	5.70932	9.78073	4.02938e-08	0.000703812	8.51621
3219	HOXB9	0.917802	-0.0225373	9.77331	4.07164e-08	0.000711193	8.92595
22861	NLRP1	0.642075	5.4553	9.77085	4.08572e-08	0.000713653	8.49788
10903	MTMR11	0.639141	5.64954	9.76752	4.10488e-08	0.000717	8.39906
83439	TCF7L1	1.12258	3.14396	9.76067	4.14457e-08	0.000723933	8.90407
81894	SLC25A28	0.312136	6.31708	9.75401	4.18364e-08	0.000730756	8.13637
4976	OPA1	-0.226899	7.92629	-9.74405	4.24269e-08	0.00074107	7.67
9726	ZNF646	0.31308	7.10736	9.74196	4.25516e-08	0.000743248	7.92081
154091	SLC2A12	0.513989	5.14198	9.74155	4.25762e-08	0.000743678	8.5784
197259	MLKL	0.266734	6.66523	9.73984	4.26794e-08	0.00074548	8.00164
1375	CPT1B	0.824221	1.7051	9.7348	4.29832e-08	0.000750788	8.93473
55315	SLC29A3	-0.506138	5.30347	-9.73353	4.30602e-08	0.000752133	8.35012
1002	CDH4	-0.468883	5.04048	-9.71524	4.41851e-08	0.000771781	8.39822
54877	ZCCHC2	0.361064	6.87723	9.70386	4.49007e-08	0.000784281	7.94232
93436	ARMC6	-0.297429	6.56642	-9.70344	4.49277e-08	0.000784752	7.95087
8605	PLA2G4C	1.09714	1.10348	9.67604	4.6702e-08	0.000815745	8.8203
1435	CSF1	0.56572	5.06784	9.66565	4.73946e-08	0.000827841	8.37956
23345	SYNE1	0.48409	4.88397	9.66481	4.74505e-08	0.000828818	8.46098
85455	DISP2	-0.50934	5.36726	-9.66135	4.76839e-08	0.000832895	8.21315
6929	TCF3	-0.231065	7.67905	-9.65672	4.79976e-08	0.000838375	7.59444
55108	BSDC1	0.272405	6.8165	9.65145	4.83576e-08	0.000844663	7.84805
1540	CYLD	0.418227	6.82711	9.65106	4.83841e-08	0.000845125	7.88081
55608	ANKRD10	0.262809	7.22824	9.64849	4.85609e-08	0.000848214	7.75453
6096	RORB	1.48927	0.283171	9.63319	4.96271e-08	0.000866837	8.72834
899	CCNF	-0.240755	7.27387	-9.62639	5.01089e-08	0.000875252	7.63115
59352	LGR6	0.710932	4.48194	9.62363	5.03052e-08	0.00087868	8.49157
1131	CHRM3	-0.569004	4.20836	-9.61747	5.07478e-08	0.000886411	8.37359
79098	C1orf116	0.22683	9.1334	9.61658	5.08121e-08	0.000887536	7.21291
115548	FCHO2	0.371517	6.36624	9.61289	5.10795e-08	0.000892206	7.95515
11174	ADAMTS6	0.693159	5.27963	9.61261	5.10998e-08	0.00089256	8.40274
4645	MYO5B	0.299639	7.45906	9.61251	5.11072e-08	0.00089269	7.67875
10606	PAICS	-0.204781	7.27944	-9.60658	5.15397e-08	0.000900244	7.63132
11037	STON1	-0.6207	4.5053	-9.59756	5.22056e-08	0.000911876	8.33197
3601	IL15RA	0.337086	5.74461	9.58948	5.28098e-08	0.00092243	8.06398
266977	GPR110	0.272602	7.52891	9.58059	5.34831e-08	0.000934189	7.63729
55536	CDCA7L	-0.291832	6.55823	-9.57753	5.37174e-08	0.000938283	7.75572
170954	PPP1R18	0.173439	7.6238	9.55859	5.51886e-08	0.000963979	7.51092
9706	ULK2	0.423288	5.94505	9.55714	5.53034e-08	0.000965984	8.00749
5087	PBX1	-0.435874	6.10646	-9.55534	5.54457e-08	0.000968469	7.76996
9612	NCOR2	-0.239549	8.20913	-9.54527	5.62489e-08	0.000982499	7.30919
5328	PLAU	0.332597	6.83478	9.54418	5.63364e-08	0.000984027	7.74242
51332	SPTBN5	0.848853	2.97677	9.54298	5.64337e-08	0.000985728	8.61586
5205	ATP8B1	-0.257944	7.33453	-9.54288	5.64414e-08	0.000985862	7.52151
79154	DHRS11	-0.436321	4.80617	-9.54271	5.64549e-08	0.000986098	8.18905
6840	SVIL	-0.196475	7.97413	-9.53838	5.68055e-08	0.000992222	7.39124
6558	SLC12A2	-0.220159	7.43984	-9.53679	5.69355e-08	0.000994493	7.49722
84102	SLC41A2	0.752776	4.42517	9.53176	5.73461e-08	0.00100166	8.34749
23351	KHNYN	0.239616	7.31089	9.52226	5.81314e-08	0.00101538	7.54562
23028	KDM1A	-0.162962	7.48558	-9.52197	5.81555e-08	0.0010158	7.45282
10137	RBM12	-0.202005	7.65918	-9.51864	5.84335e-08	0.00102066	7.38868
55106	SLFN12	0.46228	5.47633	9.51372	5.88466e-08	0.00102787	8.08489
55959	SULF2	-0.219122	7.63985	-9.50926	5.92245e-08	0.00103447	7.42614
64421	DCLRE1C	0.381678	6.36387	9.506	5.95015e-08	0.00103931	7.80463
23310	NCAPD3	-0.173635	7.79965	-9.49842	6.0152e-08	0.00105067	7.31651
4758	NEU1	0.564076	5.56199	9.48902	6.09691e-08	0.00106495	8.00758
9645	MICAL2	0.273865	7.4518	9.48489	6.13315e-08	0.00107128	7.49591
165918	RNF168	0.238335	6.89187	9.47117	6.25525e-08	0.0010926	7.56303
6256	RXRA	-0.195355	8.4816	-9.45894	6.36625e-08	0.00111199	7.09158
332	BIRC5	-0.227891	6.21853	-9.45553	6.39749e-08	0.00111745	7.64723
3306	HSPA2	-0.262561	6.21504	-9.453	6.42089e-08	0.00112154	7.63382
10014	HDAC5	0.614307	4.84715	9.44739	6.47289e-08	0.00113062	8.14884
3174	HNF4G	0.884034	1.84931	9.44671	6.47925e-08	0.00113173	8.5198
51029	DESI2	-0.213468	7.4579	-9.44647	6.48155e-08	0.00113213	7.33232
6197	RPS6KA3	0.22188	7.68109	9.44362	6.50815e-08	0.00113678	7.31014
2595	GANC	0.413105	6.80136	9.4405	6.53753e-08	0.00114191	7.56811
93349	SP140L	0.75838	4.01415	9.42081	6.72573e-08	0.00117478	8.2679
140711	TLDC2	1.09725	0.970591	9.42001	6.73354e-08	0.00117615	8.47148
401494	PTPLAD2	0.448861	4.94875	9.41794	6.75367e-08	0.00117966	7.9522
79845	RNF122	0.790041	2.01182	9.40872	6.84417e-08	0.00119547	8.46381
678	ZFP36L2	0.233189	7.89114	9.40548	6.87631e-08	0.00120109	7.23975
64332	NFKBIZ	0.697429	5.61359	9.39422	6.98903e-08	0.00122077	7.89668
51659	GINS2	-0.267733	5.96097	-9.3941	6.99034e-08	0.001221	7.63406
790	CAD	-0.22825	8.1174	-9.38955	7.03644e-08	0.00122906	7.08893
11091	WDR5	-0.19997	7.47137	-9.38196	7.11409e-08	0.00124262	7.24387
8061	FOSL1	0.269841	6.73573	9.37342	7.20266e-08	0.00125809	7.46909
161176	SYNE3	0.82066	2.9174	9.37246	7.21269e-08	0.00125984	8.3088
23466	CBX6	-0.248125	7.71682	-9.36997	7.23868e-08	0.00126438	7.199
147138	TMC8	0.75919	4.52263	9.36748	7.26484e-08	0.00126895	8.17193
2224	FDPS	0.355102	5.4718	9.36475	7.29368e-08	0.00127399	7.81747
91694	LONRF1	0.511188	4.99119	9.35509	7.39655e-08	0.00129196	8.00652
1608	DGKG	0.628755	4.35912	9.35482	7.3994e-08	0.00129245	8.01783
54919	HEATR2	-0.20929	7.35068	-9.35088	7.44184e-08	0.00129987	7.21713
8291	DYSF	0.506492	5.81238	9.34463	7.50964e-08	0.00131171	7.64915
84842	HPDL	-0.590077	4.50623	-9.33093	7.66052e-08	0.00133806	7.93901
144132	DNHD1	0.56993	6.15296	9.32276	7.75197e-08	0.00135404	7.59147
10140	TOB1	0.277786	7.07008	9.31782	7.80783e-08	0.00136379	7.29688
55359	STYK1	0.689972	3.93537	9.30481	7.9571e-08	0.00138987	8.1168
54467	ANKIB1	0.246889	7.49635	9.30478	7.95742e-08	0.00138992	7.1649
84747	UNC119B	-0.320501	6.98632	-9.3009	8.00256e-08	0.00139781	7.23273
55787	TXLNG	-0.325802	6.74291	-9.29576	8.06261e-08	0.0014083	7.30459
23462	HEY1	-0.826386	2.77598	-9.29382	8.08547e-08	0.00141229	8.18906
1389	CREBL2	0.342227	6.316	9.29137	8.11431e-08	0.00141733	7.43691
950	SCARB2	0.23265	7.30874	9.28686	8.16787e-08	0.00142668	7.14651
3843	IPO5	-0.173415	8.34473	-9.28578	8.18075e-08	0.00142893	6.88535
64359	NXN	-0.222317	7.5461	-9.28558	8.18312e-08	0.00142935	7.08029
64393	ZMAT3	-0.491553	5.62389	-9.28025	8.24701e-08	0.0014405	7.59896
5781	PTPN11	-0.225951	7.30868	-9.27819	8.27174e-08	0.00144483	7.13039
1749	DLX5	-1.31751	1.68992	-9.268	8.39573e-08	0.00146648	8.23239
64327	LMBR1	-0.310553	6.83402	-9.26201	8.46951e-08	0.00147937	7.19886
100616465	AP5Z1	0.276416	7.21735	9.25701	8.5316e-08	0.00149022	7.14594
65083	NOL6	-0.243085	7.35226	-9.25153	8.60019e-08	0.00150219	7.0786
8519	IFITM1	0.483501	5.21174	9.25087	8.60847e-08	0.00150364	7.7393
5832	ALDH18A1	-0.174729	7.57781	-9.24908	8.631e-08	0.00150758	7.00573
3672	ITGA1	0.643336	5.19051	9.23498	8.81087e-08	0.00153899	7.7221
2935	GSPT1	-0.147605	8.25129	-9.23347	8.83032e-08	0.00154239	6.83215
5993	RFX5	0.228193	7.24482	9.23295	8.83706e-08	0.00154357	7.11902
387921	NHLRC3	0.477287	5.64438	9.22581	8.93e-08	0.0015598	7.58867
23043	TNIK	-0.26809	6.64838	-9.21329	9.09524e-08	0.00158867	7.20789
162967	ZNF320	0.866831	3.09057	9.21074	9.1293e-08	0.00159462	8.12027
10767	HBS1L	-0.331149	6.00808	-9.18915	9.42319e-08	0.00164595	7.33229
59348	ZNF350	0.720651	4.47149	9.1867	9.45721e-08	0.00165189	7.86984
1739	DLG1	-0.237916	7.85549	-9.18216	9.52049e-08	0.00166294	6.88751
79930	DOK3	0.751935	4.52646	9.18131	9.53241e-08	0.00166503	7.89418
56647	BCCIP	-0.283068	6.68149	-9.17789	9.58039e-08	0.00167341	7.13044
89795	NAV3	0.841445	6.57587	9.17718	9.59044e-08	0.00167516	7.2825
7008	TEF	-0.402688	6.02075	-9.1634	9.78683e-08	0.00170946	7.31261
10957	PNRC1	0.518636	5.06982	9.14901	9.99628e-08	0.00174605	7.70734
11041	B3GNT1	-0.302792	5.33038	-9.14639	1.0035e-07	0.00175281	7.4359
3713	IVL	-0.380044	6.88751	-9.13824	1.01563e-07	0.001774	7.11961
23089	PEG10	-0.364616	6.37309	-9.13695	1.01756e-07	0.00177737	7.06961
161436	EML5	-0.385601	6.03441	-9.11352	1.05337e-07	0.00183992	7.28838
219743	TYSND1	0.249423	7.64064	9.11144	1.0566e-07	0.00184556	6.80711
80208	SPG11	0.214672	7.44236	9.11079	1.05763e-07	0.00184735	6.89145
6793	STK10	0.208013	7.71314	9.10669	1.06405e-07	0.00185857	6.78389
10782	ZNF274	0.534953	5.36715	9.09814	1.07759e-07	0.00188222	7.45669
5029	P2RY2	-0.322257	6.58148	-9.098	1.0778e-07	0.0018826	6.99417
283870	BRICD5	0.682832	3.6817	9.07873	1.10899e-07	0.00193707	7.80937
65084	TMEM135	0.388117	5.7915	9.07404	1.11672e-07	0.00195057	7.21958
201232	SLC16A13	0.383143	5.36347	9.06924	1.12469e-07	0.00196449	7.42681
162517	FBXO39	1.41608	0.962567	9.06264	1.13574e-07	0.0019838	7.90556
5641	LGMN	0.335527	5.81401	9.05839	1.14294e-07	0.00199637	7.2756
25805	BAMBI	0.734425	3.78555	9.05128	1.15506e-07	0.00201754	7.82271
120114	FAT3	-0.901828	3.79848	-9.0337	1.18562e-07	0.00207092	7.75328
4090	SMAD5	-0.213339	7.57335	-9.03261	1.18754e-07	0.00207427	6.68369
11118	BTN3A2	0.448397	5.11023	9.00787	1.23206e-07	0.00215205	7.36817
11252	PACSIN2	-0.209758	7.05299	-9.00624	1.23505e-07	0.00215726	6.79285
26053	AUTS2	-0.250438	6.67189	-9.00111	1.24452e-07	0.0021738	6.83428
90624	LYRM7	-0.366611	6.20978	-8.99854	1.24929e-07	0.00218214	6.98128
1006	CDH8	0.426631	5.42514	8.98631	1.2723e-07	0.00222233	7.21877
5275	SERPINB13	0.205501	8.2467	8.96968	1.30427e-07	0.00227816	6.41615
10318	TNIP1	0.184477	7.63045	8.96079	1.32171e-07	0.00230864	6.59992
23398	PPWD1	-0.291741	6.15856	-8.95723	1.32876e-07	0.00232095	6.94206
5027	P2RX7	1.10548	2.10164	8.95648	1.33025e-07	0.00232355	7.76976
8727	CTNNAL1	-0.197048	7.31379	-8.95581	1.33158e-07	0.00232588	6.63357
57343	ZNF304	0.417529	5.48877	8.94268	1.358e-07	0.00237202	7.18051
6385	SDC4	0.199272	8.10241	8.94114	1.36114e-07	0.00237751	6.43418
7538	ZFP36	0.54868	5.73293	8.94045	1.36255e-07	0.00237997	7.12926
10379	10379	0.890827	2.35457	8.93532	1.37304e-07	0.0023983	7.74514
22911	WDR47	0.244322	6.82025	8.93287	1.3781e-07	0.00240713	6.75919
148932	MOB3C	0.312284	6.1578	8.93175	1.38041e-07	0.00241116	6.93049
6721	SREBF2	0.183308	8.06024	8.91931	1.40639e-07	0.00245655	6.43945
5431	POLR2B	-0.279939	7.18178	-8.91063	1.42483e-07	0.00248874	6.59287
4047	LSS	0.26148	7.68979	8.90844	1.42951e-07	0.00249693	6.46516
2261	FGFR3	-0.365581	5.73529	-8.90835	1.42969e-07	0.00249724	6.82561
79784	MYH14	0.267865	8.434	8.89744	1.45331e-07	0.00253849	6.31794
55752	SEP11	-0.160754	7.81798	-8.89539	1.4578e-07	0.00254634	6.41041
5698	PSMB9	0.327967	5.50054	8.89143	1.4665e-07	0.00256154	7.08129
55568	GALNT10	-0.468867	5.38038	-8.88722	1.4758e-07	0.00257779	6.98962
5422	POLA1	-0.191136	6.88706	-8.87627	1.5003e-07	0.00262058	6.60916
9149	DYRK1B	0.795506	3.6503	8.87236	1.50917e-07	0.00263606	7.55181
84225	ZMYND15	0.758199	4.41783	8.87034	1.51374e-07	0.00264406	7.43077
143098	MPP7	-0.36199	6.66492	-8.86123	1.53465e-07	0.00268057	6.56018
2181	ACSL3	0.18602	8.16324	8.85827	1.54151e-07	0.00269255	6.28477
51768	TM7SF3	-0.192361	6.85715	-8.8582	1.54168e-07	0.00269285	6.5687
114793	FMNL2	0.311378	6.88751	8.84125	1.58157e-07	0.00276253	6.59656
9415	FADS2	0.391872	6.01364	8.83199	1.60383e-07	0.00280141	6.79855
22936	ELL2	-0.342367	6.20399	-8.83137	1.60535e-07	0.00280406	6.72188
101928672	SAPCD2	-0.269504	6.77582	-8.81235	1.65214e-07	0.0028858	6.53908
100379661	BACH1	0.278281	6.70438	8.81059	1.65653e-07	0.00289346	6.61226
57728	WDR19	0.531496	4.81808	8.80932	1.65973e-07	0.00289905	7.20047
9455	HOMER2	-0.427251	4.77992	-8.7888	1.71208e-07	0.00299048	6.96278
3106	HLA-B	0.276973	6.91321	8.78802	1.7141e-07	0.00299402	6.51419
79605	PGBD5	-0.736227	3.85687	-8.78703	1.71668e-07	0.00299852	7.36707
9918	NCAPD2	-0.148542	8.20355	-8.78354	1.72576e-07	0.00301439	6.114
1519	CTSO	0.936407	2.01876	8.78319	1.72669e-07	0.00301601	7.52485
55266	TMEM19	-0.361609	6.09559	-8.78226	1.72913e-07	0.00302027	6.63124
29803	REPIN1	-0.184476	7.68223	-8.78094	1.73259e-07	0.00302631	6.26006
7528	YY1	-0.160127	8.0936	-8.78043	1.73393e-07	0.00302866	6.16778
57823	SLAMF7	0.660379	3.78763	8.77345	1.75237e-07	0.00306087	7.3661
23607	CD2AP	0.197553	7.49751	8.76838	1.7659e-07	0.00308449	6.31535
10039	PARP3	0.774274	3.62622	8.76735	1.76866e-07	0.00308931	7.37053
51154	MRTO4	-0.229015	6.60309	-8.76131	1.78496e-07	0.00311778	6.50476
4054	LTBP3	0.315446	7.64886	8.75651	1.79801e-07	0.00314058	6.28994
201562	PTPLB	-0.218116	8.07429	-8.75469	1.80299e-07	0.00314928	6.10796
89944	GLB1L2	-0.244021	6.67895	-8.75408	1.80465e-07	0.00315217	6.45043
55785	FGD6	0.298692	7.73346	8.74706	1.82401e-07	0.00318599	6.26836
8864	PER2	-0.291059	6.05029	-8.74615	1.82653e-07	0.00319041	6.66925
4121	MAN1A1	0.787242	2.75826	8.74612	1.82661e-07	0.00319054	7.40567
5213	PFKM	-0.233549	6.81529	-8.73776	1.84997e-07	0.00323134	6.36845
80155	NAA15	-0.165313	7.73498	-8.73522	1.85712e-07	0.00324382	6.1816
5754	PTK7	-0.239787	7.3211	-8.73344	1.86217e-07	0.00325265	6.27308
440044	SLC22A20	0.511708	4.6824	8.73297	1.8635e-07	0.00325497	7.13583
644086	CHN2	1.00503	3.55864	8.73039	1.87081e-07	0.00326775	7.31891
2786	GNG4	0.53904	5.20985	8.72684	1.88095e-07	0.00328546	6.94904
9217	VAPB	-0.256522	7.72876	-8.72676	1.88119e-07	0.00328587	6.17778
51621	KLF13	-0.224405	7.63537	-8.72661	1.88161e-07	0.00328661	6.15967
3200	HOXA3	-0.459145	4.91286	-8.72198	1.89492e-07	0.00330986	6.97091
56034	PDGFC	-0.510261	4.77091	-8.7197	1.9015e-07	0.00332135	6.92948
48	ACO1	-0.61081	4.33659	-8.70883	1.93326e-07	0.00337682	7.02873
7223	TRPC4	1.11736	0.249277	8.69819	1.96489e-07	0.00343207	7.32471
4741	NEFM	-0.479374	4.00128	-8.69756	1.96676e-07	0.00343534	7.06511
5825	ABCD3	-0.34422	6.59197	-8.69219	1.98294e-07	0.00346361	6.37962
4299	AFF1	0.36121	6.23643	8.69118	1.98602e-07	0.00346898	6.51309
23173	METAP1	-0.173021	7.0176	-8.6904	1.98838e-07	0.00347311	6.26988
5792	PTPRF	-0.173812	8.64757	-8.67082	2.04875e-07	0.00357855	5.81695
101	ADAM8	0.270798	7.88523	8.66856	2.05582e-07	0.0035909	6.08406
94241	TP53INP1	0.807315	3.11185	8.66461	2.06828e-07	0.00361266	7.29742
81706	PPP1R14C	-0.234751	6.39663	-8.65836	2.08816e-07	0.00364738	6.40082
80020	FOXRED2	-0.298514	5.87931	-8.65498	2.09898e-07	0.00366629	6.53253
101154753	LAP3P2	0.490034	4.19829	8.65467	2.09997e-07	0.00366802	7.07061
8837	CFLAR	0.516715	5.45906	8.65389	2.10249e-07	0.00367241	6.81619
1457	CSNK2A1	-0.222474	7.36243	-8.65384	2.10265e-07	0.00367269	6.138
28996	HIPK2	-0.514479	4.68927	-8.64958	2.11639e-07	0.00369671	6.74612
641371	ACOT1	0.871213	1.62607	8.64779	2.12222e-07	0.00370688	7.31665
4005	LMO2	0.886617	3.01714	8.64686	2.12523e-07	0.00371214	7.2817
282618	IFNL1	1.1771	0.838117	8.64364	2.13574e-07	0.0037305	7.24904
10384	BTN3A3	0.752118	4.21233	8.62423	2.20026e-07	0.00384319	7.01952
79649	MAP7D3	-0.35041	6.29588	-8.61561	2.22955e-07	0.00389436	6.35962
9213	XPR1	0.229552	7.67377	8.61481	2.23228e-07	0.00389913	5.99646
26157	GIMAP2	0.854782	2.77912	8.59288	2.3088e-07	0.00403278	7.20446
7421	VDR	-0.181032	7.67027	-8.58974	2.31996e-07	0.00405227	5.95442
8237	USP11	0.260508	6.8411	8.58893	2.32285e-07	0.00405733	6.23785
64121	RRAGC	0.286899	6.68037	8.58547	2.33525e-07	0.00407897	6.23262
23216	TBC1D1	0.477656	4.86011	8.57671	2.36697e-07	0.00413439	6.77519
84898	PLXDC2	-0.362818	5.39502	-8.57459	2.37472e-07	0.00414792	6.50765
9917	FAM20B	-0.197686	7.79429	-8.57441	2.37536e-07	0.00414903	5.89747
113419	TEX261	-0.153762	7.52343	-8.57086	2.3884e-07	0.00417181	5.94938
619505	RPL23	-0.349185	5.78714	-8.56759	2.40045e-07	0.00419286	6.4147
8522	GAS7	0.88436	0.500148	8.56643	2.40473e-07	0.00420035	7.12834
55033	FKBP14	-0.319506	6.50225	-8.56144	2.4233e-07	0.00423277	6.16609
2997	GYS1	-0.188249	7.28405	-8.56	2.42871e-07	0.00424223	5.99574
154214	RNF217	0.36748	6.30246	8.54872	2.47133e-07	0.00431668	6.34809
2634	GBP2	0.752692	3.58613	8.54791	2.47441e-07	0.00432205	7.06151
29887	SNX10	0.510867	5.11171	8.54478	2.48638e-07	0.00434297	6.55118
2817	GPC1	-0.156636	8.26831	-8.54352	2.49124e-07	0.00435144	5.71011
79088	ZNF426	0.60582	3.95544	8.54089	2.50138e-07	0.00436917	6.98182
3489	IGFBP6	0.314481	6.85741	8.53928	2.50759e-07	0.00438001	6.11482
51109	RDH11	0.178205	6.99574	8.53157	2.53764e-07	0.00443249	6.0517
5270	SERPINE2	-0.375434	5.16155	-8.53	2.54382e-07	0.0044433	6.48818
57568	SIPA1L2	-0.674511	3.39398	-8.52906	2.54753e-07	0.00444976	6.99824
7277	TUBA4A	-0.235832	6.78381	-8.52848	2.54978e-07	0.00445371	6.0808
84552	PARD6G	-0.294857	5.90214	-8.5268	2.55642e-07	0.0044653	6.23344
11035	RIPK3	0.827884	3.35355	8.52309	2.57112e-07	0.00449098	6.9992
9728	SECISBP2L	0.416049	6.45849	8.52257	2.5732e-07	0.00449461	6.24899
5307	PITX1	-0.273668	6.21908	-8.51364	2.609e-07	0.00455715	6.19079
374378	GALNT18	-0.258569	6.59661	-8.49973	2.6658e-07	0.00465636	6.08214
10512	SEMA3C	-0.253221	6.56414	-8.49865	2.67027e-07	0.00466415	6.07521
1628	DBP	-0.395754	5.19736	-8.48782	2.71545e-07	0.00474307	6.45467
653464	SRGAP2	0.225372	7.31194	8.47521	2.76909e-07	0.00483677	5.91273
23199	GSE1	-0.235767	7.16455	-8.47164	2.78446e-07	0.00486362	5.88711
79720	VPS37B	-0.276887	6.73256	-8.46182	2.82729e-07	0.00493843	6.00079
51230	PHF20	-0.280362	6.64709	-8.45836	2.8425e-07	0.00496499	6.02955
400745	SH2D5	0.714619	4.4286	8.45132	2.8738e-07	0.00501967	6.73684
1104	RCC1	-0.176101	7.51282	-8.45078	2.8762e-07	0.00502386	5.77288
27336	HTATSF1	-0.14965	7.39906	-8.4369	2.939e-07	0.00513356	5.78539
49854	ZBTB21	0.352002	6.88545	8.43324	2.95579e-07	0.00516288	5.98488
54815	GATAD2A	-0.186363	7.79269	-8.43141	2.96424e-07	0.00517765	5.65739
5099	PCDH7	0.305969	6.92799	8.42546	2.99183e-07	0.00522582	5.8766
26020	LRP10	0.164127	8.31192	8.4228	3.00423e-07	0.0052475	5.57009
51742	ARID4B	0.225778	7.23809	8.41394	3.04604e-07	0.00532052	5.82729
162427	FAM134C	0.190038	6.96896	8.39743	3.12552e-07	0.00545934	5.84004
65989	DLK2	-0.431487	4.48541	-8.3959	3.133e-07	0.00547242	6.5569
2535	FZD2	-0.419384	5.21672	-8.39427	3.14098e-07	0.00548635	6.2736
7498	XDH	0.376678	6.05653	8.39109	3.15664e-07	0.00551371	6.21402
80824	DUSP16	0.457369	5.43434	8.38847	3.16957e-07	0.00553629	6.37714
5128	CDK17	0.215685	6.52322	8.38748	3.17449e-07	0.00554489	5.97961
84916	CIRH1A	-0.19287	7.12238	-8.38156	3.20399e-07	0.0055964	5.76
53349	ZFYVE1	0.400245	4.7436	8.37988	3.21245e-07	0.00561119	6.53966
3561	IL2RG	1.10139	1.42145	8.3719	3.25279e-07	0.00568165	6.87124
51427	ZNF107	0.457133	4.9626	8.36629	3.28148e-07	0.00573177	6.3761
64221	ROBO3	1.04309	3.2233	8.36358	3.29543e-07	0.00575613	6.80007
47	ACLY	0.204469	8.52209	8.3482	3.3758e-07	0.0058965	5.35858
57678	GPAM	-0.353398	6.17127	-8.34341	3.40124e-07	0.00594095	5.92706
84665	MYPN	0.880591	2.32398	8.33565	3.44287e-07	0.00601366	6.82697
8148	TAF15	-0.234167	7.00466	-8.33087	3.46883e-07	0.00605901	5.68901
127833	SYT2	0.757713	1.33749	8.30984	3.58533e-07	0.0062625	6.78097
50515	CHST11	-0.239157	6.54339	-8.30961	3.58663e-07	0.00626477	5.76764
139324	HDX	0.753494	2.43146	8.30876	3.59139e-07	0.00627309	6.76454
84722	PSRC1	-0.33167	5.65262	-8.30646	3.60443e-07	0.00629586	5.98402
255809	C19orf38	0.826074	0.188205	8.30156	3.63233e-07	0.00634459	6.68159
57590	WDFY1	-0.238111	6.98007	-8.29467	3.6719e-07	0.00641371	5.67318
90861	HN1L	-0.159768	8.19537	-8.2907	3.69495e-07	0.00645397	5.33471
84267	C9orf64	0.25537	5.98184	8.28908	3.70437e-07	0.00647042	5.9526
102465256	TMBIM1	0.237244	7.80586	8.2849	3.72885e-07	0.00651318	5.47634
23092	ARHGAP26	0.492941	5.35728	8.28488	3.72897e-07	0.0065134	6.20733
1508	CTSB	-0.171181	7.88015	-8.28365	3.73617e-07	0.00652597	5.41364
3965	LGALS9	1.02941	3.16301	8.28235	3.74384e-07	0.00653937	6.67626
55208	DCUN1D2	-0.324087	5.33328	-8.27961	3.76007e-07	0.00656772	6.07638
54584	GNB1L	-0.25547	6.27774	-8.27861	3.76601e-07	0.00657809	5.77927
80851	SH3BP5L	0.179565	7.06111	8.2519	3.92808e-07	0.00686118	5.56144
57620	STIM2	0.34095	5.55613	8.25023	3.93844e-07	0.00687927	5.97228
5576	PRKAR2A	-0.20171	7.19679	-8.24932	3.94412e-07	0.00688919	5.49871
3425	IDUA	0.571061	3.45095	8.24619	3.96365e-07	0.00692331	6.5401
84941	HSH2D	1.05764	0.388299	8.24231	3.98807e-07	0.00696595	6.61569
8528	DDO	0.898229	0.415656	8.24117	3.99528e-07	0.00697855	6.59418
101930223	C7orf50	-0.225123	6.70143	-8.23677	4.02313e-07	0.0070272	5.58417
1033	CDKN3	-0.335568	5.56708	-8.23242	4.05092e-07	0.00707574	5.95561
9050	PSTPIP2	-0.205487	6.80526	-8.22711	4.08508e-07	0.00713541	5.605
80854	SETD7	-0.266513	7.07949	-8.22205	4.11796e-07	0.00719284	5.48407
10056	FARSB	-0.240347	6.64328	-8.22161	4.12078e-07	0.00719777	5.60625
112936	VPS26B	-0.169545	7.25962	-8.21953	4.13442e-07	0.00722159	5.44412
8975	USP13	-0.310558	5.22877	-8.21543	4.16136e-07	0.00726865	5.98394
55157	DARS2	-0.17352	7.4017	-8.20992	4.1978e-07	0.0073323	5.37349
51776	51776	-0.21363	7.56621	-8.20777	4.21214e-07	0.00735734	5.37249
23203	PMPCA	-0.211192	7.0156	-8.20123	4.25606e-07	0.00743405	5.47452
9249	DHRS3	-0.340839	6.14955	-8.20065	4.25995e-07	0.00744086	5.77818
84074	QRICH2	0.711056	1.93417	8.19883	4.27228e-07	0.0074624	6.60832
81607	PVRL4	-0.263208	6.78428	-8.19546	4.2952e-07	0.00750242	5.53605
51148	CERCAM	0.377554	6.42227	8.18727	4.35138e-07	0.00760056	5.67046
8626	TP63	0.16858	8.31482	8.17322	4.44953e-07	0.007772	5.13228
5866	RAB3IL1	-0.625687	4.12735	-8.1702	4.47095e-07	0.00780941	6.18045
7153	TOP2A	-0.148757	8.66032	-8.17011	4.47159e-07	0.00781052	5.01003
9635	CLCA2	-0.25983	5.93485	-8.16876	4.48123e-07	0.00782736	5.47788
80324	PUS1	-0.226618	6.57979	-8.16798	4.48674e-07	0.007837	5.53839
25900	IFFO1	0.727068	0.702968	8.16251	4.52597e-07	0.00790552	6.53256
11164	NUDT5	-0.190787	6.96677	-8.16199	4.52971e-07	0.00791205	5.4274
2353	FOS	0.56988	4.04317	8.16003	4.54385e-07	0.00793675	6.31938
80325	ABTB1	0.728138	4.82762	8.15841	4.55555e-07	0.00795718	6.16119
81558	FAM117A	0.677663	4.47358	8.15447	4.58426e-07	0.00800732	6.16751
101929740	ZNF37A	0.447234	6.21597	8.15435	4.58511e-07	0.00800881	5.70459
63901	FAM111A	0.258256	7.29426	8.15283	4.59618e-07	0.00802815	5.33884
93663	ARHGAP18	-0.199172	6.63957	-8.14123	4.6819e-07	0.00817787	5.53398
4854	NOTCH3	-0.483212	5.55858	-8.13728	4.71147e-07	0.00822953	5.66215
10553	HTATIP2	0.208449	6.94673	8.13234	4.74869e-07	0.00829453	5.39004
11100	HNRNPUL1	-0.16447	7.80239	-8.12677	4.79109e-07	0.00836859	5.161
80142	PTGES2	-0.228475	7.06547	-8.12295	4.82036e-07	0.00841971	5.32596
10818	FRS2	0.287679	6.99893	8.12166	4.83028e-07	0.00843705	5.41202
629	CFB	1.06203	1.88897	8.11316	4.8963e-07	0.00855236	6.46557
3460	IFNGR2	0.300948	5.94982	8.11279	4.89915e-07	0.00855734	5.69013
51646	YPEL5	0.328123	6.22589	8.1074	4.94154e-07	0.00863139	5.62436
3228	HOXC12	-0.290647	6.27629	-8.09836	5.01347e-07	0.00875702	5.54286
90338	ZNF160	0.501152	4.38219	8.09647	5.02857e-07	0.0087834	6.17137
55703	POLR3B	-0.262271	6.06134	-8.08587	5.11462e-07	0.00893371	5.55405
206358	SLC36A1	0.334086	6.82945	8.08584	5.11482e-07	0.00893406	5.33476
57205	ATP10D	0.351848	6.31133	8.08001	5.16276e-07	0.0090178	5.46957
8334	HIST1H2AC	0.330184	5.70284	8.0799	5.1637e-07	0.00901944	5.78201
56929	FEM1C	0.246528	6.84782	8.07812	5.17844e-07	0.00904519	5.36385
8728	ADAM19	-0.228473	8.19716	-8.07358	5.2162e-07	0.00911114	5.09432
26003	GORASP2	-0.191395	7.13848	-8.07089	5.23873e-07	0.00915048	5.23211
4294	MAP3K10	0.65428	4.58262	8.06887	5.25571e-07	0.00918015	6.04159
10365	KLF2	0.690568	3.08953	8.06813	5.26194e-07	0.00919103	6.33254
54884	RETSAT	0.254319	6.4897	8.06221	5.3121e-07	0.00927865	5.42016
440275	EIF2AK4	-0.127088	7.88457	-8.06061	5.32578e-07	0.00930254	5.03183
83548	COG3	0.214243	6.66061	8.05339	5.38779e-07	0.00941085	5.36932
169611	OLFML2A	-0.294318	6.98013	-8.0512	5.40672e-07	0.00944392	5.13166
54913	RPP25	-0.26755	5.83522	-8.0508	5.41022e-07	0.00945003	5.54163
79006	METRN	-0.284684	6.18952	-8.05029	5.41461e-07	0.00945771	5.42247
56852	RAD18	-0.345381	6.19966	-8.04854	5.42989e-07	0.00948439	5.48723
1723	DHODH	-0.372476	5.12312	-8.04545	5.45684e-07	0.00953146	5.78264
10253	SPRY2	0.531038	4.79321	8.04501	5.46077e-07	0.00953832	6.0363
8795	TNFRSF10B	0.185764	7.30751	8.0367	5.53411e-07	0.00966642	5.17746
9902	MRC2	-0.222425	6.10442	-8.02043	5.68072e-07	0.00992251	5.32472
126282	TNFAIP8L1	-0.396628	5.21631	-8.01635	5.71808e-07	0.00998777	5.6653
3092	HIP1	-0.231612	7.13565	-8.01395	5.74025e-07	0.0100265	5.07464
55289	ACOXL	0.760892	3.01114	8.01247	5.75396e-07	0.0100504	6.21976
9136	RRP9	-0.317043	5.38581	-8.01088	5.76865e-07	0.0100761	5.65558
9517	SPTLC2	0.193424	7.75521	8.00693	5.8055e-07	0.0101405	5.02312
80739	C6orf25	1.19359	1.73555	8.00302	5.84212e-07	0.0102044	6.28284
7627	ZNF75A	0.395165	5.30167	7.99851	5.88474e-07	0.0102789	5.70156
56992	KIF15	-0.285987	6.09568	-7.99654	5.90341e-07	0.0103115	5.36769
344558	SH3RF3	0.826201	-0.572964	7.99515	5.91666e-07	0.0103346	6.10819
56134	PCDHAC2	1.06728	0.734191	7.98692	5.99566e-07	0.0104726	6.2524
55269	PSPC1	-0.303977	5.83974	-7.98473	6.01697e-07	0.0105098	5.47025
54976	C20orf27	-0.220957	6.52916	-7.984	6.02401e-07	0.0105221	5.23637
1944	EFNA3	-0.579647	3.66016	-7.98375	6.02644e-07	0.0105264	6.01699
221935	SDK1	-0.961596	1.9659	-7.98194	6.04404e-07	0.0105571	6.21348
220213	OTUD1	0.233345	7.17013	7.98091	6.05411e-07	0.0105747	5.10332
4170	MCL1	0.193095	8.79586	7.98003	6.06272e-07	0.0105898	4.68647
55771	PRR11	-0.272419	6.79631	-7.97152	6.14656e-07	0.0107362	5.1283
84937	ZNRF1	-0.236841	5.9997	-7.97119	6.14987e-07	0.010742	5.36852
147841	SPC24	-0.393459	5.21283	-7.96942	6.16745e-07	0.0107727	5.58034
127544	RNF19B	0.255484	6.87769	7.96941	6.16757e-07	0.0107729	5.18576
5914	RARA	-0.339804	6.21528	-7.96702	6.19142e-07	0.0108145	5.31153
26227	PHGDH	-0.178833	6.97325	-7.95628	6.29975e-07	0.0110038	5.06182
347862	PDDC1	-0.288412	6.58014	-7.95185	6.34504e-07	0.0110829	5.14942
64866	CDCP1	0.154104	8.14154	7.94899	6.37446e-07	0.0111343	4.81371
29116	MYLIP	-0.419636	4.35926	-7.94679	6.39721e-07	0.011174	5.79036
57156	TMEM63C	-0.641977	3.45784	-7.94377	6.42853e-07	0.0112287	5.95573
23268	DNMBP	0.220029	7.58962	7.94202	6.44676e-07	0.0112605	4.94683
1185	CLCN6	0.363093	5.7231	7.93467	6.52397e-07	0.0113954	5.51565
285242	HTR3E	1.02186	0.588616	7.9346	6.52464e-07	0.0113966	6.07284
8073	PTP4A2	-0.190053	7.1471	-7.93459	6.52482e-07	0.0113969	5.01652
6337	SCNN1A	0.43744	6.30367	7.92963	6.57735e-07	0.0114887	5.4095
56925	LXN	0.46139	4.24297	7.92299	6.6485e-07	0.0116129	5.87306
123879	DCUN1D3	0.398846	4.72175	7.9226	6.65279e-07	0.0116204	5.79165
10460	TACC3	-0.209975	6.98625	-7.91357	6.75088e-07	0.0117918	4.98607
6599	SMARCC1	-0.170474	7.92699	-7.91073	6.78203e-07	0.0118462	4.76894
51703	ACSL5	0.838347	2.45186	7.90715	6.82157e-07	0.0119152	6.12452
91860	CALML4	-0.339112	5.42857	-7.89498	6.95771e-07	0.012153	5.42721
8912	CACNA1H	1.50783	0.984588	7.89335	6.97608e-07	0.0121851	6.05254
9962	SLC23A2	-0.261226	7.12115	-7.8919	6.9926e-07	0.012214	4.90254
3913	LAMB2	0.252009	7.32931	7.89087	7.0043e-07	0.0122344	4.90993
8809	IL18R1	0.818004	3.13696	7.88494	7.07215e-07	0.0123529	6.01428
3399	ID3	-0.243464	6.54052	-7.87959	7.1339e-07	0.0124608	5.03098
23517	SKIV2L2	-0.225576	7.21076	-7.87846	7.14703e-07	0.0124837	4.88711
409	ARRB2	-0.385661	4.99208	-7.87786	7.15395e-07	0.0124958	5.53585
5134	PDCD2	-0.2032	6.63096	-7.87542	7.18247e-07	0.0125456	5.03295
55163	PNPO	-0.21128	6.17566	-7.87433	7.19516e-07	0.0125678	5.15071
7782	SLC30A4	0.597441	4.28722	7.87375	7.20204e-07	0.0125798	5.75637
5290	PIK3CA	0.28988	6.49914	7.86883	7.25983e-07	0.0126807	5.11537
57617	VPS18	0.220172	6.82081	7.86867	7.26183e-07	0.0126842	4.99433
329	BIRC2	0.223429	7.30129	7.86652	7.28726e-07	0.0127287	4.88297
1286	COL4A4	0.923458	1.00955	7.86243	7.33595e-07	0.0128137	6.04834
3676	ITGA4	-0.278811	6.27846	-7.86236	7.33678e-07	0.0128152	5.05025
91775	NXPE3	0.285012	5.73982	7.85756	7.3943e-07	0.0129156	5.24619
695	BTK	1.03539	-0.142978	7.85713	7.39947e-07	0.0129247	5.93439
196883	ADCY4	1.04433	1.02684	7.85515	7.42347e-07	0.0129666	6.03167
9816	URB2	-0.222733	7.29989	-7.85278	7.45213e-07	0.0130166	4.82049
1647	GADD45A	0.293537	6.61206	7.84923	7.49542e-07	0.0130922	5.11674
81839	VANGL1	-0.132193	8.27403	-7.8489	7.4995e-07	0.0130994	4.56466
101060399	CDR2	-0.17334	7.17341	-7.84709	7.52166e-07	0.0131381	4.88069
26091	HERC4	0.205861	7.43423	7.8469	7.52393e-07	0.013142	4.83798
81831	NETO2	-0.226396	7.06134	-7.84211	7.58294e-07	0.0132451	4.85137
813	CALU	-0.171434	7.91596	-7.84127	7.59339e-07	0.0132634	4.63068
10885	WDR3	-0.196762	6.98617	-7.83218	7.70686e-07	0.0134616	4.8826
10905	MAN1A2	-0.296537	7.01182	-7.83119	7.71932e-07	0.0134833	4.82617
7025	NR2F1	-0.326655	5.60668	-7.83055	7.72728e-07	0.0134972	5.23588
3481	IGF2	0.98346	2.52999	7.82986	7.736e-07	0.0135125	5.99109
55032	SLC35A5	0.261445	6.49574	7.82975	7.73738e-07	0.0135149	5.07072
220441	RNF152	-0.315207	7.17901	-7.82615	7.78299e-07	0.0135946	4.85026
100996696	PABPC4	-0.182262	7.61699	-7.82452	7.80376e-07	0.0136308	4.70247
3673	ITGA2	0.251262	8.73424	7.82424	7.80735e-07	0.0136371	4.45957
6646	SOAT1	0.206322	7.29884	7.82306	7.82246e-07	0.0136635	4.79468
8456	FOXN1	-0.764123	3.27803	-7.82149	7.84257e-07	0.0136986	5.67637
84335	AKT1S1	-0.21525	6.9898	-7.81967	7.86584e-07	0.0137393	4.83596
2898	GRIK2	-0.876496	2.35811	-7.81476	7.92926e-07	0.01385	5.89911
9801	MRPL19	-0.160086	6.84554	-7.81325	7.94883e-07	0.0138842	4.86233
5818	PVRL1	-0.114402	8.9938	-7.79527	8.18616e-07	0.0142988	4.27242
143888	KDELC2	0.338708	5.95229	7.78286	8.35429e-07	0.0145924	5.08026
1747	DLX3	-0.552156	5.09297	-7.78121	8.37682e-07	0.0146318	5.26357
65078	RTN4R	0.437726	5.61125	7.77965	8.39826e-07	0.0146692	5.19692
196051	PPAPDC1A	-0.748277	2.5087	-7.77858	8.41298e-07	0.014695	5.81893
4189	DNAJB9	0.393454	5.32015	7.7778	8.42375e-07	0.0147138	5.34845
54149	C21orf91	0.425644	6.01381	7.76743	8.56827e-07	0.0149662	5.0706
63027	SLC22A23	-0.485076	4.41934	-7.7644	8.61093e-07	0.0150407	5.46132
121441	NEDD1	0.196012	7.08075	7.76432	8.61207e-07	0.0150427	4.7365
6733	SRPK2	0.238154	6.80054	7.7619	8.64641e-07	0.0151027	4.77843
4929	NR4A2	0.800945	3.86485	7.75792	8.70306e-07	0.0152016	5.71956
54464	XRN1	0.396991	7.10297	7.75714	8.71424e-07	0.0152212	4.769
55316	RSAD1	-0.317389	5.67182	-7.75297	8.77406e-07	0.0153257	5.0804
24145	PANX1	0.183508	7.14908	7.74941	8.82557e-07	0.0154156	4.71739
3363	HTR7	-0.341712	4.69773	-7.74715	8.85841e-07	0.015473	5.34163
6505	SLC1A1	0.80509	-0.147276	7.74585	8.87732e-07	0.015506	5.74843
23250	ATP11A	-0.346246	6.89263	-7.74235	8.9286e-07	0.0155956	4.78021
23564	DDAH2	0.51013	4.58498	7.7407	8.95288e-07	0.015638	5.50113
991	CDC20	-0.29564	5.76856	-7.73211	9.08018e-07	0.0158604	5.02575
65265	C8orf33	-0.260014	6.60609	-7.7305	9.10433e-07	0.0159025	4.81726
83744	ZNF484	0.365862	5.08049	7.72901	9.12666e-07	0.0159415	5.335
83856	FSD1L	0.422343	4.24441	7.72687	9.15891e-07	0.0159979	5.51045
96459	FNIP1	0.263879	6.55422	7.72684	9.15924e-07	0.0159984	4.84523
5817	PVR	-0.138895	7.39317	-7.72549	9.17968e-07	0.0160341	4.60928
4082	MARCKS	-0.190124	7.62921	-7.72453	9.19421e-07	0.0160595	4.5394
6502	SKP2	-0.192972	6.54459	-7.7212	9.24467e-07	0.0161477	4.76634
57605	PITPNM2	-0.29055	6.22973	-7.71848	9.28621e-07	0.0162202	4.89793
23114	NFASC	0.295778	5.77252	7.71618	9.32154e-07	0.0162819	4.95195
6612	SUMO2	-0.175169	6.70735	-7.71509	9.33826e-07	0.0163111	4.72991
79572	ATP13A3	-0.1595	8.35181	-7.71414	9.35286e-07	0.0163366	4.34066
55186	SLC25A36	0.204744	7.56415	7.71261	9.37641e-07	0.0163778	4.53679
51566	ARMCX3	0.362073	5.1793	7.71136	9.39585e-07	0.0164117	5.26233
9329	GTF3C4	-0.121658	8.4416	-7.7109	9.4029e-07	0.0164241	4.31448
8793	TNFRSF10D	-1.02561	3.21683	-7.70833	9.44293e-07	0.016494	5.70696
154796	AMOT	-0.440566	4.97927	-7.70345	9.51912e-07	0.0166271	5.33724
3600	IL15	0.658402	3.01659	7.70343	9.51942e-07	0.0166276	5.69396
11012	KLK11	0.480808	5.16996	7.70269	9.53115e-07	0.0166481	5.25234
7110	TMF1	0.225553	6.46784	7.69479	9.65611e-07	0.0168663	4.83237
8706	B3GALNT1	0.454625	4.97147	7.69288	9.68665e-07	0.0169197	5.26086
90293	KLHL13	-0.347139	5.84012	-7.67962	9.90097e-07	0.017294	4.86599
118980	SFXN2	-0.446796	4.99446	-7.67344	1.00027e-06	0.0174716	5.15843
22837	COBLL1	-0.195702	7.22908	-7.66742	1.01027e-06	0.0176464	4.49588
80148	PQLC1	-0.260337	6.59292	-7.64849	1.04242e-06	0.018208	4.64295
55205	ZNF532	-0.287208	5.38255	-7.64838	1.04261e-06	0.0182113	5.00912
10732	TCFL5	-0.364697	5.69655	-7.6459	1.0469e-06	0.0182863	4.91638
1654	DDX3X	-0.166112	8.01163	-7.64448	1.04936e-06	0.0183292	4.28554
5939	RBMS2	0.285505	5.9931	7.63892	1.05907e-06	0.0184988	4.91315
9267	CYTH1	0.226079	6.73139	7.63464	1.06662e-06	0.0186307	4.64359
4174	MCM5	-0.190762	6.89724	-7.62842	1.07768e-06	0.0188238	4.52311
8829	NRP1	0.285164	6.70663	7.622	1.08921e-06	0.0190252	4.63384
51761	ATP8A2	-0.333657	5.79963	-7.62196	1.08929e-06	0.0190267	4.84441
6990	DYNLT3	0.322928	4.99208	7.6187	1.0952e-06	0.0191298	5.15355
9672	SDC3	0.171737	6.68721	7.61595	1.10022e-06	0.0192175	4.60041
6535	SLC6A8	-0.384139	5.27053	-7.61501	1.10193e-06	0.0192474	4.98714
64223	MLST8	-0.272565	6.23889	-7.60957	1.11194e-06	0.0194222	4.67534
55789	DEPDC1B	-0.219372	5.9375	-7.60522	1.12e-06	0.0195631	4.72132
7343	UBTF	-0.144244	7.65898	-7.59765	1.13418e-06	0.0198106	4.30399
8402	SLC25A11	-0.235876	6.4263	-7.59475	1.13966e-06	0.0199065	4.59773
57727	NCOA5	-0.201313	7.15269	-7.59165	1.14554e-06	0.0200092	4.41924
2909	ARHGAP35	-0.166128	8.29095	-7.57774	1.17239e-06	0.0204782	4.07827
57178	ZMIZ1	-0.216589	7.98973	-7.56203	1.20347e-06	0.021021	4.14404
54475	NLE1	-0.32416	6.27933	-7.55921	1.20916e-06	0.0211204	4.60695
27351	DESI1	-0.247774	6.62695	-7.55887	1.20984e-06	0.0211323	4.50224
2673	GFPT1	0.161599	7.3939	7.55852	1.21055e-06	0.0211447	4.30827
158	ADSL	-0.282013	6.04949	-7.55802	1.21155e-06	0.0211622	4.69859
151011	SEP10	0.248914	5.57692	7.55706	1.21351e-06	0.0211963	4.85138
25816	TNFAIP8	0.266617	6.32619	7.55682	1.21398e-06	0.0212046	4.59235
148398	SAMD11	-1.39393	0.879654	-7.54692	1.2342e-06	0.0215578	5.51663
51449	PCYOX1	-0.192277	7.64982	-7.54431	1.23959e-06	0.021652	4.16368
9903	KLHL21	0.158439	7.80321	7.54339	1.24151e-06	0.0216854	4.20099
23338	JADE2	0.233152	7.73347	7.5422	1.24396e-06	0.0217283	4.18904
115572	FAM46B	-0.444897	5.4515	-7.53737	1.25405e-06	0.0219045	4.81455
50810	50810	-0.239541	6.14072	-7.5321	1.26514e-06	0.0220982	4.60146
3964	LGALS8	0.152924	7.63473	7.53084	1.2678e-06	0.0221446	4.19638
5160	PDHA1	-0.179796	6.90597	-7.52882	1.2721e-06	0.0222198	4.35994
23541	SEC14L2	-0.320529	5.53175	-7.52512	1.27999e-06	0.0223577	4.78888
10469	TIMM44	-0.25506	6.3644	-7.5215	1.28776e-06	0.0224933	4.48941
7812	CSDE1	-0.148633	8.27249	-7.51429	1.30339e-06	0.0227664	3.99755
157313	CDCA2	-0.21646	6.87841	-7.51092	1.31077e-06	0.0228953	4.32834
6223	RPS19	-0.225702	6.20645	-7.50308	1.32809e-06	0.0231978	4.54324
55240	STEAP3	-0.216816	7.08639	-7.50001	1.33493e-06	0.0233172	4.24633
8660	IRS2	0.408833	5.60161	7.49846	1.3384e-06	0.0233779	4.88967
80010	RMI1	0.178643	7.4419	7.49307	1.35055e-06	0.02359	4.18648
23137	SMC5	-0.214191	7.57754	-7.49074	1.35584e-06	0.0236825	4.11419
285440	CYP4V2	0.411952	5.29808	7.48757	1.36307e-06	0.0238088	4.80495
63926	ANKEF1	0.280423	6.26413	7.47833	1.38437e-06	0.0241808	4.46803
101927714	CLN8	-0.341689	6.03095	-7.47746	1.38639e-06	0.0242161	4.50716
115362	GBP5	0.862245	2.45533	7.47531	1.3914e-06	0.0243035	5.3854
57567	ZNF319	0.340686	5.73849	7.47412	1.39419e-06	0.0243523	4.68484
26056	RAB11FIP5	0.158093	7.26058	7.47028	1.40319e-06	0.0245096	4.20266
55783	CMTR2	0.187214	7.2311	7.46646	1.41223e-06	0.0246675	4.2059
5522	PPP2R2C	-0.307391	5.80676	-7.46304	1.42038e-06	0.0248097	4.45803
1773	DNASE1	0.445166	4.87793	7.4531	1.44432e-06	0.0252279	4.95377
1503	CTPS1	-0.181323	7.05273	-7.44971	1.45257e-06	0.025372	4.19207
6319	SCD	0.185845	7.66847	7.44897	1.45439e-06	0.0254038	4.04053
204219	CERS3	0.501742	4.55795	7.44172	1.47223e-06	0.0257155	4.81576
80256	FAM214B	0.503322	4.55334	7.43867	1.47981e-06	0.0258479	4.96732
51170	HSD17B11	0.736486	3.6153	7.43429	1.49075e-06	0.0260389	5.16899
26154	ABCA12	0.435162	4.43697	7.43343	1.49291e-06	0.0260767	5.00791
2288	FKBP4	-0.210273	7.01153	-7.43294	1.49416e-06	0.0260985	4.16901
8349	HIST2H2BE	0.49564	5.43984	7.43079	1.49958e-06	0.0261932	4.7915
23596	OPN3	-0.290022	5.46299	-7.4271	1.50893e-06	0.0263566	4.63756
10217	CTDSPL	-0.162393	7.33592	-7.42081	1.52501e-06	0.0266373	4.09201
1119	CHKA	-0.349115	4.34727	-7.41909	1.52944e-06	0.0267148	4.89762
55727	BTBD7	-0.372727	6.6603	-7.41333	1.54438e-06	0.0269756	4.23147
7576	ZNF28	0.297474	5.62301	7.41306	1.54509e-06	0.026988	4.57004
6274	S100A3	0.492152	3.85676	7.41118	1.54998e-06	0.0270735	5.06376
9889	ZBED4	-0.256331	6.81753	-7.40584	1.56401e-06	0.0273185	4.20449
10749	KIF1C	-0.145319	8.38803	-7.40462	1.56723e-06	0.0273748	3.78156
283551	C14orf182	0.728022	4.32287	7.40072	1.5776e-06	0.0275559	5.05568
153129	SLC38A9	0.412846	5.78281	7.39908	1.58197e-06	0.0276323	4.51708
27063	ANKRD1	0.741634	4.19668	7.39876	1.58282e-06	0.0276472	5.11572
6790	AURKA	-0.257988	6.26853	-7.39396	1.59571e-06	0.0278722	4.29548
144811	LACC1	0.406752	5.7967	7.39352	1.5969e-06	0.0278931	4.5294
219988	PATL1	0.183736	7.2051	7.38212	1.62797e-06	0.0284357	4.05585
150696	PROM2	-0.189116	7.71143	-7.37996	1.63392e-06	0.0285397	3.85989
7706	TRIM25	0.14038	8.49044	7.37932	1.63571e-06	0.0285709	3.70495
55706	NDC1	-0.158693	7.68183	-7.37698	1.64219e-06	0.0286841	3.91395
27125	AFF4	0.225886	8.32628	7.37697	1.64222e-06	0.0286847	3.77187
100129518	SOD2	-0.159034	7.57779	-7.37358	1.65167e-06	0.0288497	3.9024
178	AGL	0.235884	6.7738	7.3539	1.70765e-06	0.0298275	4.07735
164	AP1G1	-0.124088	8.16876	-7.35183	1.71363e-06	0.029932	3.72649
9388	LIPG	0.170306	8.43698	7.34823	1.72413e-06	0.0301155	3.69964
5955	RCN2	-0.294825	6.44115	-7.3463	1.72979e-06	0.0302143	4.16274
51091	SEPSECS	0.462803	4.88444	7.34331	1.73859e-06	0.030368	4.73881
4277	MICB	0.399135	5.41401	7.33871	1.75221e-06	0.0306058	4.54988
51251	NT5C3A	0.455636	4.95374	7.33742	1.75605e-06	0.0306729	4.67917
26205	GMEB2	-0.233258	6.48449	-7.33691	1.75757e-06	0.0306994	4.16109
94121	SYTL4	0.347846	5.42543	7.32564	1.79153e-06	0.0312926	4.59665
401317	CREB5	0.777504	1.98937	7.32528	1.79262e-06	0.0313117	5.14946
8797	TNFRSF10A	0.245851	6.34993	7.31473	1.82505e-06	0.0318782	4.22191
9468	PCYT1B	0.461589	4.94414	7.31465	1.82529e-06	0.0318824	4.50843
57546	PDP2	0.322557	6.28273	7.31457	1.82555e-06	0.0318869	4.25242
9969	MED13	0.183111	8.31617	7.31369	1.82828e-06	0.0319346	3.65552
1836	SLC26A2	-0.255669	6.67909	-7.3116	1.8348e-06	0.0320484	4.01045
9477	MED20	-0.309506	5.7846	-7.30991	1.84005e-06	0.0321402	4.30876
8676	STX11	0.670372	3.52351	7.3052	1.85485e-06	0.0323987	4.96917
6195	RPS6KA1	-0.166302	7.43381	-7.30128	1.86729e-06	0.0326159	3.82798
8321	FZD1	-0.307775	5.30914	-7.30098	1.86824e-06	0.0326326	4.40209
25819	CCRN4L	0.568651	4.74238	7.29437	1.88939e-06	0.033002	4.77571
113263	GLCCI1	0.706995	4.21561	7.29426	1.88974e-06	0.0330081	4.77495
221584	ZSCAN12P1	0.859713	2.69039	7.29195	1.89717e-06	0.0331378	5.05768
113791	PIK3IP1	0.666375	4.74994	7.29141	1.89893e-06	0.0331686	4.75455
81579	PLA2G12A	-0.410733	4.83387	-7.28936	1.90556e-06	0.0332844	4.56335
54521	WDR44	0.26925	6.30011	7.28889	1.90709e-06	0.0333111	4.14296
81627	TRMT1L	0.198046	6.65001	7.28685	1.91375e-06	0.0334274	4.04453
59339	PLEKHA2	-0.219895	6.83999	-7.28658	1.9146e-06	0.0334424	3.93894
102465472	SLC16A3	0.285235	6.18061	7.28496	1.91989e-06	0.0335347	4.19712
25959	KANK2	-0.240118	6.78104	-7.27595	1.94962e-06	0.034054	3.93403
9037	SEMA5A	-0.303012	7.23933	-7.27375	1.95696e-06	0.0341822	3.84595
5985	RFC5	-0.161275	6.46358	-7.27279	1.96017e-06	0.0342383	4.00719
23254	KAZN	0.43034	5.28551	7.26565	1.98418e-06	0.0346577	4.45644
6328	SCN3A	0.739001	0.197977	7.25886	2.00732e-06	0.0350619	4.87007
3984	LIMK1	-0.180415	7.14485	-7.25687	2.01414e-06	0.0351809	3.7945
3727	JUND	0.252348	6.85901	7.25276	2.02835e-06	0.0354292	3.95597
9875	URB1	-0.263423	7.07654	-7.24858	2.04288e-06	0.0356829	3.84776
493	ATP2B4	0.205932	8.15321	7.24775	2.04577e-06	0.0357334	3.60578
9615	GDA	-0.473212	4.66572	-7.24498	2.05549e-06	0.0359032	4.56403
29760	BLNK	0.744723	1.62777	7.24423	2.05813e-06	0.0359493	5.00899
55143	CDCA8	-0.181947	6.87877	-7.24301	2.06242e-06	0.0360242	3.85288
84832	ANKRD36BP1	-0.230166	5.90439	-7.24203	2.06587e-06	0.0360845	4.11613
55061	SUSD4	-0.650762	4.55028	-7.2381	2.07982e-06	0.0363282	4.5428
1573	CYP2J2	0.782342	2.49609	7.23556	2.08886e-06	0.0364862	4.97241
10135	NAMPT	0.255379	6.14234	7.22741	2.11819e-06	0.0369984	4.12344
1992	SERPINB1	0.160763	6.93858	7.22705	2.11952e-06	0.0370216	3.88346
815	CAMK2A	0.685303	4.15345	7.22699	2.11971e-06	0.037025	4.73569
219771	CCNY	-0.169784	7.11785	-7.22092	2.14187e-06	0.0374121	3.77047
3632	INPP5A	-0.251142	5.50059	-7.21915	2.14839e-06	0.0375259	4.23693
127534	GJB4	0.498544	4.71805	7.2149	2.16406e-06	0.0377997	4.63664
3417	IDH1	0.251523	6.47698	7.21428	2.16639e-06	0.0378403	3.91534
79905	TMC7	0.414758	5.06671	7.214	2.1674e-06	0.037858	4.4571
10949	HNRNPA0	-0.207718	7.74173	-7.21036	2.18096e-06	0.0380949	3.59643
90025	UBE3D	-0.429965	3.40119	-7.2092	2.18531e-06	0.0381707	4.76951
30850	CDR2L	-0.158096	7.8787	-7.20626	2.19634e-06	0.0383635	3.55876
2972	BRF1	-0.279261	5.95123	-7.19878	2.22473e-06	0.0388593	4.04733
221656	KDM1B	-0.208261	6.58194	-7.19269	2.2481e-06	0.0392675	3.86374
2976	GTF3C2	-0.175456	6.98907	-7.19082	2.25532e-06	0.0393936	3.72751
196403	DTX3	0.516526	4.72756	7.1905	2.25656e-06	0.0394154	4.43812
195814	SDR16C5	0.548128	5.08205	7.18344	2.28408e-06	0.039896	4.43692
5585	PKN1	-0.241421	6.51183	-7.18124	2.29272e-06	0.040047	3.90123
55625	ZDHHC7	-0.188358	7.40879	-7.18053	2.29553e-06	0.0400961	3.63888
115207	KCTD12	-0.142372	8.31663	-7.17447	2.31956e-06	0.0405158	3.39806
54205	CYCS	-0.293704	5.45792	-7.16617	2.35289e-06	0.0410979	4.13013
6774	STAT3	0.17701	8.02254	7.16053	2.37583e-06	0.0414987	3.4708
7572	ZNF24	0.141354	7.9634	7.16017	2.37731e-06	0.0415244	3.48232
51429	SNX9	0.196561	6.78068	7.15607	2.39413e-06	0.0418183	3.79822
22997	IGSF9B	-0.637593	3.5941	-7.1512	2.41433e-06	0.0421711	4.65679
6249	CLIP1	0.163398	8.20433	7.14816	2.42698e-06	0.042392	3.40971
79646	PANK3	0.195501	7.9031	7.14609	2.43567e-06	0.0425438	3.47462
8602	NOP14	-0.175473	6.72131	-7.14232	2.45152e-06	0.0428206	3.73718
124637	CYB5D1	-0.228968	6.26736	-7.14101	2.45705e-06	0.0429173	3.88578
10392	NOD1	0.276205	6.04083	7.13906	2.46532e-06	0.0430618	3.94601
28973	MRPS18B	-0.208138	6.12151	-7.13862	2.46719e-06	0.0430944	3.92403
153572	IRX2	-0.239478	6.82948	-7.13604	2.4782e-06	0.0432867	3.69622
55832	CAND1	-0.126937	8.52715	-7.12953	2.50617e-06	0.0437753	3.24719
92609	TIMM50	-0.241629	6.27363	-7.12481	2.52665e-06	0.0441331	3.81946
9493	KIF23	-0.160537	7.57029	-7.12238	2.5373e-06	0.044319	3.47639
56945	MRPS22	-0.225737	5.96137	-7.10723	2.60455e-06	0.0454937	3.90051
10615	SPAG5	-0.189085	6.38182	-7.09874	2.64305e-06	0.0461661	3.71644
9867	PJA2	0.217968	7.02899	7.09791	2.64685e-06	0.0462325	3.57926
139818	DOCK11	0.887213	2.76409	7.09691	2.65145e-06	0.0463129	4.6845
50650	ARHGEF3	-0.224978	6.56666	-7.09608	2.65522e-06	0.0463788	3.71085
23201	FAM168A	-0.194368	6.63877	-7.09463	2.66189e-06	0.0464953	3.63603
126626	GABPB2	-0.253569	6.04065	-7.09299	2.66945e-06	0.0466273	3.80423
100616358	MIR4800	0.435047	5.14814	7.09229	2.67269e-06	0.046684	4.20517
7052	TGM2	-0.824541	2.37489	-7.09158	2.67598e-06	0.0467413	4.73268
2184	FAH	-0.32793	5.31259	-7.0915	2.67636e-06	0.046748	4.00006
976	CD97	0.271818	5.72542	7.09096	2.67887e-06	0.0467918	3.98698
51704	GPRC5B	0.590142	4.40367	7.08834	2.69102e-06	0.0470041	4.47766
285590	SH3PXD2B	-0.237913	6.65699	-7.08718	2.69643e-06	0.0470985	3.60244
9639	ARHGEF10	-0.218945	6.95384	-7.08376	2.71243e-06	0.047378	3.56502
100507213	USP6NL	-0.200641	6.9098	-7.08239	2.7189e-06	0.0474911	3.62526
246176	GAS2L2	0.569021	4.20435	7.08014	2.72952e-06	0.0476765	4.48055
79019	CENPM	-0.446692	4.15834	-7.0799	2.73065e-06	0.0476963	4.35908
57477	SHROOM4	0.695409	2.77193	7.0774	2.74249e-06	0.047903	4.63729
6666	SOX12	-0.277411	5.96788	-7.07698	2.74448e-06	0.0479378	3.81333
6002	RGS12	0.278698	5.73562	7.0762	2.74818e-06	0.0480025	3.92248
221393	GPR115	0.325663	6.17499	7.0734	2.76157e-06	0.0482364	3.83152
100506558	MATN2	-0.13982	7.38544	-7.06953	2.78012e-06	0.0485604	3.42039
4254	KITLG	-0.16395	7.65318	-7.0622	2.81568e-06	0.0491814	3.32324
85463	ZC3H12C	0.353282	6.43723	7.0592	2.83038e-06	0.0494382	3.76802
5588	PRKCQ	0.904615	1.70838	7.05895	2.83158e-06	0.0494593	4.68237

## Sheet: DGE_L2h_untreated_significant
Table S2	Differential Gene Expression (DGE) analysis results.
	Different comparisons are listed in sheets.
Sheet 2: Comparison between L2h group and untreated group. "Untreted" is used as baseline.
	Symbol	logFC	AveExpr	t	P.Value	adj.P.Val	B
7128	TNFAIP3	2.44715	7.45365	82.4026	2.57353e-22	4.49519e-18	41.5682
23586	DDX58	2.15802	7.50907	72.1787	2.09468e-21	3.65877e-17	39.4961
64135	IFIH1	2.25217	7.47789	69.4332	3.86869e-21	6.75745e-17	38.8832
330	BIRC3	2.73236	6.82273	69.2459	4.03754e-21	7.05237e-17	38.7856
91543	RSAD2	3.95606	7.06851	68.8566	4.41418e-21	7.71024e-17	38.4629
219285	SAMD9L	2.35298	7.50619	66.3675	7.90201e-21	1.38024e-16	38.174
55601	DDX60	2.18058	8.02006	65.1277	1.06474e-20	1.85978e-16	37.8566
83666	PARP9	1.33995	8.063	63.5301	1.57681e-20	2.75421e-16	37.404
55008	HERC6	2.9395	6.2437	61.5091	2.6285e-20	4.59119e-16	36.7667
54625	PARP14	1.67356	8.60011	59.1792	4.83868e-20	8.45172e-16	36.1888
3627	CXCL10	4.39593	2.29025	63.3982	1.62947e-20	2.84619e-16	35.8617
94240	EPSTI1	1.78795	6.52923	55.2845	1.41815e-19	2.47709e-15	35.2867
3620	IDO1	4.79968	2.12969	59.014	5.05716e-20	8.83334e-16	35.2015
1272	CNTN1	-2.1215	7.52149	-54.6195	1.71672e-19	2.99859e-15	35.0631
1316	KLF6	1.12517	7.61382	54.6575	1.69796e-19	2.96583e-15	35.0067
3669	ISG20	3.46693	5.20684	55.5411	1.31815e-19	2.3024e-15	34.7509
3725	JUN	1.61425	6.90177	52.5799	3.1304e-19	5.46786e-15	34.471
5743	PTGS2	1.96233	7.22022	52.0983	3.61966e-19	6.32247e-15	34.3126
51191	HERC5	3.50992	6.29237	52.4221	3.28247e-19	5.73349e-15	34.2756
4938	OAS1	2.08111	7.2734	51.8162	3.94346e-19	6.88804e-15	34.2285
10561	IFI44	2.85117	6.09871	51.542	4.28778e-19	7.48946e-15	34.0895
113730	KLHDC7B	5.03428	2.88164	53.6556	2.27395e-19	3.97192e-15	33.9328
84875	PARP10	1.83389	6.79635	50.7329	5.50364e-19	9.61321e-15	33.9139
129607	CMPK2	2.64854	6.98731	49.9471	7.04021e-19	1.22971e-14	33.68
91351	DDX60L	2.9279	7.16774	48.9218	9.7645e-19	1.70557e-14	33.332
9635	CLCA2	-2.6953	5.93485	-48.9026	9.82516e-19	1.71616e-14	33.2926
5371	PML	0.823165	8.6317	49.6901	7.63705e-19	1.33396e-14	33.2579
4939	OAS2	2.66935	8.34238	49.0427	9.39166e-19	1.64044e-14	33.2291
54979	HRASLS2	4.40914	3.88748	50.9995	5.06686e-19	8.85029e-15	33.1914
57169	ZNFX1	1.0977	8.57721	48.1973	1.23544e-18	2.15794e-14	32.7759
22836	RHOBTB3	-0.737143	8.55912	-48.2134	1.22895e-18	2.14661e-14	32.7667
440836	ODF3B	3.22499	4.21716	48.7071	1.04657e-18	1.82804e-14	32.6998
93082	NEURL3	3.81652	3.1219	49.5755	7.92027e-19	1.38343e-14	32.6996
2247	FGF2	2.68313	5.96998	47.0075	1.83205e-18	3.20005e-14	32.6988
10346	TRIM22	2.46949	7.08738	46.8945	1.90289e-18	3.32379e-14	32.6532
6737	TRIM21	1.23428	6.60101	46.8257	1.94745e-18	3.40161e-14	32.6273
4739	NEDD9	2.13224	5.42608	46.8577	1.92659e-18	3.36517e-14	32.6139
79152	FA2H	3.26694	3.56037	48.8512	9.98951e-19	1.74487e-14	32.5159
43847	KLK14	3.92936	4.10497	47.8777	1.37207e-18	2.3966e-14	32.5035
54739	XAF1	4.18572	6.36916	46.6039	2.09878e-18	3.66593e-14	32.4924
6773	STAT2	1.33986	7.57721	46.7606	1.99058e-18	3.47695e-14	32.4842
6367	CCL22	4.23883	2.56049	48.1132	1.26992e-18	2.21817e-14	32.3626
29094	LGALSL	1.56977	6.90425	45.941	2.63025e-18	4.59425e-14	32.2779
6662	SOX9	1.41257	7.44246	45.7612	2.79785e-18	4.88701e-14	32.1428
115361	GBP4	2.58742	6.69694	45.0716	3.55396e-18	6.20771e-14	32.0607
6352	CCL5	3.55368	5.18384	45.495	3.06728e-18	5.35762e-14	31.9051
55040	EPN3	-1.67689	6.6608	-44.1265	4.96207e-18	8.66725e-14	31.6935
10964	IFI44L	5.74954	3.31092	45.0137	3.62663e-18	6.33463e-14	31.6416
3934	LCN2	2.32833	4.99269	43.5315	6.14452e-18	1.07326e-13	31.4263
4084	MXD1	1.80741	6.83319	43.3877	6.47299e-18	1.13064e-13	31.3853
8542	APOL1	2.24403	5.88755	43.0337	7.36399e-18	1.28627e-13	31.339
3624	INHBA	2.67958	5.61782	42.9192	7.67949e-18	1.34138e-13	31.2997
3431	SP110	2.18732	6.0539	42.5896	8.66995e-18	1.51438e-13	31.1748
5336	PLCG2	2.01609	5.61543	42.475	9.04551e-18	1.57998e-13	31.1312
10277	UBE4B	-1.11678	6.94261	-42.6563	8.45914e-18	1.47756e-13	31.0764
2113	ETS1	0.85338	7.92151	42.8694	7.82117e-18	1.36612e-13	30.944
81848	SPRY4	1.99306	5.41301	41.9007	1.12066e-17	1.95746e-13	30.9157
4907	NT5E	1.02948	7.56365	42.4821	9.02188e-18	1.57585e-13	30.9036
3569	IL6	3.72899	3.54724	42.8897	7.76312e-18	1.35598e-13	30.7787
1809	DPYSL3	-0.944792	7.52882	-42.0788	1.04829e-17	1.83105e-13	30.7563
2633	GBP1	3.13582	4.29837	42.2041	1.00037e-17	1.74735e-13	30.7528
3433	IFIT2	1.45395	8.38754	42.3411	9.50653e-18	1.66051e-13	30.7474
23764	MAFF	1.47048	6.05242	41.3593	1.37505e-17	2.4018e-13	30.698
6948	TCN2	2.79144	4.69821	41.4874	1.30976e-17	2.28776e-13	30.6209
684	BST2	4.75655	3.20194	42.0737	1.05028e-17	1.83452e-13	30.6047
1848	DUSP6	0.916545	7.69328	41.532	1.28781e-17	2.24941e-13	30.4977
4791	NFKB2	1.04306	7.12084	41.2406	1.43867e-17	2.51293e-13	30.4892
634	CEACAM1	3.56963	5.17061	41.33	1.39048e-17	2.42875e-13	30.4747
140691	TRIM69	1.55406	6.54499	40.894	1.6429e-17	2.86965e-13	30.4571
64283	ARHGEF28	1.39171	6.97743	40.9818	1.58836e-17	2.77439e-13	30.4149
6672	SP100	1.5015	6.99009	40.8051	1.7001e-17	2.96956e-13	30.3587
8638	OASL	1.68952	7.48463	40.6431	1.8098e-17	3.16118e-13	30.2615
85441	HELZ2	2.01032	8.47537	41.1774	1.47378e-17	2.57425e-13	30.24
65249	ZSWIM4	1.9442	5.1603	40.112	2.22568e-17	3.8876e-13	30.2258
79132	DHX58	2.93253	5.87631	39.7567	2.55978e-17	4.47117e-13	30.0817
9173	IL1RL1	3.58534	4.59791	40.1666	2.17859e-17	3.80533e-13	30.0726
23710	GABARAPL1	1.07634	6.362	39.8884	2.43005e-17	4.24456e-13	30.0641
23424	TDRD7	1.16081	7.20719	40.1631	2.18155e-17	3.8105e-13	30.0549
154	ADRB2	1.27296	6.45549	39.8255	2.49107e-17	4.35115e-13	30.0231
116071	BATF2	4.03517	3.35873	40.3055	2.06347e-17	3.60427e-13	29.9721
27074	LAMP3	4.84403	5.13237	39.7264	2.59065e-17	4.52508e-13	29.902
3976	LIF	2.0827	5.72117	39.2084	3.18413e-17	5.56171e-13	29.875
1604	CD55	1.22461	6.09899	39.1642	3.24102e-17	5.6611e-13	29.8113
8728	ADAM19	0.983721	8.19716	40.18	2.16718e-17	3.78542e-13	29.805
1890	TYMP	1.98116	5.6749	38.9669	3.5087e-17	6.12864e-13	29.7807
8303	SNN	-1.48266	6.46073	-39.1739	3.22841e-17	5.63906e-13	29.7791
6373	CXCL11	4.18416	2.6161	39.6042	2.71909e-17	4.74944e-13	29.6828
101927157	NIPAL1	0.8598	6.84027	38.9319	3.55857e-17	6.21575e-13	29.5806
23468	CBX5	-0.964686	8.38385	-39.3981	2.95154e-17	5.15545e-13	29.5068
6708	SPTA1	3.86426	1.61982	39.116	3.30436e-17	5.77173e-13	29.4793
151636	DTX3L	0.968761	8.49246	39.1365	3.27732e-17	5.7245e-13	29.3525
5802	PTPRS	-1.78304	6.9236	-37.781	5.70145e-17	9.95872e-13	29.1273
9902	MRC2	-1.27671	6.10442	-37.3893	6.71498e-17	1.17291e-12	29.0738
2625	GATA3	1.16984	6.67143	37.581	6.19693e-17	1.08242e-12	29.0298
5366	PMAIP1	1.1476	7.22937	37.603	6.14039e-17	1.07254e-12	28.9798
57529	RGAG1	3.22839	1.11923	37.971	5.2695e-17	9.20424e-13	28.9662
266977	GPR110	0.988625	7.52891	37.6059	6.13295e-17	1.07124e-12	28.8908
54629	FAM63B	1.20639	6.9945	37.2467	7.1301e-17	1.24542e-12	28.8586
54538	ROBO4	3.72061	2.21446	37.4395	6.57504e-17	1.14846e-12	28.8352
57393	TMEM27	2.63016	5.60704	36.6039	9.37043e-17	1.63673e-12	28.8009
7039	TGFA	0.80947	8.03128	37.5928	6.16657e-17	1.07711e-12	28.7734
4313	MMP2	-0.863271	7.53006	-37.2813	7.0271e-17	1.22742e-12	28.7512
9881	TRANK1	3.17005	6.05371	36.4838	9.8665e-17	1.72338e-12	28.7472
2537	IFI6	2.80629	5.59486	36.485	9.86147e-17	1.7225e-12	28.7399
3434	IFIT1	1.40971	7.52206	36.9745	8.00044e-17	1.39744e-12	28.6731
8553	BHLHE40	1.00765	7.32683	36.9518	8.07778e-17	1.41095e-12	28.6683
6698	SPRR1A	3.29874	2.91175	37.0592	7.71798e-17	1.3481e-12	28.6598
3575	IL7R	0.847085	7.72232	37.1275	7.49804e-17	1.30968e-12	28.6386
718	C3	1.49573	6.22924	36.4473	1.00227e-16	1.75067e-12	28.6226
59272	ACE2	3.04338	4.77927	36.3722	1.03524e-16	1.80825e-12	28.6189
25780	RASGRP3	3.87819	2.10504	36.8448	8.45406e-17	1.47667e-12	28.6179
1520	CTSS	2.57057	5.27517	36.171	1.12938e-16	1.97269e-12	28.6079
7498	XDH	1.44434	6.05653	36.2649	1.08436e-16	1.89405e-12	28.5659
23034	SAMD4A	1.4235	6.26903	36.2639	1.0848e-16	1.89483e-12	28.5498
169611	OLFML2A	-1.69169	6.98013	-35.9705	1.23227e-16	2.1524e-12	28.3367
85363	TRIM5	1.06158	6.92026	35.9178	1.26093e-16	2.20247e-12	28.244
9645	MICAL2	0.964339	7.4518	36.0578	1.18631e-16	2.07212e-12	28.2037
1846	DUSP4	1.00104	7.54598	35.7766	1.34131e-16	2.34287e-12	28.0716
6695	SPOCK1	1.04815	6.87442	35.4457	1.55171e-16	2.71037e-12	28.0532
4599	MX1	2.85643	7.25347	35.0916	1.81622e-16	3.17239e-12	28.0019
10501	SEMA6B	-2.66129	4.33101	-34.8994	1.97951e-16	3.45761e-12	27.9761
3696	ITGB8	1.03616	7.18374	35.3879	1.59194e-16	2.78063e-12	27.9594
3576	IL8	2.45791	4.80344	34.6447	2.22039e-16	3.87835e-12	27.935
5920	RARRES3	2.44144	5.25901	34.2589	2.64631e-16	4.62231e-12	27.7583
3665	IRF7	2.95668	6.26758	34.1515	2.77974e-16	4.85537e-12	27.6852
6772	STAT1	0.973075	8.14322	35.2243	1.71192e-16	2.99021e-12	27.6811
224	ALDH3A2	-0.843719	7.55478	-34.8899	1.98806e-16	3.47255e-12	27.664
4973	OLR1	1.06933	6.71942	34.5994	2.26634e-16	3.95862e-12	27.6564
8482	SEMA7A	1.46995	5.62583	34.0743	2.88009e-16	5.03066e-12	27.6201
94121	SYTL4	1.41528	5.42543	33.9419	3.06121e-16	5.34702e-12	27.5832
4688	NCF2	1.12148	7.2499	34.5234	2.34584e-16	4.09747e-12	27.5776
10112	KIF20A	-0.778261	7.34989	-34.6345	2.23065e-16	3.89627e-12	27.574
2261	FGFR3	-1.99322	5.73529	-33.8866	3.14027e-16	5.4851e-12	27.5717
4615	MYD88	0.803564	7.30376	34.502	2.36874e-16	4.13748e-12	27.5151
116496	FAM129A	-0.749547	8.51985	-34.9349	1.94824e-16	3.403e-12	27.4867
26047	CNTNAP2	-2.07632	5.05499	-33.6087	3.57264e-16	6.24032e-12	27.4648
64761	PARP12	1.28353	7.08512	34.2614	2.6432e-16	4.61688e-12	27.4618
8702	B4GALT4	0.787687	6.7134	33.9484	3.05193e-16	5.33081e-12	27.3472
54809	SAMD9	0.868679	9.25881	35	1.89222e-16	3.30515e-12	27.3312
9915	ARNT2	2.39569	3.87742	33.3305	4.06921e-16	7.10769e-12	27.2727
80380	PDCD1LG2	2.51193	3.77757	33.4533	3.84148e-16	6.70992e-12	27.2612
467	ATF3	2.378	5.52665	33.1456	4.43951e-16	7.75449e-12	27.2466
4316	MMP7	2.95887	1.96214	33.6668	3.47731e-16	6.07382e-12	27.2256
9734	HDAC9	1.11685	7.28742	33.8149	3.24625e-16	5.67022e-12	27.1995
51449	PCYOX1	-0.959372	7.64982	-33.8056	3.26023e-16	5.69465e-12	27.1419
27122	DKK3	-0.766352	7.10551	-33.5708	3.63629e-16	6.35151e-12	27.1234
140707	BRI3BP	-0.772406	7.92075	-33.8873	3.13926e-16	5.48334e-12	27.107
6286	S100P	2.46412	2.85332	33.1855	4.35667e-16	7.6098e-12	27.0731
4008	LMO7	0.766979	7.82137	33.7707	3.31343e-16	5.78757e-12	27.0522
8507	ENC1	0.769091	7.46934	33.5231	3.71814e-16	6.49447e-12	26.991
3092	HIP1	-1.09857	7.13565	-33.2369	4.25231e-16	7.42751e-12	26.9676
2533	FYB	1.58946	5.73248	32.4043	6.32513e-16	1.10481e-11	26.8168
2583	B4GALNT1	-2.14001	5.33943	-32.193	7.00676e-16	1.22387e-11	26.7893
7403	KDM6A	0.771645	7.07018	32.7509	5.35509e-16	9.35374e-12	26.7169
4585	MUC4	4.50969	2.4583	32.1909	7.01358e-16	1.22506e-11	26.6981
23225	NUP210	-0.822786	7.29622	-32.3688	6.43434e-16	1.12389e-11	26.4889
1580	CYP4B1	2.83249	3.9149	31.7082	8.8832e-16	1.55163e-11	26.4886
11174	ADAMTS6	1.99814	5.27963	31.5738	9.49274e-16	1.6581e-11	26.4689
157638	FAM84B	0.56996	8.10907	32.6685	5.57037e-16	9.72977e-12	26.4511
7185	TRAF1	2.58795	4.19537	31.5113	9.79144e-16	1.71027e-11	26.4372
338645	LUZP2	-1.39505	5.42138	-31.507	9.81227e-16	1.71391e-11	26.4223
1999	ELF3	1.56524	5.67468	31.591	9.41257e-16	1.64409e-11	26.4134
148022	TICAM1	0.869253	6.93259	32.0386	7.55364e-16	1.31939e-11	26.3659
51296	SLC15A3	2.49325	5.65545	31.3226	1.07553e-15	1.87863e-11	26.3315
2729	GCLC	-0.720334	7.13635	-32.0366	7.56128e-16	1.32073e-11	26.3308
153222	CREBRF	1.7895	4.32932	31.181	1.15445e-15	2.01648e-11	26.2763
222171	PRR15	0.808847	6.98237	31.7118	8.86715e-16	1.54883e-11	26.2309
3678	ITGA5	1.3126	6.45038	31.5083	9.80637e-16	1.71288e-11	26.2194
118429	ANTXR2	1.19376	6.30658	31.3866	1.04177e-15	1.81966e-11	26.1776
80223	RAB11FIP1	0.798565	8.27829	32.2281	6.88834e-16	1.20319e-11	26.1741
23070	CMTR1	0.899075	6.59845	31.5108	9.79413e-16	1.71074e-11	26.1684
114134	SLC2A13	1.91635	4.54515	30.7239	1.45403e-15	2.53975e-11	26.0589
30011	SH3KBP1	1.53684	4.97673	30.726	1.45255e-15	2.53716e-11	26.0547
9510	ADAMTS1	1.06082	7.37472	31.5979	9.3802e-16	1.63844e-11	26.0328
1591	CYP24A1	1.99307	3.56739	30.7166	1.45948e-15	2.54927e-11	26.0141
3430	IFI35	1.55291	5.83522	30.84	1.37088e-15	2.39452e-11	26.01
7357	UGCG	0.713291	7.54926	31.5906	9.41417e-16	1.64437e-11	26.0048
57664	PLEKHA4	2.28847	5.05272	30.5602	1.58061e-15	2.76086e-11	25.9788
127534	GJB4	1.82348	4.71805	30.5161	1.61666e-15	2.82381e-11	25.9545
114801	TMEM200A	1.91589	4.55117	30.3945	1.72064e-15	3.00544e-11	25.8951
55337	C19orf66	1.70221	4.65364	30.3628	1.74891e-15	3.05482e-11	25.8792
29126	CD274	2.51573	4.03761	30.2454	1.85796e-15	3.24531e-11	25.7955
130074	FAM168B	-0.615121	8.17808	-31.438	1.01548e-15	1.77374e-11	25.7908
26579	MYEOV	3.05232	3.48424	30.2173	1.8851e-15	3.2927e-11	25.7549
8334	HIST1H2AC	1.11991	5.70284	30.3524	1.75828e-15	3.07119e-11	25.748
25801	GCA	2.20753	4.15776	30.0867	2.01702e-15	3.52314e-11	25.7242
101928269	RUNX1	0.701211	8.67437	31.5269	9.7159e-16	1.69708e-11	25.7112
1026	CDKN1A	1.25162	7.00794	30.7293	1.4501e-15	2.53289e-11	25.6991
27111	SDCBP2	2.04716	3.99817	30	2.10988e-15	3.68533e-11	25.6713
23645	PPP1R15A	0.996377	7.32294	30.7454	1.4383e-15	2.51227e-11	25.6276
11254	SLC6A14	2.64836	-0.0719243	30.0691	2.03551e-15	3.55543e-11	25.6075
972	CD74	3.68694	2.5425	29.9895	2.12149e-15	3.7056e-11	25.6031
55785	FGD6	0.974643	7.73346	30.7866	1.40847e-15	2.46018e-11	25.534
23089	PEG10	-1.50838	6.37309	-29.9751	2.13741e-15	3.73341e-11	25.4832
389337	ARHGEF37	0.93213	7.23941	30.3584	1.75284e-15	3.06169e-11	25.4146
2887	GRB10	2.20098	5.17234	29.4189	2.86291e-15	5.00064e-11	25.3786
23461	ABCA5	1.24007	5.14382	29.4753	2.77861e-15	4.85339e-11	25.3677
22795	NID2	1.32254	5.55342	29.5536	2.666e-15	4.6567e-11	25.3609
5610	EIF2AK2	0.75841	8.73031	30.8447	1.36759e-15	2.38877e-11	25.3558
23299	BICD2	-0.53503	8.40203	-30.6836	1.48415e-15	2.59236e-11	25.3402
84552	PARD6G	-1.23888	5.90214	-29.6054	2.59417e-15	4.53123e-11	25.3398
55705	IPO9	-0.65183	8.2195	-30.577	1.56705e-15	2.73717e-11	25.329
4233	MET	0.517709	8.30805	30.6127	1.53878e-15	2.68778e-11	25.3183
24138	IFIT5	0.698492	7.42372	30.2049	1.89722e-15	3.31388e-11	25.3066
162073	ITPRIPL2	0.769738	7.49861	30.1146	1.988e-15	3.47245e-11	25.2558
56829	ZC3HAV1	0.878097	8.43643	30.4991	1.63077e-15	2.84846e-11	25.2511
23762	OSBP2	2.01466	5.70932	29.3144	3.02627e-15	5.28598e-11	25.2244
5359	PLSCR1	0.979898	6.96962	29.8269	2.30932e-15	4.03369e-11	25.2218
100847079	MIR5193	1.78371	5.23974	29.1938	3.22726e-15	5.63706e-11	25.2183
79628	SH3TC2	1.32887	6.07884	29.427	2.85065e-15	4.97923e-11	25.184
8743	TNFSF10	1.49915	6.31176	29.3889	2.90881e-15	5.08083e-11	25.1617
101929877	C16orf54	2.66526	0.911697	29.1295	3.3401e-15	5.83415e-11	25.0995
10133	OPTN	0.82694	7.26122	29.64	2.54736e-15	4.44947e-11	25.0452
3429	IFI27	3.81972	4.81388	28.7529	4.09135e-15	7.14636e-11	25.0224
51195	RAPGEFL1	-0.780332	7.34998	-29.615	2.58109e-15	4.5084e-11	25.0224
4982	TNFRSF11B	3.08878	3.37037	28.7858	4.01918e-15	7.02029e-11	25.0111
1647	GADD45A	1.00829	6.61206	29.3243	3.01046e-15	5.25838e-11	25.0059
56978	PRDM8	2.02804	4.4439	28.5908	4.46827e-15	7.80473e-11	24.943
23428	SLC7A8	-1.3165	5.9706	-28.9323	3.71328e-15	6.48599e-11	24.9315
8837	CFLAR	1.52908	5.45906	28.7412	4.11739e-15	7.19185e-11	24.9208
9572	NR1D1	1.04256	6.8615	29.23	3.1655e-15	5.52917e-11	24.9202
50506	DUOX2	1.71878	5.6939	28.7333	4.13501e-15	7.22262e-11	24.8892
5971	RELB	1.4139	5.51618	28.6581	4.30737e-15	7.52368e-11	24.8877
9314	KLF4	1.08121	6.92218	29.1293	3.34057e-15	5.83497e-11	24.861
10723	SLC12A7	1.0707	6.43959	28.9641	3.65035e-15	6.37606e-11	24.8517
27033	ZBTB32	3.60544	2.31474	28.4727	4.76581e-15	8.32443e-11	24.8194
3134	HLA-F	1.7578	4.87746	28.3272	5.16177e-15	9.01607e-11	24.777
3552	IL1A	1.94441	5.06907	28.3362	5.13644e-15	8.97182e-11	24.7764
27063	ANKRD1	2.41897	4.19668	28.2803	5.29674e-15	9.25182e-11	24.7722
163071	ZNF114	2.1539	4.59374	28.2374	5.4235e-15	9.47322e-11	24.7451
23310	NCAPD3	-0.563417	7.79965	-29.3215	3.0149e-15	5.26612e-11	24.7373
4940	OAS3	1.08776	9.29895	29.8055	2.33531e-15	4.07909e-11	24.6678
154091	SLC2A12	1.34227	5.14198	28.1522	5.68484e-15	9.92971e-11	24.6496
1131	CHRM3	-2.17935	4.20836	-28.0658	5.96352e-15	1.04165e-10	24.6484
9111	NMI	0.741777	6.17366	28.4869	4.72895e-15	8.26005e-11	24.6301
135112	NCOA7	0.504608	7.80787	29.1359	3.3288e-15	5.81441e-11	24.6292
6091	ROBO1	-1.3428	5.89844	-28.3244	5.16964e-15	9.02981e-11	24.6288
8848	TSC22D1	0.475119	7.75442	29.1147	3.36672e-15	5.88066e-11	24.6268
5087	PBX1	-1.69145	6.10646	-28.296	5.25109e-15	9.17207e-11	24.6161
5328	PLAU	0.934786	6.83478	28.7259	4.15173e-15	7.25183e-11	24.6127
51131	PHF11	1.86938	5.13293	27.9938	6.20712e-15	1.0842e-10	24.58
7161	TP73	-2.32465	4.34984	-27.8988	6.54435e-15	1.1431e-10	24.562
25819	CCRN4L	1.88262	4.74238	27.8005	6.914e-15	1.20767e-10	24.4881
345557	PLCXD3	-2.30779	3.59488	-27.8232	6.82669e-15	1.19242e-10	24.4813
10611	PDLIM5	0.802249	7.47349	28.7339	4.13363e-15	7.22022e-11	24.4718
57181	SLC39A10	-1.10026	5.67494	-27.8189	6.84325e-15	1.19531e-10	24.3736
4600	MX2	5.9326	6.01376	27.5222	8.08609e-15	1.4124e-10	24.3505
51513	ETV7	1.65207	4.6173	27.4951	8.21092e-15	1.4342e-10	24.3295
3978	LIG1	-0.710069	6.53558	-28.017	6.12747e-15	1.07029e-10	24.2963
80830	APOL6	0.990991	6.67004	28.0475	6.0244e-15	1.05228e-10	24.2933
7422	VEGFA	1.0629	7.56666	28.3722	5.0357e-15	8.79585e-11	24.2812
10628	TXNIP	0.556406	7.62792	28.4455	4.83726e-15	8.44924e-11	24.2574
22862	FNDC3A	0.785148	7.60246	28.2462	5.39731e-15	9.42749e-11	24.1861
152926	PPM1K	2.95928	1.9159	27.2862	9.24528e-15	1.61487e-10	24.1393
251	ALPPL2	2.09437	3.79982	27.1351	1.00793e-14	1.76056e-10	24.122
10221	TRIB1	0.830721	6.52264	27.7498	7.11339e-15	1.2425e-10	24.0987
150696	PROM2	-0.777339	7.71143	-28.0238	6.10431e-15	1.06624e-10	24.0239
22891	ZNF365	0.740909	7.25046	27.8239	6.82383e-15	1.19192e-10	23.9799
56648	EIF5A2	1.04572	5.86593	27.2345	9.52218e-15	1.66324e-10	23.9528
6890	TAP1	0.844738	7.22205	27.6516	7.51695e-15	1.31299e-10	23.9057
64859	NABP1	1.0315	5.91803	27.1583	9.94608e-15	1.73728e-10	23.8966
9761	MLEC	-0.58014	8.48024	-28.0771	5.92619e-15	1.03513e-10	23.8729
7098	TLR3	1.19551	5.41313	26.8652	1.17742e-14	2.0566e-10	23.8617
5655	KLK10	0.676247	7.63901	27.6434	7.55159e-15	1.31904e-10	23.8188
9455	HOMER2	-1.64112	4.77992	-26.5969	1.37621e-14	2.40383e-10	23.7967
51523	CXXC5	-0.964143	6.43008	-27.1101	1.02246e-14	1.78593e-10	23.7595
332	BIRC5	-0.704589	6.21853	-26.8989	1.15465e-14	2.01683e-10	23.6893
5155	PDGFB	1.45524	5.27049	26.5774	1.39196e-14	2.43133e-10	23.6861
25984	KRT23	3.93798	1.7546	26.349	1.59165e-14	2.78014e-10	23.6554
2589	GALNT1	-0.596057	7.46618	-27.2864	9.24416e-15	1.61468e-10	23.6454
4645	MYO5B	0.802556	7.45906	27.2743	9.30814e-15	1.62585e-10	23.628
6307	MSMO1	0.707272	6.78105	26.9435	1.12533e-14	1.96561e-10	23.6237
143098	MPP7	-1.30489	6.66492	-26.8924	1.15901e-14	2.02445e-10	23.6177
64129	TINAGL1	0.574409	8.11479	27.4651	8.35144e-15	1.45875e-10	23.597
84985	FAM83A	0.586176	7.4302	27.199	9.71694e-15	1.69726e-10	23.552
64418	TMEM168	-1.47563	5.52214	-26.3463	1.59421e-14	2.78461e-10	23.5392
100996628	SHROOM3	0.725033	8.11489	27.3859	8.73549e-15	1.52583e-10	23.5373
25939	SAMHD1	0.907534	7.91429	27.2454	9.46268e-15	1.65285e-10	23.5102
5818	PVRL1	-0.422803	8.9938	-27.6953	7.33423e-15	1.28107e-10	23.5076
54474	KRT20	2.63583	1.03645	26.1536	1.78674e-14	3.12089e-10	23.5065
3572	IL6ST	0.640952	7.53056	27.0701	1.0462e-14	1.82739e-10	23.4843
219537	SMTNL1	2.38414	1.45271	26.1446	1.79637e-14	3.13772e-10	23.4704
10451	VAV3	-1.79111	5.04593	-26.0497	1.90064e-14	3.31985e-10	23.4656
57658	CALCOCO1	1.06774	5.63924	26.2809	1.65695e-14	2.8942e-10	23.4608
3561	IL2RG	3.09909	1.42145	26.0366	1.91555e-14	3.34589e-10	23.4411
3306	HSPA2	-0.811836	6.21504	-26.4762	1.47694e-14	2.57977e-10	23.4361
3676	ITGA4	-1.0915	6.27846	-26.3687	1.57328e-14	2.74805e-10	23.3858
1839	HBEGF	1.17677	5.727	26.1816	1.75732e-14	3.0695e-10	23.3669
1048	CEACAM5	4.20744	2.00791	25.8347	2.16159e-14	3.77565e-10	23.3625
6591	SNAI2	0.768717	6.7846	26.5427	1.42046e-14	2.48112e-10	23.3515
346389	MACC1	0.510743	9.01793	27.4795	8.2837e-15	1.44691e-10	23.3472
5329	PLAUR	0.888434	6.40507	26.3509	1.58988e-14	2.77704e-10	23.3145
345651	ACTBL2	3.12461	1.6701	25.7555	2.26712e-14	3.95997e-10	23.2855
9918	NCAPD2	-0.475855	8.20355	-26.9929	1.09374e-14	1.91044e-10	23.2834
254910	LCE5A	2.77479	1.01203	25.7361	2.2937e-14	4.0064e-10	23.2692
3437	IFIT3	1.00182	8.12522	26.8533	1.18553e-14	2.07077e-10	23.2655
219790	RTKN2	0.712704	7.57712	26.7569	1.25371e-14	2.18986e-10	23.2449
55157	DARS2	-0.594355	7.4017	-26.6226	1.35565e-14	2.36791e-10	23.2434
901	CCNG2	1.15637	5.50821	25.8217	2.17855e-14	3.80527e-10	23.2251
23023	TMCC1	0.913963	6.56785	26.2718	1.66587e-14	2.90978e-10	23.2077
346171	ZFP57	2.6675	1.80545	25.6202	2.46012e-14	4.2971e-10	23.1938
847	CAT	-0.836963	6.34985	-26.0327	1.91999e-14	3.35365e-10	23.1589
84166	NLRC5	1.22071	6.97442	26.3147	1.62419e-14	2.83697e-10	23.1461
100130460	AMPD3	0.94347	5.57784	25.7708	2.24626e-14	3.92354e-10	23.129
18	ABAT	-1.51804	4.87595	-25.5156	2.62128e-14	4.57859e-10	23.1226
27	ABL2	1.07611	8.80381	26.9559	1.1173e-14	1.95158e-10	23.122
5578	PRKCA	-2.39284	4.56787	-25.4183	2.78136e-14	4.8582e-10	23.112
80740	LY6G6C	2.36741	3.40093	25.4057	2.80279e-14	4.89563e-10	23.1044
65983	GRAMD3	0.660406	6.55559	26.075	1.87224e-14	3.27024e-10	23.0935
6850	SYK	-0.684427	7.51161	-26.2854	1.65259e-14	2.88658e-10	23.02
5209	PFKFB3	-0.472807	7.70093	-26.3927	1.55123e-14	2.70953e-10	23.0039
8548	BLZF1	0.759976	7.04265	26.0565	1.89294e-14	3.3064e-10	22.9703
51768	TM7SF3	-0.598597	6.85715	-25.9677	1.99597e-14	3.48636e-10	22.968
6262	RYR2	2.75732	3.34638	25.1609	3.25683e-14	5.68871e-10	22.9609
137797	LYPD2	2.42755	0.430187	25.1861	3.20672e-14	5.60117e-10	22.9444
43	ACHE	3.02008	1.78868	25.0917	3.39884e-14	5.93676e-10	22.89
5257	PHKB	-0.542389	7.38617	-26.0435	1.90772e-14	3.33221e-10	22.8899
90527	DUOXA1	0.751822	6.77604	25.8062	2.19896e-14	3.84092e-10	22.8804
23413	NCS1	-0.462903	7.70418	-26.1625	1.77738e-14	3.10454e-10	22.876
134285	TMEM171	0.844435	5.72025	25.2657	3.05354e-14	5.33363e-10	22.8004
813	CALU	-0.601002	7.91596	-25.9982	1.95993e-14	3.42341e-10	22.7451
678	ZFP36L2	0.614927	7.89114	25.9963	1.96216e-14	3.42731e-10	22.7342
10253	SPRY2	1.46987	4.79321	24.8734	3.89172e-14	6.79767e-10	22.7295
1728	NQO1	-0.707486	7.11763	-25.6705	2.38645e-14	4.16841e-10	22.7228
55304	SPTLC3	-1.01422	6.05412	-25.2207	3.13924e-14	5.4833e-10	22.7136
9711	KIAA0226	0.582558	7.35133	25.7588	2.26253e-14	3.95195e-10	22.7033
6335	SCN9A	-2.57583	3.68504	-24.7337	4.24654e-14	7.41743e-10	22.6919
84986	ARHGAP19-SLIT1	-0.934373	6.44484	-25.3796	2.84784e-14	4.97432e-10	22.6871
3619	INCENP	-0.489355	7.71409	-25.8322	2.16485e-14	3.78135e-10	22.6668
9903	KLHL21	0.519494	7.80321	25.8894	2.09178e-14	3.65372e-10	22.6627
5128	CDK17	0.618772	6.52322	25.392	2.82629e-14	4.93668e-10	22.6534
64943	NT5DC2	-1.18209	5.68152	-25.0156	3.56279e-14	6.22313e-10	22.6531
79705	LRRK1	0.74248	6.99698	25.4899	2.66262e-14	4.6508e-10	22.6135
7692	ZNF133	1.00623	5.77763	25.0142	3.56576e-14	6.22831e-10	22.6125
9076	CLDN1	0.532247	8.28325	25.9237	2.0492e-14	3.57934e-10	22.5838
388115	C15orf52	0.650359	8.14916	25.8452	2.14799e-14	3.7519e-10	22.5548
64218	SEMA4A	-1.21536	5.54903	-24.784	4.11497e-14	7.18762e-10	22.552
101928493	PDXK	-0.504354	8.36002	-25.8813	2.10197e-14	3.67151e-10	22.5491
9581	PREPL	-0.779763	6.79416	-25.2711	3.0434e-14	5.3159e-10	22.5409
5321	PLA2G4A	-1.1483	5.83228	-24.8415	3.96982e-14	6.93409e-10	22.5366
253782	CERS6	-0.780386	6.49713	-25.1228	3.33418e-14	5.82381e-10	22.5247
1612	DAPK1	0.647373	7.50371	25.55	2.5671e-14	4.48395e-10	22.5177
101927622	CERK	-1.78777	5.26673	-24.616	4.57211e-14	7.9861e-10	22.5014
51659	GINS2	-0.779907	5.96097	-24.8829	3.86874e-14	6.75754e-10	22.4976
23315	SLC9A8	1.00354	6.4592	25.0282	3.53499e-14	6.17458e-10	22.4489
26031	OSBPL3	0.462495	7.89729	25.5105	2.62941e-14	4.5928e-10	22.4127
9537	TP53I11	-2.80015	4.53445	-24.2781	5.66277e-14	9.89115e-10	22.4069
9334	B4GALT5	0.595384	8.26422	25.5829	2.51645e-14	4.39549e-10	22.4068
8412	BCAR3	0.541881	7.44555	25.3083	2.9748e-14	5.19609e-10	22.3877
64764	CREB3L2	-1.04721	6.96686	-25.0378	3.51406e-14	6.13801e-10	22.3755
3554	IL1R1	1.90887	4.77527	24.3517	5.40362e-14	9.4385e-10	22.3683
2263	FGFR2	-0.719796	6.7173	-24.9682	3.66901e-14	6.40865e-10	22.3424
3955	LFNG	-1.05188	5.54521	-24.4472	5.08605e-14	8.8838e-10	22.301
64108	RTP4	1.53365	5.17507	24.2225	5.86755e-14	1.02489e-09	22.2736
2817	GPC1	-0.485686	8.26831	-25.4013	2.8103e-14	4.90875e-10	22.2696
84674	CARD6	1.18777	5.36847	24.305	5.56662e-14	9.72321e-10	22.2532
9411	ARHGAP29	0.440665	8.10315	25.3483	2.9029e-14	5.0705e-10	22.2499
6543	SLC8A2	2.9823	2.3802	24.0374	6.60678e-14	1.15401e-09	22.2384
23503	ZFYVE26	0.879699	6.62089	24.7618	4.17249e-14	7.28808e-10	22.2382
132864	CPEB2	2.00284	5.29639	24.1974	5.96243e-14	1.04146e-09	22.2361
51430	SUCO	0.502471	7.6614	25.1454	3.28799e-14	5.74312e-10	22.2197
3553	IL1B	0.890323	5.68063	24.3984	5.24575e-14	9.16275e-10	22.2143
81788	NUAK2	1.00827	6.01765	24.4533	5.06656e-14	8.84976e-10	22.1789
57190	SEPN1	-0.528315	7.16808	-24.822	4.0185e-14	7.01912e-10	22.1553
253260	RICTOR	0.797856	7.59666	24.9809	3.64025e-14	6.35842e-10	22.1507
90102	PHLDB2	0.516716	8.74752	25.4088	2.79746e-14	4.88632e-10	22.1395
285242	HTR3E	3.06099	0.588616	23.8347	7.53112e-14	1.31546e-09	22.1188
55789	DEPDC1B	-0.775959	5.9375	-24.2797	5.65712e-14	9.88129e-10	22.0974
79679	VTCN1	1.93466	2.48015	23.8302	7.55288e-14	1.31926e-09	22.0957
84612	PARD6B	1.67366	5.02544	23.9791	6.85942e-14	1.19813e-09	22.0938
101929306	CACNG4	-0.869042	6.7608	-24.5437	4.78501e-14	8.35798e-10	22.0813
55902	ACSS2	0.657087	7.02963	24.5468	4.77592e-14	8.34211e-10	22.0645
84898	PLXDC2	-1.19709	5.39502	-23.9399	7.03538e-14	1.22887e-09	22.0336
5522	PPP2R2C	-1.18525	5.80676	-24.1193	6.26824e-14	1.09487e-09	22.0325
4088	SMAD3	0.407605	8.29738	25.0741	3.43595e-14	6.00158e-10	22.0323
53905	DUOX1	0.655448	7.22503	24.6772	4.39953e-14	7.68465e-10	22.0291
4283	CXCL9	2.23432	0.67495	23.6549	8.46643e-14	1.47883e-09	21.9912
6942	TCF20	0.528751	8.07296	24.8937	3.84285e-14	6.7123e-10	21.9752
55876	GSDMB	1.77038	4.39458	23.649	8.49911e-14	1.48454e-09	21.9711
8660	IRS2	1.17905	5.60161	23.8742	7.34083e-14	1.28222e-09	21.9496
6821	SUOX	-1.04768	5.45592	-23.8373	7.51823e-14	1.31321e-09	21.9485
3133	HLA-E	0.578721	7.28185	24.5257	4.83967e-14	8.45345e-10	21.9172
10475	TRIM38	0.723373	6.29697	24.1615	6.101e-14	1.06566e-09	21.908
80117	ARL14	1.75411	4.36239	23.5469	9.08657e-14	1.58715e-09	21.8963
2568	GABRP	3.20841	1.64396	23.4761	9.51943e-14	1.66276e-09	21.8823
793	CALB1	2.50273	3.4897	23.4524	9.66873e-14	1.68884e-09	21.8774
23463	ICMT	-0.415443	8.10489	-24.6612	4.44396e-14	7.76226e-10	21.824
4355	MPP2	-1.64143	4.7148	-23.4362	9.77292e-14	1.70704e-09	21.8168
283551	C14orf182	2.01503	4.32287	23.359	1.02836e-13	1.79623e-09	21.7818
51762	RAB8B	1.18151	6.00333	23.7885	7.76056e-14	1.35554e-09	21.776
7424	VEGFC	1.38098	4.9606	23.4605	9.61758e-14	1.6799e-09	21.7751
701	BUB1B	-0.664266	7.00536	-24.164	6.09115e-14	1.06394e-09	21.7466
57458	TMCC3	0.488284	7.77255	24.4303	5.14068e-14	8.97923e-10	21.7228
29943	PADI1	2.15346	3.47905	23.1849	1.1543e-13	2.01622e-09	21.6997
4856	NOV	1.05213	6.2201	23.7377	8.02128e-14	1.40108e-09	21.6966
5292	PIM1	0.702966	6.55835	23.9751	6.87724e-14	1.20125e-09	21.6957
90627	STARD13	1.10213	6.46721	23.8536	7.43916e-14	1.2994e-09	21.6792
10439	OLFM1	-1.4765	5.16378	-23.3257	1.05125e-13	1.83622e-09	21.6763
6280	S100A9	2.18066	1.95278	23.1493	1.18201e-13	2.06461e-09	21.6651
80208	SPG11	0.547207	7.44236	24.1993	5.95491e-14	1.04014e-09	21.6647
8456	FOXN1	-2.84739	3.27803	-23.1191	1.20606e-13	2.10662e-09	21.6569
54617	INO80	0.499444	7.62576	24.2663	5.70563e-14	9.96602e-10	21.6554
11041	B3GNT1	-0.860729	5.33038	-23.4053	9.9741e-14	1.74218e-09	21.6529
56731	SLC2A4RG	-0.808094	6.51522	-23.8084	7.66082e-14	1.33811e-09	21.6471
392255	GDF6	-1.98069	0.477023	-23.1074	1.21554e-13	2.12319e-09	21.6372
8349	HIST2H2BE	1.40066	5.43984	23.394	1.00486e-13	1.75518e-09	21.632
5792	PTPRF	-0.514336	8.64757	-24.5417	4.79112e-14	8.36865e-10	21.6146
6876	TAGLN	2.62981	3.43204	23.0285	1.28142e-13	2.23825e-09	21.5971
51704	GPRC5B	1.69887	4.40367	23.0619	1.25309e-13	2.18878e-09	21.572
56905	C15orf39	0.730022	6.63163	23.7933	7.73624e-14	1.35129e-09	21.557
285590	SH3PXD2B	-0.886952	6.65699	-23.6947	8.24919e-14	1.44089e-09	21.5414
10957	PNRC1	1.20268	5.06982	23.1363	1.19228e-13	2.08256e-09	21.5382
3872	KRT17	1.26854	4.81972	23.0576	1.2567e-13	2.19508e-09	21.53
3868	KRT16	1.71267	3.8613	22.9365	1.36303e-13	2.38081e-09	21.5185
80781	COL18A1	-0.973129	6.77851	-23.7004	8.21831e-14	1.43549e-09	21.5108
147040	KCTD11	0.651708	6.64067	23.7012	8.21398e-14	1.43474e-09	21.5026
9060	PAPSS2	-1.70735	4.32377	-22.8802	1.41578e-13	2.47294e-09	21.4712
8797	TNFRSF10A	0.74075	6.34993	23.5372	9.14455e-14	1.59728e-09	21.4706
5213	PFKM	-0.676251	6.81529	-23.6756	8.35246e-14	1.45892e-09	21.4605
57834	CYP4F11	-1.65193	4.15231	-22.84	1.45471e-13	2.54095e-09	21.46
26471	NUPR1	3.12353	0.613047	22.8234	1.47108e-13	2.56954e-09	21.4573
51141	INSIG2	0.691697	6.11	23.4161	9.90334e-14	1.72982e-09	21.4572
5985	RFC5	-0.555539	6.46358	-23.5347	9.15938e-14	1.59987e-09	21.4545
55643	BTBD2	-0.694903	7.04683	-23.7295	8.06393e-14	1.40853e-09	21.4525
3491	CYR61	0.752187	6.87947	23.6721	8.37149e-14	1.46225e-09	21.4313
252839	TMEM9	-0.772939	6.14382	-23.3484	1.03559e-13	1.80887e-09	21.4308
1545	CYP1B1	-0.984698	7.12783	-23.668	8.3939e-14	1.46616e-09	21.427
6328	SCN3A	2.52406	0.197977	22.7756	1.5194e-13	2.65394e-09	21.4231
2936	GSR	-0.592711	7.2481	-23.7595	7.90803e-14	1.3813e-09	21.4195
1906	EDN1	2.10643	3.94009	22.7644	1.53096e-13	2.67413e-09	21.3999
134145	FAM173B	-1.7974	3.98168	-22.7269	1.57043e-13	2.74306e-09	21.3829
6947	TCN1	2.84326	1.83468	22.696	1.60367e-13	2.80113e-09	21.3675
4854	NOTCH3	-1.83612	5.55858	-22.9517	1.34924e-13	2.35672e-09	21.3537
5650	KLK7	0.811071	6.45859	23.4198	9.87902e-14	1.72557e-09	21.3386
79956	ERMP1	-0.780317	7.15235	-23.5737	8.92825e-14	1.5595e-09	21.3371
79930	DOK3	1.68219	4.52646	22.7323	1.56469e-13	2.73305e-09	21.3368
64131	XYLT1	-1.12953	5.98304	-23.1857	1.15371e-13	2.01518e-09	21.3332
1397	CRIP2	-0.757032	6.22362	-23.2295	1.12058e-13	1.95731e-09	21.322
9603	NFE2L3	0.917696	5.24382	22.8958	1.40094e-13	2.44703e-09	21.3083
4175	MCM6	-0.468444	7.39845	-23.6181	8.67234e-14	1.5148e-09	21.2931
26227	PHGDH	-0.556161	6.97325	-23.4753	9.5244e-14	1.66363e-09	21.2896
54811	ZNF561	0.87132	5.71096	22.956	1.34529e-13	2.34981e-09	21.2428
3983	ABLIM1	-0.453303	8.63365	-23.9564	6.96088e-14	1.21586e-09	21.2302
25805	BAMBI	1.65482	3.78555	22.4809	1.85725e-13	3.24406e-09	21.2181
144100	PLEKHA7	0.485438	7.84357	23.689	8.27985e-14	1.44624e-09	21.2176
7294	TXK	2.45316	2.84393	22.4549	1.89071e-13	3.30251e-09	21.208
8975	USP13	-0.973593	5.22877	-22.7032	1.59589e-13	2.78754e-09	21.2013
2909	ARHGAP35	-0.548205	8.29095	-23.7889	7.75828e-14	1.35514e-09	21.1952
6502	SKP2	-0.619813	6.54459	-23.1668	1.16827e-13	2.04062e-09	21.1814
11082	ESM1	2.44352	0.792193	22.4208	1.93551e-13	3.38076e-09	21.1795
5641	LGMN	0.795771	5.81401	22.917	1.38104e-13	2.41226e-09	21.1754
54492	NEURL1B	-1.75098	4.65498	-22.4644	1.87839e-13	3.28098e-09	21.1555
677	ZFP36L1	0.523954	7.7678	23.5174	9.26438e-14	1.61821e-09	21.112
8237	USP11	0.667501	6.8411	23.1495	1.18188e-13	2.06438e-09	21.0912
23268	DNMBP	0.61861	7.58962	23.4386	9.75718e-14	1.70429e-09	21.0904
81928	CABLES2	-1.07912	5.64237	-22.6533	1.65091e-13	2.88365e-09	21.0888
57823	SLAMF7	1.52355	3.78763	22.2602	2.16225e-13	3.7768e-09	21.0559
84722	PSRC1	-1.03969	5.65262	-22.6328	1.67419e-13	2.92431e-09	21.0527
91663	MYADM	0.509661	7.06866	23.187	1.15266e-13	2.01335e-09	21.0526
51804	SIX4	0.722472	6.59139	23.0504	1.26272e-13	2.20559e-09	21.0516
101930223	C7orf50	-0.675319	6.70143	-23.0449	1.2674e-13	2.21378e-09	21.051
8436	SDPR	-1.36579	3.69339	-22.2092	2.23987e-13	3.91238e-09	21.0395
8078	USP5	-0.433819	7.47873	-23.2811	1.08283e-13	1.89138e-09	21.0308
23529	CLCF1	1.10747	5.42346	22.5873	1.72697e-13	3.01649e-09	21.0281
2013	EMP2	-0.608928	7.8653	-23.3773	1.01601e-13	1.77466e-09	21.0278
79784	MYH14	0.675474	8.434	23.5914	8.82552e-14	1.54155e-09	21.014
255743	NPNT	-1.70216	4.4842	-22.2295	2.20866e-13	3.85786e-09	21.0116
481	ATP1B1	-0.766839	6.69546	-22.9576	1.34384e-13	2.34728e-09	21.0029
5673	PSG5	2.63708	1.00575	22.1481	2.33709e-13	4.08219e-09	20.9923
1106	CHD2	0.648697	8.25014	23.4958	9.39677e-14	1.64133e-09	20.9894
100129518	SOD2	-0.525045	7.57779	-23.2478	1.10703e-13	1.93365e-09	20.987
1490	CTGF	1.1513	5.05978	22.38	1.99065e-13	3.47707e-09	20.9861
6721	SREBF2	0.463695	8.06024	23.4045	9.97949e-14	1.74312e-09	20.9799
9043	SPAG9	0.445327	8.43853	23.5239	9.22466e-14	1.61127e-09	20.9791
23508	TTC9	1.05957	5.60976	22.4931	1.84183e-13	3.21713e-09	20.9446
170954	PPP1R18	0.408536	7.6238	23.2242	1.12449e-13	1.96415e-09	20.9435
115362	GBP5	2.25417	2.45533	22.0488	2.50442e-13	4.37446e-09	20.929
22874	PLEKHA6	1.83352	3.33884	22.0155	2.56336e-13	4.47743e-09	20.905
10331	B3GNT3	0.818208	6.04927	22.5389	1.78494e-13	3.11775e-09	20.8676
2635	GBP3	0.714374	6.44255	22.6293	1.67814e-13	2.9312e-09	20.8322
23426	GRIP1	-0.894834	6.2832	-22.5534	1.76735e-13	3.08702e-09	20.8209
201799	TMEM154	0.592508	7.72446	23.0125	1.29522e-13	2.26236e-09	20.7966
28996	HIPK2	-1.62744	4.68927	-21.9465	2.69032e-13	4.69919e-09	20.751
140893	RBBP8NL	-2.38167	2.5712	-21.7807	3.02313e-13	5.2805e-09	20.7385
899	CCNF	-0.597671	7.27387	-22.8064	1.4881e-13	2.59927e-09	20.7361
8609	KLF7	0.721102	7.19707	22.7285	1.56871e-13	2.74007e-09	20.7236
11098	PRSS23	0.537569	7.98258	23.0052	1.30159e-13	2.27349e-09	20.7195
53349	ZFYVE1	0.969408	4.7436	21.9183	2.74411e-13	4.79313e-09	20.7127
54869	EPS8L1	0.979093	6.61861	22.5526	1.76829e-13	3.08867e-09	20.7057
1992	SERPINB1	0.482952	6.93858	22.6479	1.65699e-13	2.89426e-09	20.704
1628	DBP	-1.19599	5.19736	-21.9537	2.67669e-13	4.67538e-09	20.7006
84665	MYPN	2.11786	2.32398	21.7298	3.13406e-13	5.47426e-09	20.6998
9180	OSMR	0.541227	7.70981	22.8716	1.42399e-13	2.48729e-09	20.6943
11274	USP18	1.76593	4.29065	21.7586	3.07078e-13	5.36374e-09	20.6763
64759	TNS3	-0.497099	8.01481	-22.9679	1.33457e-13	2.3311e-09	20.6755
943	TNFRSF8	2.54594	1.17251	21.6869	3.23078e-13	5.6432e-09	20.6718
285605	DTWD2	-1.10113	5.15009	-21.9241	2.7328e-13	4.77338e-09	20.6666
65108	MARCKSL1	0.649849	6.66598	22.5015	1.83131e-13	3.19875e-09	20.6608
56062	KLHL4	-1.96894	1.03529	-21.6562	3.30179e-13	5.76724e-09	20.6444
7453	WARS	0.880383	8.16784	22.8992	1.39776e-13	2.44147e-09	20.6315
401647	GOLGA7B	1.03093	4.78703	21.7743	3.03679e-13	5.30436e-09	20.6139
23530	NNT	-0.51351	7.33236	-22.6187	1.69032e-13	2.95248e-09	20.6117
3714	JAG2	-0.728535	7.76424	-22.7809	1.51394e-13	2.64439e-09	20.6061
4741	NEFM	-1.367	4.00128	-21.6145	3.40111e-13	5.94071e-09	20.5942
6720	SREBF1	-0.558624	8.43517	-22.9526	1.34837e-13	2.35519e-09	20.5805
22911	WDR47	0.587805	6.82025	22.4476	1.90015e-13	3.31898e-09	20.5739
2048	EPHB2	-0.923684	5.83557	-22.0302	2.53723e-13	4.43177e-09	20.5709
284759	SIRPB2	2.08377	3.08041	21.5124	3.65791e-13	6.38927e-09	20.5503
22822	PHLDA1	0.505565	8.43492	22.9063	1.39105e-13	2.42975e-09	20.5493
102466733	SHMT1	-0.668207	6.5687	-22.2469	2.18213e-13	3.81153e-09	20.5279
23657	SLC7A11	-1.2139	6.50967	-22.1279	2.37013e-13	4.13991e-09	20.519
11037	STON1	-1.68577	4.5053	-21.5221	3.63274e-13	6.34532e-09	20.498
6337	SCNN1A	1.11977	6.30367	22.038	2.5234e-13	4.40762e-09	20.4978
2182	ACSL4	0.559941	7.28126	22.4456	1.90281e-13	3.32363e-09	20.4963
79888	LPCAT1	-0.463328	7.55685	-22.5175	1.81125e-13	3.16372e-09	20.4816
1955	MEGF9	-0.751549	6.97857	-22.3017	2.10105e-13	3.66991e-09	20.4665
9636	ISG15	1.13932	6.12777	21.9116	2.75704e-13	4.81572e-09	20.4518
440044	SLC22A20	1.1614	4.6824	21.5232	3.62988e-13	6.34032e-09	20.4422
4609	MYC	0.509729	7.65412	22.5218	1.80597e-13	3.1545e-09	20.4412
4293	MAP3K9	0.698382	7.42559	22.3946	1.97074e-13	3.44229e-09	20.4017
685	BTC	2.01313	3.49339	21.2962	4.27203e-13	7.46196e-09	20.3914
55266	TMEM19	-1.02406	6.09559	-21.8631	2.85252e-13	4.98249e-09	20.3894
92140	MTDH	-0.386943	8.059	-22.5732	1.74366e-13	3.04565e-09	20.3865
57554	LRRC7	-0.895614	5.99838	-21.7833	3.01762e-13	5.27088e-09	20.3514
9928	KIF14	-0.533032	7.68592	-22.3907	1.97601e-13	3.45149e-09	20.3482
650	BMP2	1.11731	5.42857	21.6551	3.30445e-13	5.77189e-09	20.3335
23175	LPIN1	0.741488	7.36985	22.1764	2.29155e-13	4.00264e-09	20.3311
4312	MMP1	-1.55526	4.11254	-21.2462	4.42921e-13	7.7365e-09	20.3141
4005	LMO2	1.96626	3.01714	21.1803	4.64581e-13	8.11483e-09	20.3133
57136	APMAP	-0.577415	7.13048	-22.1568	2.32294e-13	4.05748e-09	20.3094
79990	PLEKHH3	-1.22422	6.10888	-21.7152	3.16657e-13	5.53105e-09	20.3002
2034	EPAS1	-0.685114	7.28296	-22.1671	2.30631e-13	4.02843e-09	20.2951
2934	GSN	0.637771	7.61036	22.2508	2.17631e-13	3.80136e-09	20.2516
147138	TMC8	1.57001	4.52263	21.2068	4.5573e-13	7.96023e-09	20.2442
91607	SLFN11	-0.741533	6.96697	-21.9571	2.67024e-13	4.66411e-09	20.2326
26030	PLEKHG3	0.612595	7.41506	22.1763	2.29162e-13	4.00277e-09	20.2297
5576	PRKAR2A	-0.566159	7.19679	-22.0615	2.48223e-13	4.33572e-09	20.2277
3164	NR4A1	1.79334	3.92124	21.0133	5.24596e-13	9.16313e-09	20.1793
8605	PLA2G4C	2.34561	1.10348	20.9856	5.35329e-13	9.3506e-09	20.1712
3984	LIMK1	-0.575196	7.14485	-21.9468	2.68969e-13	4.69808e-09	20.1482
51719	CAB39	0.444028	7.90071	22.1981	2.25731e-13	3.94285e-09	20.1422
64866	CDCP1	0.417015	8.14154	22.2797	2.13329e-13	3.72621e-09	20.1391
2590	GALNT2	-0.45975	7.70639	-22.1075	2.40398e-13	4.19904e-09	20.1333
535	ATP6V0A1	-0.50423	6.69074	-21.77	3.04622e-13	5.32083e-09	20.1328
5981	RFC1	0.544853	7.24971	21.9829	2.62242e-13	4.58059e-09	20.1297
85463	ZC3H12C	1.00215	6.43723	21.6348	3.35231e-13	5.85549e-09	20.099
10257	ABCC4	-0.685768	7.07954	-21.8526	2.8738e-13	5.01966e-09	20.086
7779	SLC30A1	0.534363	7.77852	22.0869	2.43869e-13	4.25965e-09	20.083
121506	ERP27	-1.93588	3.78462	-20.8629	5.85725e-13	1.02309e-08	20.0759
3383	ICAM1	0.964026	5.38864	21.236	4.46213e-13	7.79399e-09	20.0597
79109	MAPKAP1	-0.589848	7.51635	-21.9409	2.70087e-13	4.71761e-09	20.0512
55714	TENM3	-0.957589	5.98037	-21.3849	4.00793e-13	7.00066e-09	20.0453
5287	PIK3C2B	-0.738079	6.78805	-21.6697	3.27045e-13	5.7125e-09	20.0409
83394	PITPNM3	-0.91082	6.65898	-21.5866	3.46936e-13	6.05994e-09	20.0242
10085	EDIL3	-1.47766	5.61397	-21.1468	4.75995e-13	8.31421e-09	20.0214
90293	KLHL13	-1.12336	5.84012	-21.2653	4.36856e-13	7.63056e-09	20.0134
347902	AMIGO2	0.654916	7.32857	21.8458	2.88748e-13	5.04356e-09	20.01
219699	UNC5B	-0.736035	7.68365	-21.9199	2.74095e-13	4.78762e-09	19.9992
2203	FBP1	0.698384	5.9262	21.3079	4.23636e-13	7.39966e-09	19.9866
8318	CDC45	-0.547411	6.37029	-21.391	3.9903e-13	6.96985e-09	19.9421
162517	FBXO39	3.04251	0.962567	20.6447	6.88184e-13	1.20205e-08	19.9214
9447	AIM2	1.80957	0.845707	20.6261	6.97757e-13	1.21877e-08	19.9086
9064	MAP3K6	-0.955516	6.07609	-21.1557	4.72917e-13	8.26043e-09	19.8756
5608	MAP2K6	-2.41153	3.18371	-20.5577	7.34218e-13	1.28246e-08	19.8562
23641	LDOC1	-0.640949	6.16444	-21.2001	4.57959e-13	7.99917e-09	19.8477
26750	RPS6KC1	0.745647	6.60849	21.3598	4.08084e-13	7.12801e-09	19.8468
725	C4BPB	1.8654	1.53336	20.5435	7.42055e-13	1.29615e-08	19.8444
1374	CPT1A	-0.404637	8.17826	-21.8529	2.87311e-13	5.01846e-09	19.8422
123879	DCUN1D3	0.967071	4.72175	20.741	6.40796e-13	1.11928e-08	19.8417
1756	DMD	0.698354	6.86439	21.4733	3.76168e-13	6.57053e-09	19.8394
57494	RIMKLB	0.696758	6.53085	21.2916	4.28647e-13	7.48719e-09	19.8187
5526	PPP2R5B	1.18414	4.89147	20.717	6.52289e-13	1.13935e-08	19.8119
10318	TNIP1	0.431682	7.63045	21.6556	3.30315e-13	5.76961e-09	19.8103
23382	AHCYL2	0.734628	6.5082	21.2546	4.40235e-13	7.68958e-09	19.7936
2074	ERCC6	0.947265	6.23783	21.1107	4.88648e-13	8.53522e-09	19.7477
65055	REEP1	-2.30562	3.83744	-20.3996	8.26432e-13	1.44353e-08	19.73
5939	RBMS2	0.735873	5.9931	20.9855	5.35379e-13	9.35147e-09	19.7245
9683	N4BP1	0.430447	8.16498	21.6677	3.27501e-13	5.72045e-09	19.6869
79953	SYNDIG1	-1.58459	4.82859	-20.5254	7.52145e-13	1.31377e-08	19.6869
57486	NLN	-0.544231	7.45952	-21.431	3.87737e-13	6.7726e-09	19.6839
23351	KHNYN	0.519565	7.31089	21.3856	4.00581e-13	6.99695e-09	19.6834
162394	SLFN5	0.463411	9.48525	22.0855	2.44117e-13	4.264e-09	19.6765
2760	GM2A	-0.462993	7.53091	-21.4181	3.91338e-13	6.8355e-09	19.6633
80824	DUSP16	1.04381	5.43434	20.6933	6.63817e-13	1.15949e-08	19.6633
653464	SRGAP2	0.545606	7.31194	21.3483	4.11477e-13	7.18726e-09	19.6553
2114	ETS2	0.468528	7.45953	21.3987	3.96831e-13	6.93144e-09	19.6482
79007	DBNDD1	-0.794597	6.49221	-21.0121	5.25053e-13	9.17111e-09	19.6348
357	SHROOM2	-1.29779	5.44682	-20.6338	6.93778e-13	1.21182e-08	19.6348
54877	ZCCHC2	0.752166	6.87723	21.1737	4.66785e-13	8.15332e-09	19.6309
6722	SRF	0.605894	7.01305	21.2053	4.56213e-13	7.96867e-09	19.6166
83989	FAM172A	-1.69157	4.72142	-20.3949	8.29303e-13	1.44854e-08	19.6135
8061	FOSL1	0.583581	6.73573	21.1113	4.88449e-13	8.53175e-09	19.6094
3949	LDLR	0.576151	8.56951	21.6473	3.32284e-13	5.804e-09	19.6073
221833	SP8	1.97227	1.16536	20.1529	9.95649e-13	1.7391e-08	19.5535
29090	TIMM21	-0.921006	5.73886	-20.6422	6.89479e-13	1.20431e-08	19.5519
814	CAMK4	-1.1922	5.50946	-20.4853	7.74989e-13	1.35367e-08	19.5469
2775	GNAO1	-1.98957	2.67252	-20.1363	1.00829e-12	1.76118e-08	19.5425
192670	AGO4	1.06552	4.74707	20.3149	8.80782e-13	1.53846e-08	19.5339
101929481	DLEU1	-0.939729	4.93771	-20.3934	8.30292e-13	1.45027e-08	19.5336
4254	KITLG	-0.51651	7.65318	-21.2855	4.30521e-13	7.51991e-09	19.5308
399726	CASC10	-1.36415	4.16426	-20.1815	9.74247e-13	1.70172e-08	19.5113
24149	ZNF318	0.776483	7.16618	21.0939	4.94671e-13	8.64042e-09	19.5036
23002	DAAM1	0.397799	7.90559	21.3108	4.22754e-13	7.38424e-09	19.4925
6256	RXRA	-0.458802	8.4816	-21.4903	3.71615e-13	6.491e-09	19.4819
9609	RAB36	-0.699846	5.86353	-20.5735	7.25638e-13	1.26747e-08	19.4753
85301	COL27A1	0.824397	6.42929	20.8406	5.95424e-13	1.04003e-08	19.4739
23135	KDM6B	1.01657	6.69698	20.9018	5.69208e-13	9.94236e-09	19.4621
222255	ATXN7L1	0.851906	5.11129	20.355	8.54607e-13	1.49274e-08	19.4621
23037	PDZD2	0.779223	7.67925	21.147	4.75916e-13	8.31282e-09	19.4288
5787	PTPRB	0.781252	6.99465	20.9612	5.44951e-13	9.51866e-09	19.422
125058	TBC1D16	-0.697936	6.88586	-20.8527	5.90145e-13	1.03081e-08	19.4087
10370	CITED2	0.750793	6.03509	20.5791	7.22591e-13	1.26215e-08	19.4079
79154	DHRS11	-1.02789	4.80617	-20.1868	9.70339e-13	1.69489e-08	19.4049
493	ATP2B4	0.577358	8.15321	21.2932	4.28137e-13	7.47826e-09	19.4029
9448	MAP4K4	0.519713	8.10774	21.2604	4.38385e-13	7.65728e-09	19.4016
586	BCAT1	-0.737906	7.21702	-20.9476	5.50409e-13	9.61399e-09	19.3804
400745	SH2D5	1.54581	4.4286	20.0799	1.05252e-12	1.83843e-08	19.3721
84951	TNS4	0.606557	8.38802	21.3143	4.21669e-13	7.36529e-09	19.361
54206	ERRFI1	0.638207	6.67264	20.7633	6.30307e-13	1.10096e-08	19.3487
59345	GNB4	2.79567	1.89273	19.8618	1.24381e-12	2.17257e-08	19.3321
2956	MSH6	-0.433813	7.84013	-21.0486	5.11256e-13	8.93011e-09	19.3158
4998	ORC1	-0.614736	6.61255	-20.643	6.89046e-13	1.20356e-08	19.303
1437	CSF2	2.04952	1.75448	19.7897	1.31491e-12	2.29675e-08	19.2783
64421	DCLRE1C	0.781883	6.36387	20.5094	7.61162e-13	1.32952e-08	19.2586
4001	LMNB1	-0.48211	7.57124	-20.8869	5.75474e-13	1.00518e-08	19.2525
54892	NCAPG2	-0.423473	7.36772	-20.8325	5.9895e-13	1.04619e-08	19.2518
5527	PPP2R5C	-0.581206	6.87782	-20.6463	6.87371e-13	1.20063e-08	19.2316
5566	PRKACA	-0.517852	6.67174	-20.566	7.29709e-13	1.27458e-08	19.2217
118738	ZNF488	-0.50809	7.21907	-20.7423	6.40202e-13	1.11824e-08	19.2077
2634	GBP2	1.5901	3.58613	19.7142	1.39401e-12	2.43492e-08	19.1888
56938	ARNTL2	0.387904	7.86589	20.8996	5.7015e-13	9.95882e-09	19.1797
7764	ZNF217	0.567524	7.53905	20.7892	6.18407e-13	1.08017e-08	19.1713
4794	NFKBIE	1.11177	5.20605	20.017	1.1042e-12	1.92871e-08	19.155
6000	RGS7	1.88623	3.59786	19.6948	1.41517e-12	2.47188e-08	19.1549
6249	CLIP1	0.461255	8.20433	20.9823	5.36632e-13	9.37336e-09	19.1544
10615	SPAG5	-0.578484	6.38182	-20.3844	8.35891e-13	1.46005e-08	19.1495
7850	IL1R2	1.64189	2.84142	19.6184	1.50168e-12	2.62298e-08	19.135
6398	SECTM1	0.733375	7.014	20.5478	7.39663e-13	1.29197e-08	19.1342
168667	BMPER	0.668375	6.80765	20.5345	7.47043e-13	1.30486e-08	19.131
390	RND3	0.56144	7.86361	20.8142	6.07115e-13	1.06045e-08	19.1128
200879	LIPH	1.28889	4.96279	19.8416	1.26328e-12	2.20657e-08	19.103
1951	CELSR3	2.0094	4.22991	19.6786	1.43304e-12	2.50308e-08	19.1027
4128	MAOA	0.655988	6.69183	20.4464	7.97885e-13	1.39367e-08	19.0865
143903	LAYN	1.60207	5.03913	19.8374	1.26745e-12	2.21386e-08	19.067
55366	LGR4	-0.561956	7.33752	-20.5652	7.30133e-13	1.27532e-08	19.061
84659	RNASE7	2.25206	1.30226	19.5022	1.64431e-12	2.87211e-08	19.0558
54584	GNB1L	-0.66971	6.27774	-20.2178	9.47834e-13	1.65558e-08	19.0483
8514	KCNAB2	-1.05411	5.49345	-19.8944	1.21298e-12	2.11871e-08	19.0451
55603	FAM46A	1.23389	5.53541	19.8862	1.22064e-12	2.13209e-08	19.0356
9253	NUMBL	-1.00979	5.3567	-19.8414	1.26351e-12	2.20698e-08	19.0088
11005	SPINK5	-0.925319	5.8118	-19.9607	1.1528e-12	2.0136e-08	19.0038
126626	GABPB2	-0.791253	6.04065	-20.0431	1.08242e-12	1.89066e-08	18.9944
890	CCNA2	-0.474743	7.0394	-20.4052	8.22931e-13	1.43741e-08	18.993
2354	FOSB	1.59838	3.77691	19.4619	1.6971e-12	2.96432e-08	18.9835
9962	SLC23A2	-0.720243	7.12115	-20.3928	8.30667e-13	1.45093e-08	18.9718
26091	HERC4	0.517107	7.43423	20.4931	7.70497e-13	1.34583e-08	18.9673
5569	PKIA	-1.6035	4.26498	-19.4845	1.66723e-12	2.91214e-08	18.9582
55033	FKBP14	-0.818926	6.50225	-20.1463	1.0006e-12	1.74775e-08	18.9363
9156	EXO1	-0.71914	6.82153	-20.2426	9.3022e-13	1.62482e-08	18.9331
57549	IGSF9	-1.0397	6.28567	-20.0476	1.07871e-12	1.88418e-08	18.9238
1382	CRABP2	-0.722181	6.32982	-20.0432	1.08232e-12	1.89049e-08	18.9169
154214	RNF217	0.812984	6.30246	20.0465	1.07965e-12	1.88583e-08	18.9168
59352	LGR6	1.33849	4.48194	19.5246	1.61578e-12	2.82229e-08	18.9037
49854	ZBTB21	0.800764	6.88545	20.2245	9.43025e-13	1.64718e-08	18.9009
31	ACACA	-0.597899	8.21271	-20.6255	6.98079e-13	1.21933e-08	18.8955
80178	C16orf59	-0.993019	5.51836	-19.7384	1.3681e-12	2.38965e-08	18.8906
3609	ILF3	-0.343649	9.03785	-20.8917	5.73457e-13	1.00166e-08	18.8754
80021	TMEM62	0.580783	6.17849	19.9365	1.17442e-12	2.05135e-08	18.8439
4824	NKX3-1	1.44631	4.34497	19.366	1.82993e-12	3.19633e-08	18.8415
6117	RPA1	-0.492582	7.5385	-20.3516	8.56787e-13	1.49655e-08	18.8385
912	CD1D	-1.50341	4.02411	-19.2854	1.95017e-12	3.40637e-08	18.8037
2042	EPHA3	-2.18031	1.84584	-19.1635	2.14814e-12	3.75215e-08	18.7894
124540	MSI2	-0.843692	6.04191	-19.7701	1.33494e-12	2.33174e-08	18.7862
7011	TEP1	1.20973	7.00224	20.062	1.06696e-12	1.86366e-08	18.7855
79745	CLIP4	0.602195	7.20521	20.2018	9.59353e-13	1.6757e-08	18.7718
23201	FAM168A	-0.581289	6.63877	-19.9972	1.12106e-12	1.95815e-08	18.7709
54919	HEATR2	-0.467033	7.35068	-20.2149	9.49878e-13	1.65915e-08	18.7676
151516	ASPRV1	3.15919	1.64771	19.144	2.18178e-12	3.81092e-08	18.7621
55872	PBK	-0.591069	6.6622	-19.9485	1.16368e-12	2.0326e-08	18.7385
50964	SOST	-1.9109	2.61526	-19.1052	2.25026e-12	3.93053e-08	18.7333
2058	EPRS	-0.398843	8.34379	-20.4603	7.89613e-13	1.37922e-08	18.7299
100379661	BACH1	0.604567	6.70438	19.9682	1.14622e-12	2.0021e-08	18.7243
201255	LRRC45	-0.89941	6.18732	-19.7269	1.38031e-12	2.41099e-08	18.7155
10165	SLC25A13	-0.554337	6.78737	-19.9493	1.16299e-12	2.03139e-08	18.6967
51029	DESI2	-0.47001	7.4579	-20.1586	9.91294e-13	1.73149e-08	18.6935
8745	ADAM23	-0.949838	5.90643	-19.6082	1.51373e-12	2.64404e-08	18.6926
84959	UBASH3B	0.682225	6.97608	19.9753	1.14006e-12	1.99134e-08	18.6811
10411	RAPGEF3	1.09865	4.19665	19.1724	2.13312e-12	3.72591e-08	18.6764
192111	PGAM5	-0.43118	6.86663	-19.9682	1.14627e-12	2.00219e-08	18.6715
101	ADAM8	0.606959	7.88523	20.2563	9.20623e-13	1.60805e-08	18.6682
22837	COBLL1	-0.534995	7.22908	-20.0599	1.06863e-12	1.86657e-08	18.6664
29924	EPN1	-0.425542	7.65017	-20.171	9.82074e-13	1.71539e-08	18.6623
6422	SFRP1	-1.23747	4.46363	-19.1706	2.13609e-12	3.73112e-08	18.6511
661	POLR3D	0.476482	6.54808	19.8189	1.2856e-12	2.24556e-08	18.6449
101930123	EEF2K	-0.493943	7.03405	-19.9586	1.15474e-12	2.01698e-08	18.6406
282618	IFNL1	2.57006	0.838117	18.9821	2.48325e-12	4.33749e-08	18.6383
5922	RASA2	0.820628	6.03139	19.6243	1.49478e-12	2.61094e-08	18.6229
2117	ETV3	0.575466	7.61185	20.0985	1.03768e-12	1.81251e-08	18.6137
2535	FZD2	-1.10152	5.21672	-19.2977	1.93136e-12	3.37351e-08	18.6116
88	ACTN2	2.80878	0.671511	18.9471	2.55414e-12	4.46132e-08	18.6069
5979	RET	1.97275	0.590967	18.9123	2.62663e-12	4.58794e-08	18.5842
23328	SASH1	-0.63971	6.32974	-19.6359	1.48141e-12	2.58758e-08	18.5783
1002	CDH4	-1.02866	5.04048	-19.1903	2.10288e-12	3.6731e-08	18.565
924	CD7	2.2114	2.02822	18.8792	2.69764e-12	4.71196e-08	18.5604
1107	CHD3	-0.363319	8.07041	-20.1612	9.89359e-13	1.72811e-08	18.5469
2184	FAH	-1.01817	5.31259	-19.2559	1.99631e-12	3.48695e-08	18.5455
26020	LRP10	0.382447	8.31192	20.2237	9.43606e-13	1.6482e-08	18.5408
142	PARP1	-0.484442	7.82807	-20.0497	1.07699e-12	1.88118e-08	18.5277
83896	KRTAP3-1	1.97217	-0.148539	18.8344	2.79708e-12	4.88566e-08	18.507
6659	SOX4	0.916258	6.14179	19.5089	1.63569e-12	2.85707e-08	18.5026
114800	CCDC85A	-1.83051	3.559	-18.8574	2.74562e-12	4.79577e-08	18.4999
90321	ZNF766	0.637256	5.91895	19.4098	1.7679e-12	3.08799e-08	18.4956
256302	C17orf103	1.67735	4.08372	18.9109	2.62957e-12	4.59306e-08	18.4924
5675	PSG6	1.30247	-1.19678	18.8997	2.65351e-12	4.63488e-08	18.4872
6303	SAT1	0.875851	6.12813	19.4391	1.72766e-12	3.01771e-08	18.4803
79786	KLHL36	-0.49199	7.58834	-19.9277	1.18241e-12	2.06532e-08	18.4793
8452	CUL3	-0.50409	7.03301	-19.7523	1.35343e-12	2.36404e-08	18.4695
9260	PDLIM7	0.623359	6.97995	19.719	1.38881e-12	2.42583e-08	18.4621
5962	RDX	-0.658127	6.69457	-19.6297	1.48855e-12	2.60006e-08	18.462
2313	FLI1	1.01933	4.90773	19.0478	2.35591e-12	4.11507e-08	18.4511
55284	UBE2W	0.839337	6.02827	19.3943	1.78962e-12	3.12593e-08	18.4508
65124	SOWAHC	0.534343	7.54357	19.8434	1.26157e-12	2.20359e-08	18.429
22994	AZI1	-1.00197	5.3466	-19.1168	2.22952e-12	3.89431e-08	18.4281
10913	EDAR	1.01219	4.91381	19.0109	2.42654e-12	4.23844e-08	18.4248
25976	TIPARP	0.482292	7.56665	19.8432	1.2618e-12	2.20399e-08	18.4233
10406	WFDC2	0.825531	5.03836	19.0439	2.36324e-12	4.12786e-08	18.4221
84254	CAMKK1	-0.802624	6.06143	-19.4054	1.77405e-12	3.09874e-08	18.4163
127281	FAM213B	-0.696378	6.048	-19.3427	1.86395e-12	3.25577e-08	18.4136
100423031	MIR4321	2.47854	3.62719	18.7427	3.01283e-12	5.26251e-08	18.4123
155066	ATP6V0E2	-0.802002	6.02766	-19.2855	1.95e-12	3.40607e-08	18.3975
84419	C15orf48	2.57076	2.25289	18.6512	3.24557e-12	5.66905e-08	18.3697
6236	RRAD	2.14613	0.820602	18.5826	3.43284e-12	5.99615e-08	18.3216
27071	DAPP1	0.804804	6.3434	19.3494	1.85406e-12	3.23849e-08	18.3152
4054	LTBP3	0.680644	7.64886	19.7397	1.3667e-12	2.38722e-08	18.3118
5993	RFX5	0.469934	7.24482	19.6155	1.50509e-12	2.62895e-08	18.3025
4644	MYO5A	-0.609042	7.60721	-19.673	1.43932e-12	2.51407e-08	18.2763
84131	CEP78	-0.495181	7.60823	-19.6696	1.44305e-12	2.52057e-08	18.2745
143686	SESN3	-1.38516	4.59376	-18.7105	3.09274e-12	5.40208e-08	18.2712
55536	CDCA7L	-0.62145	6.55823	-19.354	1.8474e-12	3.22685e-08	18.2709
7832	BTG2	0.531471	7.01781	19.5366	1.60062e-12	2.7958e-08	18.2706
140735	DYNLL2	-0.940592	6.16436	-19.1752	2.12827e-12	3.71745e-08	18.2699
122786	FRMD6	0.452015	7.86111	19.7743	1.33062e-12	2.32419e-08	18.2659
55326	AGPAT5	-0.778325	6.93164	-19.4498	1.71322e-12	2.99247e-08	18.2507
23014	FBXO21	-0.36233	7.39107	-19.5903	1.53493e-12	2.68107e-08	18.2487
84225	ZMYND15	1.46926	4.41783	18.6376	3.28193e-12	5.73255e-08	18.2289
3096	HIVEP1	0.938342	6.56478	19.319	1.89911e-12	3.31717e-08	18.2277
23171	GPD1L	-0.838125	6.17016	-19.133	2.20108e-12	3.84462e-08	18.2267
101927562	DUSP8	2.51554	2.53856	18.4685	3.76986e-12	6.58481e-08	18.2138
89795	NAV3	1.64622	6.57587	19.2621	1.98649e-12	3.46979e-08	18.2122
3775	KCNK1	0.475361	7.05204	19.4595	1.70021e-12	2.96976e-08	18.2103
1676	DFFA	-0.537925	6.99242	-19.4341	1.73455e-12	3.02974e-08	18.2092
7739	ZNF185	0.480451	7.0022	19.437	1.73052e-12	3.0227e-08	18.1986
83692	CD99L2	-0.842215	6.15101	-19.0673	2.31949e-12	4.05146e-08	18.174
25953	PNKD	0.752599	6.23582	19.1531	2.1661e-12	3.78353e-08	18.1711
3161	HMMR	-0.424027	7.45161	-19.5011	1.64567e-12	2.87449e-08	18.1652
22861	NLRP1	1.15761	5.4553	18.7868	2.90692e-12	5.07752e-08	18.1184
23416	KCNH3	-1.23269	4.1029	-18.4663	3.77659e-12	6.59658e-08	18.1121
10220	GDF11	-1.00658	5.23047	-18.7187	3.07204e-12	5.36594e-08	18.1119
5832	ALDH18A1	-0.376737	7.57781	-19.4834	1.6687e-12	2.91472e-08	18.1112
79801	SHCBP1	-0.492528	7.18577	-19.3597	1.83903e-12	3.21223e-08	18.1103
340061	TMEM173	0.65341	6.49372	19.1417	2.18581e-12	3.81796e-08	18.1085
10818	FRS2	0.654006	6.99893	19.3024	1.92419e-12	3.36098e-08	18.1009
11240	PADI2	2.66537	2.43584	18.3301	4.22643e-12	7.38231e-08	18.0987
8795	TNFRSF10B	0.433783	7.30751	19.3798	1.81011e-12	3.16172e-08	18.0889
64089	SNX16	0.864545	5.0052	18.642	3.27019e-12	5.71204e-08	18.0826
117854	TRIM6	-1.55537	3.74114	-18.3542	4.14272e-12	7.23609e-08	18.0747
4833	NME4	-1.34861	4.09955	-18.4018	3.9829e-12	6.95694e-08	18.0711
23767	FLRT3	1.1679	4.5299	18.5053	3.65741e-12	6.3884e-08	18.0657
55914	ERBB2IP	0.425576	8.13302	19.5874	1.53847e-12	2.68725e-08	18.0634
9283	GPR37L1	1.60448	1.80735	18.2577	4.48808e-12	7.83932e-08	18.0546
3995	FADS3	-1.26384	5.42746	-18.6579	3.22789e-12	5.63816e-08	18.0415
164	AP1G1	-0.338671	8.16876	-19.5634	1.56753e-12	2.738e-08	18.0369
1969	EPHA2	0.559619	7.60689	19.4004	1.781e-12	3.11088e-08	18.0318
22998	LIMCH1	-1.15219	5.08895	-18.5473	3.53349e-12	6.17194e-08	18.0229
23326	USP22	-0.328033	8.04609	-19.5125	1.63112e-12	2.84907e-08	18.0193
9846	GAB2	0.665676	6.62489	19.0602	2.3326e-12	4.07435e-08	18.0133
101928686	NFIC	-0.53671	7.61887	-19.3519	1.85041e-12	3.23211e-08	17.9965
55	ACPP	-2.22034	3.2778	-18.2013	4.70423e-12	8.21688e-08	17.9851
5064	PALM	1.28929	3.68655	18.2605	4.47779e-12	7.82135e-08	17.9784
127833	SYT2	1.62508	1.33749	18.1644	4.85143e-12	8.474e-08	17.9777
55616	ASAP3	-0.866482	5.50061	-18.6557	3.23392e-12	5.64869e-08	17.9661
140885	SIRPA	-1.85646	4.09305	-18.2607	4.47702e-12	7.82001e-08	17.9646
3113	HLA-DPA1	1.60396	-0.388027	18.149	4.91435e-12	8.5839e-08	17.9262
8321	FZD1	-0.867004	5.30914	-18.515	3.62849e-12	6.33789e-08	17.9222
2539	G6PD	-0.458984	6.99966	-19.0728	2.30939e-12	4.03381e-08	17.9198
9779	TBC1D5	-0.900521	6.04314	-18.7168	3.07685e-12	5.37434e-08	17.9064
51429	SNX9	0.500978	6.78068	18.9973	2.4532e-12	4.28501e-08	17.9034
4174	MCM5	-0.496258	6.89724	-19.0281	2.39346e-12	4.18066e-08	17.903
1902	LPAR1	0.421803	7.20308	19.1481	2.17476e-12	3.79866e-08	17.8988
10116	FEM1B	0.339105	8.15904	19.3984	1.78392e-12	3.11597e-08	17.8938
140453	RN7SKP54	1.86837	-1.05397	18.0942	5.14477e-12	8.98637e-08	17.8602
3098	HK1	-0.388545	7.93649	-19.2719	1.97108e-12	3.44289e-08	17.8571
9911	TMCC2	-1.55017	4.01071	-18.1165	5.0498e-12	8.82048e-08	17.8501
2299	FOXI1	1.96899	0.743669	17.9943	5.59567e-12	9.77395e-08	17.8325
7155	TOP2B	-0.411842	7.63719	-19.152	2.16793e-12	3.78673e-08	17.831
57156	TMEM63C	-1.6444	3.45784	-18.0434	5.3694e-12	9.37873e-08	17.8305
55608	ANKRD10	0.502527	7.22824	19.0229	2.40343e-12	4.19808e-08	17.8156
90338	ZNF160	1.0481	4.38219	18.1571	4.88095e-12	8.52556e-08	17.8114
80833	APOL3	1.14332	5.20606	18.3143	4.28194e-12	7.47927e-08	17.811
2898	GRIK2	-2.09236	2.35811	-17.9743	5.69119e-12	9.94081e-08	17.8092
124446	TMEM219	0.727725	5.94916	18.5796	3.44134e-12	6.01099e-08	17.8071
26503	SLC17A5	0.898541	5.76313	18.5506	3.52391e-12	6.15522e-08	17.8067
1847	DUSP5	1.46989	4.60527	18.1815	4.78251e-12	8.35361e-08	17.8066
80727	TTYH3	-0.808227	7.19915	-18.967	2.51354e-12	4.39041e-08	17.7909
341208	HEPHL1	1.60693	3.57455	18.0313	5.42392e-12	9.47396e-08	17.7852
51621	KLF13	-0.508666	7.63537	-19.099	2.26141e-12	3.95001e-08	17.7741
79865	TREML2	2.05101	1.79458	17.9225	5.94573e-12	1.03854e-07	17.7706
10529	NEBL	1.35798	5.90683	18.4834	3.72395e-12	6.50462e-08	17.7687
8934	RAB7L1	-0.544829	6.30319	-18.6708	3.19431e-12	5.5795e-08	17.7574
1741	DLG3	-0.547996	7.26805	-18.9165	2.61783e-12	4.57256e-08	17.7335
646	BNC1	0.338493	8.09087	19.2052	2.07819e-12	3.62997e-08	17.7334
5029	P2RY2	-0.705756	6.58148	-18.7378	3.02477e-12	5.28337e-08	17.7302
57599	WDR48	0.677374	6.16085	18.5872	3.41997e-12	5.97366e-08	17.7281
9545	RAB3D	-1.1019	4.87432	-18.1505	4.90799e-12	8.57279e-08	17.7274
64327	LMBR1	-0.663718	6.83402	-18.7763	2.93182e-12	5.12101e-08	17.7097
1893	ECM1	0.445711	7.0415	18.8714	2.71472e-12	4.7418e-08	17.7057
6278	S100A7	1.4985	-0.193914	17.8624	6.25606e-12	1.09275e-07	17.6823
151056	PLB1	2.04839	3.60918	17.8738	6.19582e-12	1.08222e-07	17.6721
54704	PDP1	0.446807	7.43283	18.9129	2.6253e-12	4.58561e-08	17.671
574414	PRR9	2.25954	3.3949	17.8709	6.21141e-12	1.08495e-07	17.6649
84832	ANKRD36BP1	-0.628502	5.90439	-18.4243	3.90979e-12	6.82924e-08	17.6613
30845	EHD3	-1.14385	4.93302	-18.0967	5.13415e-12	8.96783e-08	17.6576
113419	TEX261	-0.34715	7.52343	-18.9301	2.58931e-12	4.52275e-08	17.6572
1852	DUSP9	-0.884007	6.29316	-18.4952	3.68791e-12	6.44167e-08	17.6486
54863	TOR4A	0.514742	7.71757	18.9875	2.47255e-12	4.31881e-08	17.6472
9726	ZNF646	0.583488	7.10736	18.7753	2.93412e-12	5.12502e-08	17.629
1825	DSC3	-0.308846	8.96294	-19.309	1.91415e-12	3.34344e-08	17.6283
84296	GINS4	-0.981814	5.72839	-18.2908	4.36648e-12	7.62693e-08	17.6266
3122	HLA-DRA	2.51208	0.708497	17.7596	6.82822e-12	1.19268e-07	17.618
782	CACNB1	1.21619	4.66603	17.9697	5.71317e-12	9.9792e-08	17.5982
7025	NR2F1	-0.83737	5.60668	-18.2206	4.62921e-12	8.08585e-08	17.5883
101928229	KIRREL	-0.347457	8.28568	-19.0627	2.32807e-12	4.06644e-08	17.576
3344	FOXN2	0.738767	7.04089	18.6959	3.12971e-12	5.46666e-08	17.5735
100302274	MIR1178	-0.479374	7.57742	-18.8154	2.84032e-12	4.96119e-08	17.5695
83737	ITCH	0.346667	7.94622	18.9424	2.56378e-12	4.47815e-08	17.5633
23150	FRMD4B	0.645011	7.23379	18.7262	3.05345e-12	5.33347e-08	17.5405
644844	PHGR1	1.61835	-0.55983	17.7006	7.18071e-12	1.25425e-07	17.5335
23092	ARHGAP26	1.00489	5.35728	18.0876	5.17349e-12	9.03654e-08	17.5247
10455	ECI2	-0.681846	5.12715	-18.0016	5.56144e-12	9.71416e-08	17.5219
54800	KLHL24	1.03	4.66229	17.8199	6.48621e-12	1.13295e-07	17.5193
6710	SPTB	1.16933	4.73342	17.9208	5.95401e-12	1.03999e-07	17.5104
374393	FAM111B	-0.471988	7.37614	-18.6859	3.15528e-12	5.51133e-08	17.5067
10409	BASP1	-0.622875	5.89144	-18.2777	4.41428e-12	7.71041e-08	17.5047
526	ATP6V1B2	-0.551011	6.94222	-18.5689	3.47146e-12	6.0636e-08	17.5026
56992	KIF15	-0.704537	6.09568	-18.2803	4.4048e-12	7.69386e-08	17.4892
54905	CYP2W1	1.70372	2.01895	17.5904	7.89343e-12	1.37875e-07	17.4834
126755	LRRC38	1.57527	0.19895	17.6045	7.79808e-12	1.36209e-07	17.4765
2201	FBN2	-1.5447	7.4928	-18.6455	3.2608e-12	5.69565e-08	17.4753
60485	SAV1	0.597575	6.29107	18.3254	4.24277e-12	7.41085e-08	17.4705
89944	GLB1L2	-0.537353	6.67895	-18.4585	3.8011e-12	6.63938e-08	17.4699
246176	GAS2L2	1.30591	4.20435	17.726	7.02687e-12	1.22738e-07	17.4651
147798	TMC4	1.34579	3.62295	17.6351	7.5957e-12	1.32674e-07	17.4633
11124	FAF1	-0.487478	6.64573	-18.3997	3.98985e-12	6.96907e-08	17.441
101928218	SMIM13	0.770684	6.00216	18.1788	4.79316e-12	8.37221e-08	17.4323
404203	SPINK6	1.5645	3.28099	17.6026	7.81101e-12	1.36435e-07	17.4317
8612	PPAP2C	-0.611138	5.71617	-18.0869	5.17666e-12	9.04207e-08	17.4179
121551	BTBD11	-0.655915	6.37048	-18.277	4.41689e-12	7.71499e-08	17.4169
10905	MAN1A2	-0.747656	7.01182	-18.4831	3.72473e-12	6.50599e-08	17.4152
65266	WNK4	1.8146	1.87473	17.4923	8.59002e-12	1.50042e-07	17.401
2235	FECH	-0.865359	5.79894	-18.0699	5.25091e-12	9.17176e-08	17.3988
140609	NEK7	0.543601	7.63549	18.6419	3.27047e-12	5.71252e-08	17.3971
29899	GPSM2	-0.685917	6.07112	-18.1641	4.85259e-12	8.47602e-08	17.3943
2030	SLC29A1	-0.448729	6.83151	-18.4212	3.9198e-12	6.84672e-08	17.381
81603	TRIM8	0.430143	7.26233	18.5227	3.60548e-12	6.29769e-08	17.3655
79088	ZNF426	1.16519	3.95544	17.55	8.1724e-12	1.42747e-07	17.3482
24145	PANX1	0.423764	7.14908	18.4669	3.77469e-12	6.59326e-08	17.3406
64710	NUCKS1	-0.359584	8.58471	-18.8407	2.78276e-12	4.86065e-08	17.3359
127544	RNF19B	0.565669	6.87769	18.3589	4.12691e-12	7.20847e-08	17.3283
23462	HEY1	-1.65254	2.77598	-17.4248	9.10726e-12	1.59077e-07	17.322
5270	SERPINE2	-0.859152	5.16155	-17.8254	6.45589e-12	1.12765e-07	17.3153
8914	TIMELESS	-0.368447	7.2736	-18.432	3.88491e-12	6.78578e-08	17.2986
57559	STAMBPL1	0.846172	5.33866	17.7971	6.61319e-12	1.15513e-07	17.2914
79631	EFTUD1	0.631869	6.06116	18.0582	5.30281e-12	9.26242e-08	17.284
4582	MUC1	1.45534	5.48558	17.7691	6.77308e-12	1.18305e-07	17.2827
55032	SLC35A5	0.58044	6.49574	18.166	4.84495e-12	8.46267e-08	17.2708
80228	ORAI2	-0.909973	5.9996	-17.9649	5.73644e-12	1.00198e-07	17.2637
112936	VPS26B	-0.389229	7.25962	-18.3801	4.05507e-12	7.083e-08	17.2546
7476	WNT7A	0.649198	6.29527	18.1164	5.04995e-12	8.82075e-08	17.2524
148304	C1orf74	0.633009	6.21092	18.0762	5.22324e-12	9.12343e-08	17.247
3481	IGF2	2.0025	2.52999	17.328	9.90802e-12	1.73063e-07	17.2452
66002	CYP4F12	1.03432	4.41961	17.5687	8.04215e-12	1.40472e-07	17.242
118788	PIK3AP1	2.3452	2.29994	17.3142	1.00279e-11	1.75157e-07	17.2362
401317	CREB5	1.75034	1.98937	17.2988	1.01641e-11	1.77537e-07	17.233
5424	POLD1	-0.630464	6.69651	-18.1699	4.82906e-12	8.43492e-08	17.2255
152579	SCFD2	-0.876319	5.42393	-17.7573	6.84133e-12	1.19497e-07	17.2233
83879	CDCA7	-0.634254	6.70264	-18.159	4.87318e-12	8.51198e-08	17.2177
4784	NFIX	-0.469315	6.75144	-18.1939	4.73328e-12	8.26761e-08	17.2024
1130	LYST	1.06026	7.2569	18.3139	4.28336e-12	7.48175e-08	17.1839
2520	GAST	1.44236	2.57609	17.2488	1.06178e-11	1.85461e-07	17.1748
389136	VGLL3	0.530107	7.3957	18.3333	4.21534e-12	7.36294e-08	17.1691
56034	PDGFC	-1.15345	4.77091	-17.5026	8.514e-12	1.48714e-07	17.1622
55723	ASF1B	-0.498401	6.88313	-18.1288	4.99774e-12	8.72955e-08	17.1405
7078	TIMP3	1.13208	4.92674	17.5655	8.06401e-12	1.40854e-07	17.1397
1773	DNASE1	0.973078	4.87793	17.4977	8.55012e-12	1.49345e-07	17.1297
54507	ADAMTSL4	1.03075	5.83152	17.7775	6.72462e-12	1.17459e-07	17.1216
133308	SLC9B2	1.35941	3.62082	17.2596	1.05182e-11	1.83722e-07	17.1106
84930	MASTL	0.524346	7.03127	18.1384	4.95798e-12	8.6601e-08	17.107
629	CFB	2.10135	1.88897	17.1608	1.1471e-11	2.00364e-07	17.1053
727	C5	-0.982036	6.2372	-17.824	6.46371e-12	1.12902e-07	17.1027
51056	LAP3	0.812602	5.73452	17.7333	6.98313e-12	1.21974e-07	17.1023
4330	MN1	-1.24828	4.56469	-17.433	9.04335e-12	1.5796e-07	17.0915
2595	GANC	0.758009	6.80136	18.0508	5.33588e-12	9.32019e-08	17.0859
5521	PPP2R2B	-0.600093	5.82136	-17.7364	6.96469e-12	1.21652e-07	17.0855
6929	TCF3	-0.449547	7.67905	-18.3076	4.30604e-12	7.52137e-08	17.085
84279	PRADC1	-1.01524	4.15484	-17.2729	1.03964e-11	1.81595e-07	17.0788
138151	NACC2	-0.477936	7.07175	-18.1386	4.95704e-12	8.65846e-08	17.0738
51274	KLF3	0.476755	7.32837	18.1929	4.73727e-12	8.27459e-08	17.0687
3321	IGSF3	-0.359224	7.92306	-18.348	4.1641e-12	7.27343e-08	17.0666
55240	STEAP3	-0.547301	7.08639	-18.1127	5.06594e-12	8.84868e-08	17.0637
55771	PRR11	-0.651842	6.79631	-18.0157	5.49566e-12	9.59928e-08	17.057
55106	SLFN12	0.812659	5.47633	17.5885	7.90605e-12	1.38095e-07	17.0523
221927	BRAT1	-0.624316	7.36654	-18.1767	4.8015e-12	8.38679e-08	17.0518
51343	FZR1	-0.427194	6.70906	-18.0004	5.5672e-12	9.72423e-08	17.0456
3269	HRH1	0.8498	5.79381	17.7323	6.98903e-12	1.22077e-07	17.0451
101927458	LPHN2	0.652707	5.90691	17.7703	6.76571e-12	1.18177e-07	17.0372
79006	METRN	-0.673507	6.18952	-17.8087	6.54801e-12	1.14374e-07	17.0328
84808	C1orf170	1.42219	4.48482	17.3395	9.80905e-12	1.71335e-07	17.0266
27044	SND1	-0.398356	7.91514	-18.292	4.36217e-12	7.61941e-08	17.0208
24139	EML2	0.506135	6.2073	17.8016	6.58778e-12	1.15069e-07	17.0155
145773	FAM81A	-1.62395	4.39643	-17.1961	1.11207e-11	1.94245e-07	16.9978
148534	TMEM56	-1.25975	4.08095	-17.1514	1.15664e-11	2.0203e-07	16.9942
7468	WHSC1	-0.426182	8.15414	-18.3277	4.23495e-12	7.39719e-08	16.992
2004	ELK3	0.452442	7.50812	18.1538	4.89431e-12	8.5489e-08	16.9836
23173	METAP1	-0.367098	7.0176	-18.0058	5.54166e-12	9.67963e-08	16.9789
58476	TP53INP2	1.72893	3.7978	17.0998	1.21052e-11	2.11441e-07	16.9706
115004	MB21D1	1.00507	5.06395	17.3992	9.31232e-12	1.62658e-07	16.9681
4643	MYO1E	0.464044	8.28329	18.3286	4.23168e-12	7.39147e-08	16.9568
10460	TACC3	-0.494937	6.98625	-17.9574	5.77278e-12	1.00833e-07	16.9456
59274	MESDC1	0.626119	6.94147	17.9395	5.86051e-12	1.02365e-07	16.9378
9725	TMEM63A	0.695487	6.49721	17.8019	6.5864e-12	1.15045e-07	16.9355
10391	CORO2B	-1.21466	3.82644	-17.051	1.26378e-11	2.20744e-07	16.9286
254552	NUDT8	-1.31934	3.94649	-17.0457	1.26977e-11	2.21792e-07	16.9169
54014	BRWD1	0.738552	6.94047	17.9053	6.03284e-12	1.05376e-07	16.9087
20	ABCA2	-0.642656	7.44263	-18.0021	5.55924e-12	9.71033e-08	16.9063
441478	NRARP	-0.545404	6.55576	-17.8116	6.53215e-12	1.14097e-07	16.9029
196051	PPAPDC1A	-1.72305	2.5087	-16.9379	1.39728e-11	2.44064e-07	16.8997
5801	PTPRR	1.9344	3.86819	17.0454	1.27009e-11	2.21846e-07	16.8897
599	BCL2L2	0.499275	6.77978	17.8402	6.37498e-12	1.11352e-07	16.884
55796	MBNL3	-0.673434	6.34744	-17.6275	7.64535e-12	1.33541e-07	16.8785
56681	SAR1A	0.384055	7.52245	18.023	5.4621e-12	9.54065e-08	16.8757
22924	MAPRE3	-0.753808	5.46597	-17.3931	9.36146e-12	1.63517e-07	16.8736
94059	LENG9	0.813795	5.13402	17.2989	1.01631e-11	1.77519e-07	16.8735
23581	CASP14	2.01763	0.0172153	16.9151	1.42601e-11	2.49081e-07	16.8634
7675	ZNF121	0.687053	5.53274	17.4251	9.10534e-12	1.59043e-07	16.863
114880	OSBPL6	-1.49084	2.29389	-16.8756	1.47711e-11	2.58007e-07	16.8568
84842	HPDL	-1.20681	4.50623	-17.1033	1.20676e-11	2.10785e-07	16.8443
90874	ZNF697	1.13033	4.46678	17.1228	1.18614e-11	2.07184e-07	16.8356
101929597	TBCD	-0.410491	6.98418	-17.8249	6.45879e-12	1.12816e-07	16.8336
9181	ARHGEF2	0.369546	7.72099	18.0336	5.41375e-12	9.4562e-08	16.8281
2648	KAT2A	-0.530144	6.699	-17.7291	7.00783e-12	1.22406e-07	16.8243
26157	GIMAP2	1.57227	2.77912	16.8511	1.50985e-11	2.63726e-07	16.8147
54467	ANKIB1	0.46287	7.49635	17.9422	5.84725e-12	1.02134e-07	16.8098
160518	DENND5B	-0.956749	4.22448	-17.0135	1.30657e-11	2.28219e-07	16.8058
123811	FOPNL	-0.762199	6.57953	-17.6515	7.48956e-12	1.3082e-07	16.7934
8912	CACNA1H	3.03286	0.984588	16.8315	1.53663e-11	2.68403e-07	16.7855
23022	PALLD	-0.769686	6.12552	-17.4722	8.74063e-12	1.52673e-07	16.7812
3965	LGALS9	1.91951	3.16301	16.835	1.53176e-11	2.67553e-07	16.7699
87178	PNPT1	0.475269	6.61306	17.6825	7.29335e-12	1.27393e-07	16.7678
9500	MAGED1	-0.576846	6.43815	-17.5434	8.2192e-12	1.43565e-07	16.7616
7042	TGFB2	1.33837	4.3557	17.0362	1.28054e-11	2.23673e-07	16.7557
249	ALPL	1.2902	-1.11901	16.9021	1.44261e-11	2.5198e-07	16.7552
1836	SLC26A2	-0.656522	6.67909	-17.6385	7.57327e-12	1.32282e-07	16.7475
79085	SLC25A23	0.413446	6.94195	17.7066	7.14448e-12	1.24793e-07	16.7375
3106	HLA-B	0.538942	6.91321	17.6893	7.25054e-12	1.26645e-07	16.7273
3174	HNF4G	1.51572	1.84931	16.7147	1.70653e-11	2.98079e-07	16.7141
10036	CHAF1A	-0.361258	7.08038	-17.6893	7.25051e-12	1.26645e-07	16.6869
5320	PLA2G2A	2.13071	0.631515	16.6636	1.78708e-11	3.12148e-07	16.6487
4646	MYO6	0.409295	7.64078	17.7935	6.63347e-12	1.15867e-07	16.6402
51742	ARID4B	0.459621	7.23809	17.6558	7.46205e-12	1.3034e-07	16.6186
124454	EARS2	-0.466853	6.88781	-17.5776	7.98064e-12	1.39398e-07	16.6179
9023	CH25H	1.749	2.60431	16.601	1.89132e-11	3.30358e-07	16.6046
6713	SQLE	0.423931	7.43449	17.6625	7.41913e-12	1.2959e-07	16.6002
1534	CYB561	-0.444313	7.25619	-17.6341	7.60194e-12	1.32783e-07	16.5982
7461	CLIP2	-0.397433	7.62609	-17.736	6.96699e-12	1.21692e-07	16.5975
54510	PCDH18	-1.92651	1.62944	-16.5792	1.92905e-11	3.36948e-07	16.5893
2627	GATA6	0.667958	5.9444	17.2625	1.04911e-11	1.83248e-07	16.5855
9957	HS3ST1	0.815533	5.7796	17.2111	1.0975e-11	1.91701e-07	16.5838
25959	KANK2	-0.609531	6.78104	-17.4761	8.71127e-12	1.5216e-07	16.581
10055	SAE1	-0.450608	6.57063	-17.4206	9.14108e-12	1.59667e-07	16.5744
3300	DNAJB2	0.679333	6.14032	17.3188	9.98818e-12	1.74464e-07	16.5725
84937	ZNRF1	-0.53892	5.9997	-17.2293	1.08007e-11	1.88656e-07	16.5656
1843	DUSP1	1.09131	4.42682	16.797	1.58482e-11	2.76821e-07	16.5649
81930	KIF18A	-0.520815	6.48319	-17.3742	9.51713e-12	1.66236e-07	16.5583
9728	SECISBP2L	0.805836	6.45849	17.337	9.8307e-12	1.71713e-07	16.5466
7026	NR2F2	0.379025	7.93164	17.7564	6.84642e-12	1.19586e-07	16.5279
51477	ISYNA1	-0.944741	5.68946	-17.0126	1.30753e-11	2.28386e-07	16.5173
124739	USP43	0.651604	5.94983	17.1624	1.14553e-11	2.0009e-07	16.5119
55163	PNPO	-0.48308	6.17566	-17.2321	1.07743e-11	1.88194e-07	16.5116
2053	EPHX2	-1.42235	4.08177	-16.624	1.85232e-11	3.23545e-07	16.5017
10617	STAMBP	0.489186	7.29091	17.5267	8.3389e-12	1.45656e-07	16.4979
56241	SUSD2	1.66115	2.18151	16.4845	2.10278e-11	3.67292e-07	16.4966
5866	RAB3IL1	-1.46227	4.12735	-16.638	1.82902e-11	3.19476e-07	16.4884
219	ALDH1B1	-0.784695	5.70789	-17.0383	1.27812e-11	2.2325e-07	16.4794
26154	ABCA12	0.916627	4.43697	16.7012	1.72743e-11	3.01731e-07	16.4753
56105	PCDHGA11	-1.3522	3.96749	-16.5706	1.94428e-11	3.39607e-07	16.4707
84309	NUDT16L1	-0.882701	5.39633	-16.9231	1.41582e-11	2.47302e-07	16.464
40	ASIC2	-1.79729	2.10192	-16.4219	2.2266e-11	3.88921e-07	16.4412
22898	DENND3	0.710837	5.99212	17.1006	1.20957e-11	2.11275e-07	16.4366
11074	TRIM31	2.18886	1.64927	16.4069	2.25735e-11	3.94291e-07	16.421
4832	NME3	-0.941878	4.7819	-16.6965	1.73481e-11	3.0302e-07	16.4181
153571	C5orf38	-0.818581	4.80831	-16.6864	1.7507e-11	3.05794e-07	16.4158
8528	DDO	1.84568	0.415656	16.4099	2.25103e-11	3.93188e-07	16.4138
7112	TMPO	-0.320464	8.55635	-17.7631	6.80767e-12	1.1891e-07	16.3938
101930115	C16orf52	1.03442	5.58515	16.9163	1.42449e-11	2.48815e-07	16.3927
56929	FEM1C	0.509644	6.84782	17.287	1.02687e-11	1.79363e-07	16.3667
57082	CASC5	-0.620191	7.86582	-17.5391	8.24964e-12	1.44096e-07	16.3654
399665	FAM102A	-0.502965	7.22795	-17.3613	9.62427e-12	1.68107e-07	16.3631
6608	SMO	-0.752816	6.75236	-17.2176	1.09126e-11	1.9061e-07	16.3569
123283	TARSL2	0.879702	5.57767	16.8964	1.45e-11	2.53272e-07	16.3539
4038	LRP4	-1.59743	4.44511	-16.5187	2.03814e-11	3.56001e-07	16.3492
158586	ZXDB	0.871161	5.31072	16.7974	1.58426e-11	2.76722e-07	16.3442
6279	S100A8	1.74648	0.376547	16.3159	2.45408e-11	4.28654e-07	16.3383
744	MPPED2	-1.32261	2.89596	-16.3381	2.40442e-11	4.1998e-07	16.3377
84458	LCOR	0.866737	6.70853	17.1816	1.1263e-11	1.9673e-07	16.3307
4976	OPA1	-0.417279	7.92629	-17.5273	8.33396e-12	1.45569e-07	16.3304
4354	MPP1	-1.13584	3.50946	-16.3687	2.33778e-11	4.0834e-07	16.3207
8573	CASK	-0.777963	6.81145	-17.17	1.13786e-11	1.9875e-07	16.3153
4520	MTF1	0.6617	5.8482	16.9379	1.39727e-11	2.44061e-07	16.3135
55080	TAPBPL	0.712352	5.56918	16.8143	1.56039e-11	2.72553e-07	16.3089
91057	CCDC34	-0.619233	5.90539	-16.8708	1.4835e-11	2.59122e-07	16.2869
7204	TRIO	0.517235	8.2552	17.5903	7.89355e-12	1.37877e-07	16.2862
4486	MST1R	0.498827	7.37515	17.3502	9.71832e-12	1.6975e-07	16.2845
7991	TUSC3	-0.685487	5.96687	-16.9016	1.44327e-11	2.52095e-07	16.2837
607	BCL9	-0.753211	5.61387	-16.8147	1.55993e-11	2.72474e-07	16.2829
5420	PODXL	0.319013	8.43796	17.5884	7.90688e-12	1.38109e-07	16.2816
58191	CXCL16	0.444078	7.53525	17.3612	9.62521e-12	1.68124e-07	16.2684
83643	CCDC3	-1.75952	1.36824	-16.2264	2.66545e-11	4.65574e-07	16.2638
83744	ZNF484	0.744553	5.08049	16.6326	1.838e-11	3.21043e-07	16.2609
7030	TFE3	0.385785	7.12221	17.2458	1.06462e-11	1.85957e-07	16.2582
7874	USP7	-0.356202	7.60925	-17.3538	9.6876e-12	1.69213e-07	16.2428
102465256	TMBIM1	0.482159	7.80586	17.3814	9.45752e-12	1.65195e-07	16.2315
5575	PRKAR1B	-0.490976	6.97112	-17.1563	1.15165e-11	2.0116e-07	16.2309
84263	HSDL2	-0.476029	7.18	-17.2075	1.10101e-11	1.92313e-07	16.2306
10128	LRPPRC	-0.296723	8.30419	-17.4981	8.54723e-12	1.49294e-07	16.2042
79413	ZBED2	0.423146	7.31554	17.2363	1.07346e-11	1.87502e-07	16.2026
23344	ESYT1	-0.332799	7.69497	-17.3199	9.97859e-12	1.74296e-07	16.1997
80854	SETD7	-0.580041	7.07949	-17.1487	1.15939e-11	2.02511e-07	16.1952
80896	NPL	-0.887401	4.1063	-16.326	2.4313e-11	4.24676e-07	16.1889
4222	MEOX1	1.48568	-0.0938397	16.1824	2.77627e-11	4.84932e-07	16.1802
3399	ID3	-0.549917	6.54052	-16.9857	1.33913e-11	2.33907e-07	16.1638
23327	NEDD4L	0.400384	7.53379	17.2362	1.07358e-11	1.87522e-07	16.1507
79733	E2F8	-0.481423	6.52973	-16.9306	1.40638e-11	2.45652e-07	16.1406
79774	GRTP1	-1.24264	4.54414	-16.33	2.42237e-11	4.23116e-07	16.1391
55802	DCP1A	0.680191	6.16024	16.8415	1.52289e-11	2.66002e-07	16.1364
3295	HSD17B4	-0.451118	6.69746	-16.9723	1.35516e-11	2.36705e-07	16.1337
8780	RIOK3	0.370372	7.43941	17.1836	1.1243e-11	1.96381e-07	16.131
284996	RNF149	0.502633	7.02724	17.0586	1.25535e-11	2.19272e-07	16.1277
8463	TEAD2	-1.07064	4.65443	-16.3589	2.35901e-11	4.12048e-07	16.1215
2289	FKBP5	-1.06943	5.02916	-16.4294	2.21133e-11	3.86254e-07	16.1153
81553	FAM49A	-1.90269	3.32349	-16.0988	3.00084e-11	5.24157e-07	16.1054
57460	PPM1H	-0.740338	5.25205	-16.4425	2.185e-11	3.81654e-07	16.0869
5638	PRRG1	0.764918	6.35307	16.8127	1.56272e-11	2.7296e-07	16.0764
51703	ACSL5	1.60612	2.45186	16.0371	3.17859e-11	5.55204e-07	16.0744
55740	ENAH	-0.418351	7.73371	-17.2012	1.10709e-11	1.93375e-07	16.0711
1312	COMT	-0.432707	7.09692	-17.0108	1.30966e-11	2.28758e-07	16.0614
53637	S1PR5	-0.68439	5.37548	-16.4941	2.08443e-11	3.64087e-07	16.0543
9246	UBE2L6	0.648794	6.93061	16.9611	1.36872e-11	2.39074e-07	16.0537
10140	TOB1	0.492523	7.07008	16.9918	1.33189e-11	2.32641e-07	16.0501
3780	KCNN1	2.01891	0.810969	16.0118	3.25479e-11	5.68514e-07	16.0411
80271	ITPKC	0.591476	6.35153	16.7825	1.60566e-11	2.8046e-07	16.0349
3456	IFNB1	1.81366	-0.639837	16.0508	3.13842e-11	5.48187e-07	16.0302
51684	SUFU	-0.705885	5.78676	-16.5804	1.92697e-11	3.36584e-07	16.029
122953	JDP2	-0.755185	5.72159	-16.5097	2.05501e-11	3.58949e-07	16.0236
27075	TSPAN13	-0.741555	5.79046	-16.5626	1.95841e-11	3.42076e-07	16.0168
64063	PRSS22	1.10367	4.93134	16.2655	2.57081e-11	4.49044e-07	16.016
1806	DPYD	-0.636663	5.79348	-16.5821	1.92393e-11	3.36054e-07	16.0154
3613	IMPA2	-0.923885	5.15709	-16.347	2.38479e-11	4.16551e-07	16.01
6289	SAA2	2.53606	2.09653	15.9796	3.35468e-11	5.85962e-07	16.0048
4199	ME1	-0.551471	6.36931	-16.7178	1.70175e-11	2.97244e-07	16.0037
4638	MYLK	-1.38403	4.67469	-16.2029	2.72415e-11	4.75827e-07	15.999
9368	SLC9A3R1	-0.442695	7.24642	-16.9765	1.35011e-11	2.35824e-07	15.9958
266727	MDGA1	1.01019	6.52711	16.6942	1.73844e-11	3.03653e-07	15.9832
7582	ZNF33B	0.715511	5.58365	16.4913	2.08969e-11	3.65007e-07	15.9832
79905	TMC7	0.879417	5.06671	16.3275	2.42811e-11	4.24118e-07	15.9802
11270	NRM	-0.708862	5.63527	-16.4366	2.19686e-11	3.83725e-07	15.9423
23099	ZBTB43	0.427431	7.3826	16.9743	1.35274e-11	2.36283e-07	15.9406
79675	FASTKD1	-0.826198	5.97471	-16.5401	1.99884e-11	3.49138e-07	15.9362
11099	PTPN21	0.827304	5.68501	16.4478	2.17442e-11	3.79806e-07	15.9222
113791	PIK3IP1	1.35797	4.74994	16.1318	2.91003e-11	5.08295e-07	15.9169
5997	RGS2	0.912284	4.16691	16.0137	3.24907e-11	5.67515e-07	15.9061
22904	SBNO2	0.446994	7.25807	16.8951	1.45168e-11	2.53565e-07	15.8995
4495	MT1G	1.64418	1.24981	15.8154	3.91596e-11	6.84001e-07	15.8761
1959	EGR2	2.11952	1.04656	15.8209	3.89588e-11	6.80493e-07	15.8714
23313	KIAA0930	-0.405626	7.25231	-16.8524	1.50807e-11	2.63414e-07	15.868
4171	MCM2	-0.357479	8.04076	-17.0411	1.2749e-11	2.22686e-07	15.8615
7374	UNG	-0.670948	6.52729	-16.6119	1.87275e-11	3.27113e-07	15.8609
100422899	MIR3191	1.18938	3.664	15.8734	3.70706e-11	6.47512e-07	15.8549
8322	FZD4	0.992455	5.78245	16.3303	2.4218e-11	4.23016e-07	15.8511
51706	CYB5R1	0.483476	6.85625	16.7388	1.66996e-11	2.91691e-07	15.8436
4605	MYBL2	-0.428658	7.45849	-16.8557	1.50363e-11	2.62638e-07	15.8227
23518	R3HDM1	-0.504422	6.71858	-16.651	1.80751e-11	3.15718e-07	15.8166
115548	FCHO2	0.616915	6.36624	16.5263	2.02419e-11	3.53566e-07	15.8113
27165	GLS2	-1.09023	4.40822	-15.9547	3.43394e-11	5.99806e-07	15.8098
898	CCNE1	-0.924973	4.19751	-15.915	3.56443e-11	6.22599e-07	15.8036
8540	AGPS	-0.36905	7.68698	-16.9068	1.43653e-11	2.50919e-07	15.8003
151354	FAM84A	-0.491505	7.03228	-16.7457	1.65955e-11	2.89874e-07	15.8002
1870	E2F2	-0.471043	7.02885	-16.7215	1.69617e-11	2.9627e-07	15.787
1375	CPT1B	1.30586	1.7051	15.7177	4.29662e-11	7.50491e-07	15.7849
29028	ATAD2	-0.330289	7.89042	-16.919	1.42099e-11	2.48205e-07	15.7823
85446	ZFHX2	2.30428	0.797444	15.7353	4.22514e-11	7.38004e-07	15.777
26585	GREM1	1.81732	0.48573	15.7344	4.22874e-11	7.38634e-07	15.7753
439921	MXRA7	-0.752501	4.80555	-16.0406	3.16846e-11	5.53435e-07	15.7749
388536	ZNF790	1.68156	0.0682107	15.7407	4.20386e-11	7.34288e-07	15.7698
54976	C20orf27	-0.475617	6.52916	-16.5452	1.98964e-11	3.47531e-07	15.7656
1523	CUX1	-0.456721	7.63948	-16.8376	1.52821e-11	2.66932e-07	15.7622
38	ACAT1	-0.454683	6.20695	-16.4311	2.20783e-11	3.85641e-07	15.7594
6018	RLF	0.44961	6.91024	16.6623	1.78919e-11	3.12518e-07	15.7586
7096	TLR1	1.82006	1.05418	15.6915	4.40535e-11	7.69482e-07	15.756
2878	GPX3	1.8623	1.98956	15.7019	4.36183e-11	7.6188e-07	15.7554
7423	VEGFB	-0.642899	5.66523	-16.254	2.59834e-11	4.53852e-07	15.7501
1373	CPS1	1.60285	2.88204	15.7161	4.30316e-11	7.51633e-07	15.7381
9194	SLC16A7	-1.33692	4.95333	-15.9815	3.34871e-11	5.8492e-07	15.7342
7485	WRB	-1.26478	4.6964	-15.9366	3.49285e-11	6.10097e-07	15.7319
84733	CBX2	-0.810139	5.68059	-16.2051	2.71864e-11	4.74865e-07	15.7319
56990	CDC42SE2	-0.468047	6.97725	-16.6142	1.86882e-11	3.26426e-07	15.7225
7077	TIMP2	0.315551	7.20288	16.6718	1.7739e-11	3.09847e-07	15.7214
121268	RHEBL1	1.42494	3.7307	15.728	4.25474e-11	7.43175e-07	15.7203
3854	KRT6B	1.72786	0.607345	15.6398	4.62835e-11	8.08434e-07	15.7056
760	CA2	-0.473064	7.05836	-16.6119	1.87266e-11	3.27098e-07	15.7032
84823	LMNB2	-0.41924	8.78653	-17.0809	1.23083e-11	2.14989e-07	15.7023
1849	DUSP7	0.374927	7.42822	16.7405	1.66735e-11	2.91236e-07	15.6996
283349	RASSF3	0.533616	6.79105	16.548	1.98446e-11	3.46626e-07	15.6894
57574	MAR4	1.62347	4.55617	15.8925	3.64113e-11	6.35996e-07	15.6834
7464	CORO2A	-0.422538	7.15774	-16.6125	1.87173e-11	3.26935e-07	15.678
144348	ZNF664	-0.371722	8.10631	-16.8712	1.48295e-11	2.59027e-07	15.6752
10794	ZNF460	1.34827	3.05645	15.6539	4.56614e-11	7.97568e-07	15.6623
64969	MRPS5	-0.426613	6.09545	-16.3126	2.46169e-11	4.29983e-07	15.6616
140775	SMCR8	0.503995	6.70336	16.4963	2.08022e-11	3.63351e-07	15.6573
7153	TOP2A	-0.315236	8.66032	-16.9861	1.33863e-11	2.33819e-07	15.6422
2258	FGF13	-1.3768	2.9723	-15.5943	4.83425e-11	8.44399e-07	15.6272
23303	KIF13B	0.682547	6.0087	16.2463	2.61696e-11	4.57104e-07	15.613
639	PRDM1	1.51697	2.01878	15.5452	5.06767e-11	8.85169e-07	15.6064
2976	GTF3C2	-0.415466	6.98907	-16.5121	2.05037e-11	3.58139e-07	15.603
27090	ST6GALNAC4	-0.913006	5.6808	-16.0836	3.04361e-11	5.31628e-07	15.5981
7726	TRIM26	0.43654	7.39299	16.5966	1.89886e-11	3.31673e-07	15.594
55208	DCUN1D2	-0.665969	5.33328	-16.0088	3.26414e-11	5.70147e-07	15.5905
84293	FAM213A	-0.494036	6.54039	-16.3359	2.40931e-11	4.20835e-07	15.5905
23598	PATZ1	0.500994	6.20918	16.2808	2.5348e-11	4.42754e-07	15.5867
57699	CPNE5	1.91626	-0.00318647	15.553	5.02972e-11	8.78542e-07	15.5858
6095	RORA	1.66853	3.6406	15.6093	4.76535e-11	8.32364e-07	15.5671
55526	DHTKD1	-0.36061	7.47661	-16.5814	1.92522e-11	3.36278e-07	15.5635
147841	SPC24	-0.858035	5.21283	-15.9335	3.50297e-11	6.11863e-07	15.5561
10763	NES	-0.699773	6.73607	-16.3336	2.41438e-11	4.2172e-07	15.5295
9750	FAM65B	2.10328	0.644715	15.4831	5.37999e-11	9.39724e-07	15.5262
375449	MAST4	1.0559	7.42796	16.5475	1.98539e-11	3.46788e-07	15.5247
4660	PPP1R12B	0.664909	6.76822	16.3641	2.34779e-11	4.10088e-07	15.5203
4674	NAP1L2	-1.6263	3.41986	-15.5163	5.21067e-11	9.10147e-07	15.5185
11151	CORO1A	-1.07636	4.7995	-15.7291	4.25021e-11	7.42385e-07	15.5066
1939	EIF2D	-0.462684	6.27132	-16.1748	2.79615e-11	4.88403e-07	15.4925
166647	GPR125	-0.791976	6.22678	-16.1789	2.78545e-11	4.86535e-07	15.49
51181	DCXR	-0.653696	5.56827	-15.9565	3.42808e-11	5.98782e-07	15.4875
3418	IDH2	-0.98013	4.71114	-15.6771	4.46633e-11	7.80134e-07	15.4848
7056	THBD	-0.440488	7.57707	-16.5289	2.01931e-11	3.52713e-07	15.4825
51133	KCTD3	-0.34576	7.7058	-16.5424	1.99474e-11	3.48422e-07	15.4774
56886	UGGT1	-0.416526	8.04821	-16.646	1.8157e-11	3.17147e-07	15.4759
3985	LIMK2	0.352259	7.04714	16.4026	2.26632e-11	3.95858e-07	15.4675
7110	TMF1	0.45921	6.46784	16.2165	2.68993e-11	4.69849e-07	15.4663
8438	RAD54L	-0.794538	5.36854	-15.8759	3.69851e-11	6.46018e-07	15.4633
26	AOC1	2.0359	1.13344	15.3952	5.85708e-11	1.02306e-06	15.4618
9801	MRPL19	-0.342217	6.84554	-16.3264	2.43043e-11	4.24523e-07	15.4596
51205	ACP6	-0.60628	5.67263	-15.9484	3.4542e-11	6.03346e-07	15.456
80224	NUBPL	-0.775109	5.6218	-15.9276	3.52246e-11	6.15268e-07	15.4538
10867	TSPAN9	-1.06116	4.79621	-15.6855	4.43072e-11	7.73914e-07	15.4441
51421	AMOTL2	0.417472	8.48984	16.7384	1.67052e-11	2.9179e-07	15.44
57158	JPH2	0.430192	6.62332	16.2252	2.66852e-11	4.6611e-07	15.4199
6666	SOX12	-0.673443	5.96788	-15.9999	3.29126e-11	5.74884e-07	15.416
55315	SLC29A3	-0.8818	5.30347	-15.802	3.96625e-11	6.92785e-07	15.4046
101928676	MAEA	-0.463636	6.57243	-16.1913	2.75347e-11	4.80948e-07	15.4036
195814	SDR16C5	1.11436	5.08205	15.7135	4.31384e-11	7.53498e-07	15.4033
6533	SLC6A6	-0.39294	7.01289	-16.3096	2.46829e-11	4.31136e-07	15.3999
260425	MAGI3	-0.870391	5.56267	-15.8575	3.76331e-11	6.57337e-07	15.3946
9685	CLINT1	-0.291001	7.86196	-16.5047	2.06429e-11	3.6057e-07	15.3914
128272	ARHGEF19	-1.2658	5.13265	-15.7191	4.29101e-11	7.4951e-07	15.388
11234	HPS5	0.438713	7.02247	16.3064	2.47569e-11	4.32428e-07	15.3859
8976	WASL	0.321033	7.61556	16.4349	2.20017e-11	3.84304e-07	15.3771
5160	PDHA1	-0.398944	6.90597	-16.2369	2.63961e-11	4.61061e-07	15.3674
284009	METTL16	-0.419886	6.69411	-16.1642	2.82367e-11	4.9321e-07	15.3381
4628	MYH10	-0.977324	6.39581	-16.0033	3.28104e-11	5.73099e-07	15.3286
28983	TMPRSS11E	-1.52299	2.4684	-15.2633	6.65981e-11	1.16327e-06	15.3217
6707	SPRR3	2.77691	0.876834	15.2734	6.59427e-11	1.15182e-06	15.313
200504	GKN2	1.84455	0.582858	15.2506	6.74264e-11	1.17774e-06	15.3128
2821	GPI	-0.400487	7.76594	-16.3957	2.28069e-11	3.98369e-07	15.3102
94241	TP53INP1	1.35057	3.11185	15.2747	6.58576e-11	1.15033e-06	15.3047
83540	NUF2	-0.54098	6.21767	-15.9638	3.40463e-11	5.94686e-07	15.3034
1540	CYLD	0.676808	6.82711	16.1297	2.91576e-11	5.09295e-07	15.2999
8204	NRIP1	0.551355	6.99648	16.2079	2.71162e-11	4.73638e-07	15.2975
55905	RNF114	0.41655	7.34365	16.2899	2.5136e-11	4.3905e-07	15.2914
91683	SYT12	-1.38691	2.45412	-15.2237	6.92272e-11	1.20919e-06	15.2903
79098	C1orf116	0.385841	9.1334	16.7369	1.67281e-11	2.9219e-07	15.285
57016	AKR1B10	-2.04907	0.56765	-15.2424	6.79702e-11	1.18724e-06	15.2841
201562	PTPLB	-0.419847	8.07429	-16.4535	2.16302e-11	3.77815e-07	15.2824
5825	ABCD3	-0.669885	6.59197	-16.0534	3.13068e-11	5.46836e-07	15.2817
154064	RAET1L	1.38152	3.75473	15.3163	6.32393e-11	1.1046e-06	15.2806
5347	PLK1	-0.4191	7.40849	-16.2729	2.55331e-11	4.45986e-07	15.274
100996825	IQSEC3	2.36577	1.01308	15.2056	7.04668e-11	1.23084e-06	15.2535
5090	PBX3	-0.5708	6.02785	-15.8301	3.86214e-11	6.74601e-07	15.2446
84335	AKT1S1	-0.458348	6.9898	-16.1307	2.91289e-11	5.08795e-07	15.2409
80020	FOXRED2	-0.571557	5.87931	-15.8094	3.93843e-11	6.87925e-07	15.2389
53405	CLIC5	2.19881	0.530907	15.1875	7.17232e-11	1.25279e-06	15.2366
5998	RGS3	-0.690733	6.43886	-15.9435	3.47039e-11	6.06172e-07	15.232
80853	KDM7A	1.13427	4.66668	15.4579	5.51262e-11	9.62889e-07	15.2168
57546	PDP2	0.667845	6.28273	15.8936	3.63736e-11	6.35338e-07	15.2168
23053	ZSWIM8	0.80361	6.1454	15.8394	3.82811e-11	6.68656e-07	15.2161
347862	PDDC1	-0.610094	6.58014	-16.0007	3.28894e-11	5.7448e-07	15.2154
51071	DERA	-0.531004	6.1728	-15.8571	3.76478e-11	6.57593e-07	15.2129
3229	HOXC13	-0.689606	6.29965	-15.9307	3.51245e-11	6.13519e-07	15.208
140686	WFDC3	1.54965	0.700742	15.1377	7.53238e-11	1.31568e-06	15.204
159371	SLC35G1	-0.673427	5.41228	-15.65	4.58349e-11	8.00598e-07	15.1995
6361	CCL17	2.79227	0.285986	15.1711	7.28932e-11	1.27323e-06	15.196
3614	IMPDH1	-0.556598	6.33235	-15.8942	3.63521e-11	6.34962e-07	15.1932
1738	DLD	-0.414902	7.11601	-16.1085	2.97386e-11	5.19444e-07	15.1929
65244	SPATS2	-0.459003	6.51182	-15.9393	3.4841e-11	6.08568e-07	15.1864
83463	MXD3	-1.29363	3.76185	-15.2199	6.94842e-11	1.21368e-06	15.1804
84667	HES7	1.88328	2.26279	15.1226	7.64518e-11	1.33538e-06	15.1774
8841	HDAC3	-0.398556	6.43749	-15.9104	3.58002e-11	6.25321e-07	15.1704
4478	MSN	-0.361458	7.75931	-16.2493	2.6097e-11	4.55837e-07	15.1627
1869	E2F1	-0.599404	6.17976	-15.7986	3.97905e-11	6.95021e-07	15.1616
4091	SMAD6	-0.992765	5.06727	-15.534	5.1226e-11	8.94765e-07	15.154
27436	EML4	-0.461395	7.35634	-16.1206	2.94044e-11	5.13606e-07	15.1491
83548	COG3	0.412414	6.66061	15.9535	3.43795e-11	6.00506e-07	15.1427
221472	FGD2	1.71074	2.33701	15.0826	7.95281e-11	1.38912e-06	15.1416
55352	COPRS	-0.505661	5.53764	-15.6099	4.76252e-11	8.3187e-07	15.1408
5718	PSMD12	-0.555946	6.93591	-16.0078	3.26725e-11	5.7069e-07	15.1386
23137	SMC5	-0.477547	7.57754	-16.1737	2.79899e-11	4.889e-07	15.1352
3659	IRF1	0.439541	6.95974	15.9906	3.32027e-11	5.79952e-07	15.1276
9267	CYTH1	0.457282	6.73139	15.9443	3.46759e-11	6.05685e-07	15.1191
51646	YPEL5	0.612742	6.22589	15.7751	4.06837e-11	7.10622e-07	15.113
93010	B3GNT7	0.809188	5.7291	15.6735	4.4816e-11	7.82801e-07	15.1092
6415	SEPW1	-0.675934	5.45205	-15.5634	4.97971e-11	8.69807e-07	15.1036
655	BMP7	-0.883972	5.87052	-15.6929	4.3992e-11	7.68408e-07	15.102
148479	PHF13	-0.688586	6.07746	-15.7138	4.31277e-11	7.53312e-07	15.1011
5236	PGM1	-0.476227	6.22906	-15.7602	4.12661e-11	7.20795e-07	15.0932
5360	PLTP	-0.559132	6.27118	-15.7796	4.05134e-11	7.07648e-07	15.093
5723	PSPH	-0.691033	5.7172	-15.5662	4.96614e-11	8.67437e-07	15.0664
102465472	SLC16A3	0.5897	6.18061	15.7411	4.20223e-11	7.34003e-07	15.0658
11247	NXPH4	-1.13183	4.92695	-15.2932	6.46816e-11	1.12979e-06	15.0312
26115	TANC2	-1.03126	6.24712	-15.6798	4.45489e-11	7.78136e-07	15.0289
7029	TFDP2	-0.742911	5.81657	-15.5404	5.09079e-11	8.89208e-07	15.0241
84320	ACBD6	-0.471866	6.09032	-15.6357	4.64654e-11	8.11611e-07	15.0031
160	AP2A1	-0.467727	7.19218	-15.931	3.51128e-11	6.13315e-07	15.0012
9649	RALGPS1	-0.799325	5.51207	-15.3961	5.85227e-11	1.02222e-06	14.998
126282	TNFAIP8L1	-0.822782	5.21631	-15.369	6.0079e-11	1.0494e-06	14.9898
147495	APCDD1	1.08637	5.56189	15.5003	5.29163e-11	9.2429e-07	14.97
3363	HTR7	-0.716445	4.69773	-15.2415	6.8029e-11	1.18826e-06	14.9657
90507	SCRN2	-0.915244	5.04216	-15.2717	6.60503e-11	1.1537e-06	14.9657
3037	HAS2	0.769794	4.61911	15.2717	6.60503e-11	1.1537e-06	14.9641
201595	STT3B	-0.357387	7.54832	-15.9886	3.32655e-11	5.81048e-07	14.9632
259217	HSPA12A	-0.823824	5.34406	-15.3984	5.83908e-11	1.01991e-06	14.95
5916	RARG	-0.376143	7.71339	-15.9999	3.2914e-11	5.74909e-07	14.9345
57678	GPAM	-0.701815	6.17127	-15.5825	4.88909e-11	8.53978e-07	14.9283
23062	GGA2	-0.384504	7.34316	-15.895	3.63227e-11	6.34449e-07	14.9135
1108	CHD4	-0.318304	8.37343	-16.1441	2.87697e-11	5.0252e-07	14.9029
406	ARNTL	0.776753	4.98379	15.1802	7.22415e-11	1.26184e-06	14.8991
26504	CNNM4	-0.651143	6.1875	-15.5485	5.05177e-11	8.82392e-07	14.8952
64087	MCCC2	-0.299826	7.3845	-15.8794	3.68635e-11	6.43894e-07	14.8912
51312	SLC25A37	0.579248	6.68747	15.712	4.32026e-11	7.5462e-07	14.8898
1296	COL8A2	-1.63529	2.15895	-14.8196	1.03312e-10	1.80455e-06	14.887
400916	CHCHD10	-0.738161	5.05927	-15.1987	7.09439e-11	1.23918e-06	14.8803
6715	SRD5A1	-0.507459	6.46109	-15.6038	4.79059e-11	8.36773e-07	14.8789
7980	TFPI2	0.481841	6.4681	15.6069	4.77612e-11	8.34245e-07	14.8726
8495	PPFIBP2	-1.2692	4.20909	-14.9793	8.80963e-11	1.53878e-06	14.863
51426	POLK	0.753959	5.66468	15.3465	6.14064e-11	1.07259e-06	14.8621
843	CASP10	0.845999	5.05543	15.1892	7.16051e-11	1.25073e-06	14.8603
81888	HYI	0.879792	4.04823	14.975	8.84683e-11	1.54528e-06	14.8508
5048	PAFAH1B1	-0.235039	8.02563	-15.995	3.3064e-11	5.77528e-07	14.8439
2512	FTL	-0.843009	4.22002	-14.9843	8.766e-11	1.53116e-06	14.8431
283849	EXOC3L1	1.71257	2.80542	14.7881	1.06635e-10	1.86259e-06	14.833
961	CD47	0.363008	7.75981	15.9016	3.60999e-11	6.30557e-07	14.8329
146802	SLC47A2	-1.45696	2.44685	-14.7658	1.09049e-10	1.90475e-06	14.8318
48	ACO1	-1.15223	4.33659	-14.9978	8.64882e-11	1.51069e-06	14.828
2700	GJA3	-1.24692	2.95687	-14.7801	1.07492e-10	1.87756e-06	14.822
4524	MTHFR	0.704938	5.41768	15.2017	7.07359e-11	1.23554e-06	14.8197
26053	AUTS2	-0.447115	6.67189	-15.646	4.60086e-11	8.03632e-07	14.8192
51196	PLCE1	-1.40984	3.4124	-14.82	1.0327e-10	1.80382e-06	14.8142
2799	GNS	0.338649	7.93345	15.9217	3.54218e-11	6.18713e-07	14.8111
22824	HSPA4L	-1.03386	4.94893	-15.083	7.94995e-11	1.38862e-06	14.8047
54847	SIDT1	1.74306	2.02715	14.7478	1.11038e-10	1.93951e-06	14.8019
159090	FAM122B	-0.398133	6.79438	-15.6254	4.6922e-11	8.19587e-07	14.7959
118932	ANKRD22	-0.684837	5.27183	-15.2043	7.05514e-11	1.23232e-06	14.7904
10170	DHRS9	2.21594	0.956421	14.7238	1.13755e-10	1.98696e-06	14.7811
5594	MAPK1	-0.267971	8.62324	-16.0766	3.06358e-11	5.35115e-07	14.7801
6925	TCF4	-0.683158	5.92129	-15.3489	6.12679e-11	1.07017e-06	14.7783
6655	SOS2	0.691685	6.02315	15.3842	5.91984e-11	1.03402e-06	14.7768
5955	RCN2	-0.661007	6.44115	-15.4942	5.32284e-11	9.29741e-07	14.7767
57514	ARHGAP31	1.09344	4.52948	14.9497	9.0721e-11	1.58462e-06	14.7729
9641	IKBKE	0.567699	6.12299	15.437	5.6251e-11	9.82536e-07	14.7684
123720	WHAMM	0.648446	5.61925	15.2774	6.56881e-11	1.14737e-06	14.7625
80820	EEPD1	-0.925811	4.36731	-14.9407	9.1544e-11	1.599e-06	14.7601
9819	TSC22D2	0.588251	6.68781	15.5812	4.89543e-11	8.55085e-07	14.7522
146050	ZSCAN29	0.42167	7.04408	15.6549	4.56174e-11	7.96798e-07	14.7378
3998	LMAN1	-0.284531	8.22869	-15.9211	3.54411e-11	6.19049e-07	14.7256
36	ACADSB	-0.770014	5.22587	-15.0785	7.98518e-11	1.39477e-06	14.7071
116447	TOP1MT	-0.548627	5.68803	-15.209	7.02286e-11	1.22668e-06	14.6953
27291	R3HCC1L	0.675195	6.12894	15.3518	6.10952e-11	1.06715e-06	14.6902
54677	CROT	-0.635798	6.19533	-15.3474	6.13548e-11	1.07168e-06	14.6816
54891	INO80D	0.902548	6.34441	15.3903	5.88503e-11	1.02794e-06	14.6798
55331	ACER3	-0.516751	7.13974	-15.5891	4.85845e-11	8.48626e-07	14.679
133619	PRRC1	-0.327247	7.49636	-15.6768	4.46766e-11	7.80367e-07	14.6736
873	CBR1	-0.476771	5.96988	-15.2646	6.65143e-11	1.16181e-06	14.6593
80724	ACAD10	-0.596924	6.15435	-15.3081	6.37477e-11	1.11348e-06	14.6501
9927	MFN2	-0.262455	8.32913	-15.871	3.71548e-11	6.48983e-07	14.6487
26085	KLK13	0.860243	5.26974	15.0752	8.01136e-11	1.39934e-06	14.6276
9401	RECQL4	-0.641368	6.4946	-15.3748	5.97414e-11	1.0435e-06	14.625
5414	SEP4	1.78831	0.400681	14.598	1.29204e-10	2.25681e-06	14.6236
6241	RRM2	-0.465183	6.98434	-15.5009	5.28817e-11	9.23685e-07	14.6194
51129	ANGPTL4	1.31252	3.61154	14.6602	1.21305e-10	2.11883e-06	14.6148
55143	CDCA8	-0.399662	6.87877	-15.4685	5.45599e-11	9.52998e-07	14.5985
24137	KIF4A	-0.541707	6.05872	-15.2091	7.02228e-11	1.22658e-06	14.5837
1152	CKB	-0.534755	6.26725	-15.2725	6.59973e-11	1.15277e-06	14.5798
92815	HIST3H2A	0.772616	4.51739	14.7898	1.0645e-10	1.85936e-06	14.5679
63874	ABHD4	-0.398472	7.00577	-15.4371	5.62448e-11	9.82428e-07	14.5606
210	ALAD	-0.492075	6.55777	-15.3158	6.32716e-11	1.10516e-06	14.5507
7298	TYMS	-0.585114	5.82846	-15.096	7.84841e-11	1.37088e-06	14.547
63027	SLC22A23	-1.00479	4.41934	-14.7412	1.11782e-10	1.95249e-06	14.5439
9052	GPRC5A	0.387357	9.34015	16.0348	3.18564e-11	5.56436e-07	14.5435
29901	SAC3D1	-0.74998	5.79779	-15.0719	8.03722e-11	1.40386e-06	14.5315
57679	ALS2	0.402237	6.95605	15.4003	5.82855e-11	1.01807e-06	14.5025
81849	ST6GALNAC5	0.496256	6.20437	15.215	6.98156e-11	1.21947e-06	14.4952
1654	DDX3X	-0.346814	8.01163	-15.6345	4.65169e-11	8.1251e-07	14.4928
55568	GALNT10	-0.84765	5.38038	-14.9562	9.01411e-11	1.57449e-06	14.4747
57222	ERGIC1	-0.422661	7.19489	-15.4152	5.745e-11	1.00348e-06	14.4727
1263	PLK3	0.829471	5.32913	14.9095	9.44345e-11	1.64949e-06	14.4723
91694	LONRF1	0.776203	4.99119	14.7671	1.08905e-10	1.90224e-06	14.4693
54436	SH3TC1	0.923945	4.71143	14.7403	1.11879e-10	1.95419e-06	14.4674
56952	PRTFDC1	-1.28714	3.93084	-14.5548	1.35014e-10	2.3583e-06	14.4662
197259	MLKL	0.410217	6.66523	15.3	6.42561e-11	1.12236e-06	14.4659
9632	SEC24C	-0.243915	8.04029	-15.6164	4.73305e-11	8.26722e-07	14.4643
51734	MSRB1	-0.570046	5.88423	-15.0232	8.43376e-11	1.47313e-06	14.4606
11119	BTN3A1	0.821301	5.04901	14.7786	1.07652e-10	1.88036e-06	14.4557
55561	CDC42BPG	-0.464169	6.77015	-15.2822	6.53796e-11	1.14199e-06	14.4552
10999	SLC27A4	-0.368629	7.46773	-15.468	5.45872e-11	9.53474e-07	14.4543
56300	IL36G	1.61833	0.0958724	14.4323	1.53012e-10	2.67267e-06	14.4528
124997	WDR81	0.542734	7.32545	15.4383	5.61769e-11	9.81241e-07	14.4518
101929740	ZNF37A	0.792603	6.21597	15.1237	7.63665e-11	1.33389e-06	14.4477
10422	UBAC1	-0.459737	7.00412	-15.3282	6.25141e-11	1.09193e-06	14.4347
401541	CENPP	-0.808993	5.03143	-14.7789	1.07618e-10	1.87977e-06	14.4269
29993	PACSIN1	-1.566	1.66587	-14.3634	1.64253e-10	2.86901e-06	14.4219
150465	TTL	-0.39559	6.94561	-15.2916	6.47812e-11	1.13153e-06	14.4108
6541	SLC7A1	-0.289087	9.33969	-15.9064	3.59365e-11	6.27703e-07	14.4078
1119	CHKA	-0.729033	4.34727	-14.6001	1.2893e-10	2.25202e-06	14.4021
10135	NAMPT	0.511523	6.14234	15.0571	8.15591e-11	1.42459e-06	14.3993
144811	LACC1	0.78077	5.7967	14.9585	8.99372e-11	1.57093e-06	14.3911
4680	CEACAM6	2.25558	2.27783	14.372	1.628e-10	2.84363e-06	14.3896
55222	LRRC20	-0.655703	6.11128	-15.0198	8.46217e-11	1.47809e-06	14.3788
10630	PDPN	-0.949675	3.79707	-14.4507	1.50154e-10	2.62274e-06	14.378
8148	TAF15	-0.440654	7.00466	-15.2715	6.60635e-11	1.15393e-06	14.3674
5271	SERPINB8	0.354389	7.05587	15.2797	6.55377e-11	1.14475e-06	14.3519
146223	CMTM4	-0.347324	7.87385	-15.4518	5.54502e-11	9.68548e-07	14.3427
64403	CDH24	-0.858387	5.85164	-14.9164	9.37879e-11	1.63819e-06	14.3424
57449	PLEKHG5	0.448145	7.04406	15.2692	6.62122e-11	1.15653e-06	14.3294
23383	MAU2	0.391089	6.84288	15.1987	7.09418e-11	1.23914e-06	14.3274
118980	SFXN2	-0.93227	4.99446	-14.6483	1.22784e-10	2.14467e-06	14.318
3832	KIF11	-0.334947	7.91388	-15.4295	5.66568e-11	9.89624e-07	14.3087
8091	HMGA2	0.374131	7.40456	15.33	6.23999e-11	1.08994e-06	14.3074
3156	HMGCR	0.323325	8.14934	15.4497	5.55651e-11	9.70556e-07	14.2965
9021	SOCS3	1.01574	4.78802	14.5321	1.38162e-10	2.41328e-06	14.296
3070	HELLS	-0.481132	6.7578	-15.124	7.63494e-11	1.33359e-06	14.2945
5205	ATP8B1	-0.42052	7.33453	-15.2715	6.60655e-11	1.15397e-06	14.289
8697	CDC23	-0.344226	7.07523	-15.2056	7.0467e-11	1.23085e-06	14.286
140711	TLDC2	1.65208	0.970591	14.2319	1.88189e-10	3.2871e-06	14.2822
204010	RPSAP52	0.976817	4.10597	14.4718	1.46947e-10	2.56673e-06	14.2821
9648	GCC2	0.878696	6.09922	14.9173	9.36975e-11	1.63661e-06	14.2802
255488	RNF144B	0.483399	6.46049	15.0244	8.42403e-11	1.47143e-06	14.2791
55930	MYO5C	0.701836	5.27848	14.673	1.19742e-10	2.09153e-06	14.2724
359948	IRF2BP2	0.340189	7.7531	15.3636	6.03974e-11	1.05496e-06	14.2721
11100	HNRNPUL1	-0.316123	7.80239	-15.3659	6.0262e-11	1.0526e-06	14.2688
55689	YEATS2	0.483646	7.15345	15.2113	7.00716e-11	1.22394e-06	14.2688
9388	LIPG	0.350633	8.43698	15.5202	5.19098e-11	9.06709e-07	14.2663
26262	TSPAN17	-0.369329	6.89545	-15.1268	7.61336e-11	1.32983e-06	14.2609
6875	TAF4B	0.635427	5.90746	14.8611	9.91053e-11	1.73107e-06	14.2473
51332	SPTBN5	1.22109	2.97677	14.2462	1.85411e-10	3.23858e-06	14.2471
57414	RHBDD2	-0.408737	6.77643	-15.0865	7.92236e-11	1.3838e-06	14.2458
7837	PXDN	-0.986583	5.60917	-14.6724	1.19821e-10	2.09291e-06	14.2344
9985	REC8	1.65182	2.9847	14.2318	1.88196e-10	3.28722e-06	14.2303
114884	OSBPL10	0.485787	6.44531	14.9989	8.63975e-11	1.5091e-06	14.2234
10767	HBS1L	-0.556019	6.00808	-14.8616	9.90605e-11	1.73029e-06	14.2227
587	BCAT2	-0.862826	4.9284	-14.5322	1.38154e-10	2.41313e-06	14.2212
4665	NAB2	-0.474108	6.7314	-15.0475	8.23338e-11	1.43812e-06	14.2145
80326	WNT10A	-0.467865	7.33827	-15.1991	7.09153e-11	1.23868e-06	14.2133
23109	DDN	-1.0157	4.48453	-14.4422	1.51478e-10	2.64587e-06	14.2068
3656	IRAK2	2.23923	1.54175	14.1805	1.98518e-10	3.46751e-06	14.2022
302	ANXA2	0.576731	6.56383	15.0038	8.59814e-11	1.50184e-06	14.2004
10804	GJB6	-2.11503	2.21996	-14.1626	2.02257e-10	3.53283e-06	14.1785
79874	RABEP2	-0.694899	5.83108	-14.7563	1.10094e-10	1.923e-06	14.1753
6612	SUMO2	-0.348525	6.70735	-15.0117	8.53102e-11	1.49011e-06	14.1693
9133	CCNB2	-0.451234	6.4305	-14.9161	9.38124e-11	1.63862e-06	14.165
7572	ZNF24	0.295445	7.9634	15.3022	6.41136e-11	1.11987e-06	14.1629
60312	AFAP1	0.454676	7.09027	15.0858	7.92769e-11	1.38473e-06	14.1612
100129271	C1orf68	2.07138	0.318816	14.1336	2.08461e-10	3.64119e-06	14.1442
23005	MAPKBP1	0.549623	6.83404	15.0213	8.44952e-11	1.47588e-06	14.1427
747	DAGLA	0.965198	4.63495	14.4146	1.55824e-10	2.72178e-06	14.1417
149478	BTBD19	1.94088	2.72775	14.1451	2.05989e-10	3.59801e-06	14.1398
3570	IL6R	-0.779883	5.28784	-14.5823	1.31278e-10	2.29303e-06	14.1396
57728	WDR19	0.833934	4.81808	14.4281	1.53681e-10	2.68434e-06	14.1386
23607	CD2AP	0.335066	7.49751	15.1661	7.32495e-11	1.27945e-06	14.1346
79845	RNF122	1.15773	2.01182	14.0898	2.18235e-10	3.81191e-06	14.1318
9653	HS2ST1	-0.645173	6.41535	-14.8687	9.83556e-11	1.71798e-06	14.1315
3097	HIVEP2	0.878198	6.37806	14.843	1.00916e-10	1.7627e-06	14.1301
91647	ATPAF2	-0.639495	5.24304	-14.5584	1.3451e-10	2.34949e-06	14.1277
6240	RRM1	-0.405898	7.82013	-15.2228	6.92857e-11	1.21021e-06	14.1275
81620	CDT1	-0.401337	6.9579	-15.0038	8.59771e-11	1.50176e-06	14.1159
11012	KLK11	0.85974	5.16996	14.53	1.38465e-10	2.41857e-06	14.1135
5422	POLA1	-0.327932	6.88706	-14.9884	8.7299e-11	1.52485e-06	14.1046
59348	ZNF350	1.07375	4.47149	14.3191	1.71925e-10	3.00301e-06	14.1043
91947	ARRDC4	0.607097	6.19776	14.8308	1.02156e-10	1.78435e-06	14.0963
22849	CPEB3	0.790551	5.1949	14.5108	1.4121e-10	2.46651e-06	14.0928
26577	PCOLCE2	-1.83011	1.72463	-14.0573	2.25802e-10	3.94408e-06	14.091
9811	CTIF	0.557242	6.4871	14.8408	1.01142e-10	1.76664e-06	14.0844
51561	IL23A	2.24386	3.032	14.1103	2.13618e-10	3.73126e-06	14.0827
3397	ID1	-0.437216	6.72461	-14.9249	9.29899e-11	1.62425e-06	14.078
253635	GPATCH11	-0.689224	5.74563	-14.6054	1.28233e-10	2.23985e-06	14.0773
8626	TP63	0.309293	8.31482	15.3108	6.35779e-11	1.11052e-06	14.0712
9235	IL32	1.86997	1.38348	14.0374	2.30587e-10	4.02767e-06	14.0649
23108	RAP1GAP2	0.373561	6.91922	14.9702	8.88964e-11	1.55275e-06	14.0613
598	BCL2L1	0.348848	7.88584	15.1965	7.10958e-11	1.24183e-06	14.0595
29109	FHOD1	-0.646023	6.08731	-14.7194	1.14261e-10	1.99579e-06	14.0564
3416	IDE	-0.359246	7.47428	-15.0678	8.06993e-11	1.40957e-06	14.0536
1763	DNA2	-0.59162	6.314	-14.7682	1.08787e-10	1.90019e-06	14.0458
9831	ZNF623	0.554344	6.3946	14.7999	1.0538e-10	1.84068e-06	14.0418
1573	CYP2J2	1.43696	2.49609	14.0232	2.34045e-10	4.08806e-06	14.032
90624	LYRM7	-0.626784	6.20978	-14.7264	1.13458e-10	1.98176e-06	14.0311
199857	ALG14	-1.18564	3.19914	-14.0549	2.26383e-10	3.95423e-06	14.026
8424	BBOX1	-1.90073	0.898097	-14.0131	2.36542e-10	4.13167e-06	14.026
7329	UBE2I	-0.411995	6.87156	-14.8926	9.60332e-11	1.67741e-06	14.0144
9517	SPTLC2	0.35639	7.75521	15.0915	7.88353e-11	1.37702e-06	14.0096
5601	MAPK9	-0.345157	6.95505	-14.9084	9.4536e-11	1.65126e-06	14.0056
8816	DCAF5	0.464196	6.67918	14.8353	1.01702e-10	1.77643e-06	13.9954
1185	CLCN6	0.637107	5.7231	14.524	1.39322e-10	2.43354e-06	13.9913
375298	CERKL	-1.0693	4.53243	-14.2021	1.94109e-10	3.3905e-06	13.9767
84747	UNC119B	-0.527118	6.98632	-14.8887	9.64162e-11	1.6841e-06	13.975
63967	CLSPN	-0.498624	6.43874	-14.7195	1.14255e-10	1.9957e-06	13.9719
10768	AHCYL1	-0.359137	7.598	-15.0201	8.46014e-11	1.47773e-06	13.9651
79068	FTO	-0.552311	6.16581	-14.638	1.24065e-10	2.16704e-06	13.9628
6405	SEMA3F	-0.596044	6.17052	-14.6627	1.20998e-10	2.11346e-06	13.9502
64115	C10orf54	0.444976	7.49107	14.9846	8.76313e-11	1.53066e-06	13.9374
27077	B9D1	-0.907464	3.94521	-14.0727	2.22197e-10	3.88112e-06	13.9361
4338	MOCS2	-0.558276	6.00476	-14.5853	1.30881e-10	2.2861e-06	13.9356
79175	ZNF343	0.801101	5.19186	14.3632	1.64289e-10	2.86964e-06	13.9343
79933	SYNPO2L	1.67767	-0.100979	13.9622	2.49586e-10	4.35952e-06	13.93
261726	TIPRL	-0.460502	6.4859	-14.6975	1.16816e-10	2.04042e-06	13.9191
11004	KIF2C	-0.331865	6.80139	-14.7908	1.06338e-10	1.85741e-06	13.9158
51361	HOOK1	-0.612405	6.21772	-14.61	1.27641e-10	2.22951e-06	13.913
1917	EEF1A2	-0.418598	6.94246	-14.8107	1.04235e-10	1.82068e-06	13.9107
200316	APOBEC3F	0.917243	3.77746	14.0349	2.31175e-10	4.03793e-06	13.9046
56941	HMCES	-0.378229	6.66851	-14.7272	1.13366e-10	1.98016e-06	13.8978
11194	ABCB8	-0.536262	6.59598	-14.7018	1.16313e-10	2.03164e-06	13.8957
7099	TLR4	1.95206	1.12985	13.8759	2.73453e-10	4.77641e-06	13.8953
221184	CPNE2	-0.436725	6.28768	-14.6078	1.27925e-10	2.23447e-06	13.8896
162	AP1B1	-0.321314	7.8402	-15.0081	8.56109e-11	1.49537e-06	13.8862
64221	ROBO3	1.6368	3.2233	13.9271	2.59012e-10	4.52417e-06	13.8762
5165	PDK3	-1.70065	2.92064	-13.8925	2.68675e-10	4.69294e-06	13.8745
1031	CDKN2C	-0.98364	5.1532	-14.2058	1.93347e-10	3.37719e-06	13.8687
5881	RAC3	-1.01267	4.4045	-14.0857	2.19191e-10	3.82861e-06	13.8666
254531	LPCAT4	0.387827	6.88846	14.7752	1.08019e-10	1.88677e-06	13.8604
80005	DOCK5	0.513401	8.15277	15.0666	8.07918e-11	1.41119e-06	13.8505
101060405	RRN3P3	1.31173	3.08732	13.8964	2.67579e-10	4.6738e-06	13.8489
9783	RIMS3	-1.38605	3.12592	-13.8838	2.71175e-10	4.73661e-06	13.8471
23649	POLA2	-0.468931	6.58144	-14.6485	1.22755e-10	2.14416e-06	13.8306
54478	FAM64A	-0.85315	5.0077	-14.1876	1.97059e-10	3.44203e-06	13.8267
84216	TMEM117	-1.13471	4.41329	-14.0313	2.32071e-10	4.05358e-06	13.7997
9094	UNC119	-0.688245	5.94138	-14.4339	1.52762e-10	2.66829e-06	13.7989
27101	CACYBP	-0.515884	5.95037	-14.4334	1.52854e-10	2.6699e-06	13.7953
2339	FNTA	0.757541	5.63391	14.3654	1.63916e-10	2.86311e-06	13.7933
80315	CPEB4	1.19886	4.24363	14.0163	2.35752e-10	4.11788e-06	13.7868
5794	PTPRH	1.54919	1.40348	13.7693	3.06322e-10	5.35052e-06	13.7859
55683	KANSL3	0.369587	6.93747	14.7026	1.16221e-10	2.03004e-06	13.7823
825	CAPN3	1.50079	0.200016	13.809	2.93611e-10	5.1285e-06	13.7808
101927266	IFT122	-0.828747	4.96639	-14.1253	2.10286e-10	3.67306e-06	13.7764
1009	CDH11	-1.5101	3.02655	-13.8066	2.94365e-10	5.14168e-06	13.7732
5055	SERPINB2	0.518252	7.48898	14.8155	1.03744e-10	1.8121e-06	13.7728
619279	ZNF704	0.487696	8.05375	14.9362	9.19535e-11	1.60615e-06	13.7725
8402	SLC25A11	-0.468094	6.4263	-14.553	1.35259e-10	2.36257e-06	13.7689
9175	MAP3K13	0.499914	5.78042	14.3824	1.61074e-10	2.81349e-06	13.7599
55746	NUP133	-0.328414	7.6298	-14.8273	1.02517e-10	1.79067e-06	13.7554
9926	LPGAT1	-0.528086	7.60756	-14.7876	1.06689e-10	1.86354e-06	13.7412
6102	RP2	0.542769	6.50634	14.5243	1.39274e-10	2.43269e-06	13.738
9706	ULK2	0.616975	5.94505	14.353	1.66027e-10	2.9e-06	13.7341
1749	DLX5	-1.93981	1.68992	-13.7284	3.20028e-10	5.58993e-06	13.7239
9063	PIAS2	-0.835582	5.12652	-14.132	2.08827e-10	3.64759e-06	13.7192
81563	C1orf21	-0.82469	6.35614	-14.4418	1.5154e-10	2.64696e-06	13.7157
284611	FAM102B	-0.9014	5.45174	-14.1949	1.95563e-10	3.4159e-06	13.7077
11152	WDR45	0.855873	4.13265	13.9039	2.65441e-10	4.63646e-06	13.7049
10056	FARSB	-0.437113	6.64328	-14.5482	1.35923e-10	2.37417e-06	13.7028
3710	ITPR3	0.3704	8.66409	15.0384	8.308e-11	1.45116e-06	13.6948
157313	CDCA2	-0.432969	6.87841	-14.6014	1.28766e-10	2.24915e-06	13.6947
8988	HSPB3	-1.36876	0.169041	-13.7343	3.18016e-10	5.55479e-06	13.684
4957	ODF2	-0.337942	7.41117	-14.7066	1.15754e-10	2.02187e-06	13.6774
54662	TBC1D13	-0.280495	7.2159	-14.6584	1.21523e-10	2.12265e-06	13.6757
27333	GOLIM4	-0.307879	7.26763	-14.6733	1.19716e-10	2.09107e-06	13.6717
8995	TNFSF18	2.13554	1.54825	13.6796	3.37206e-10	5.88997e-06	13.6674
81839	VANGL1	-0.254298	8.27403	-14.9085	9.45226e-11	1.65103e-06	13.6641
58472	SQRDL	0.570579	5.6335	14.1972	1.95084e-10	3.40753e-06	13.6437
6776	STAT5A	1.54695	1.19263	13.6316	3.55097e-10	6.20249e-06	13.6352
9270	ITGB1BP1	-0.387123	6.57608	-14.4501	1.50255e-10	2.6245e-06	13.6218
1945	EFNA4	-0.743014	4.59468	-13.9247	2.59659e-10	4.53546e-06	13.618
79022	TMEM106C	-0.395028	6.92426	-14.5201	1.39871e-10	2.44312e-06	13.6152
10903	MTMR11	0.895308	5.64954	14.1706	2.00565e-10	3.50327e-06	13.6111
26586	CKAP2	-0.274657	7.68665	-14.7049	1.15949e-10	2.02527e-06	13.6094
57214	KIAA1199	0.916655	5.41868	14.1471	2.05543e-10	3.59022e-06	13.6083
441518	FAM127C	-1.24342	3.07814	-13.6543	3.4651e-10	6.05248e-06	13.6068
9787	DLGAP5	-0.474989	6.82931	-14.4988	1.42952e-10	2.49694e-06	13.6026
10457	GPNMB	-0.407089	8.07219	-14.7543	1.10322e-10	1.92699e-06	13.5997
8347	HIST1H2BC	1.48938	0.725349	13.5996	3.67547e-10	6.41995e-06	13.5965
23457	ABCB9	-0.870049	4.25808	-13.8098	2.93377e-10	5.12442e-06	13.5928
1645	AKR1C1	-1.44002	1.19645	-13.5876	3.72348e-10	6.5038e-06	13.5888
4879	NPPB	1.72576	-0.190351	13.6568	3.45597e-10	6.03655e-06	13.5848
10785	WDR4	-0.52207	5.5163	-14.1607	2.02656e-10	3.53979e-06	13.5845
85450	ITPRIP	0.541164	6.94051	14.4936	1.43709e-10	2.51016e-06	13.5772
1944	EFNA3	-1.05802	3.66016	-13.6988	3.30355e-10	5.77032e-06	13.559
90861	HN1L	-0.28876	8.19537	-14.7814	1.07355e-10	1.87517e-06	13.5585
134429	STARD4	0.472137	7.27599	14.5051	1.42033e-10	2.48089e-06	13.5484
990	CDC6	-0.368288	7.36783	-14.5683	1.33169e-10	2.32606e-06	13.5466
1993	ELAVL2	-0.639881	5.38368	-14.0501	2.27512e-10	3.97395e-06	13.54
5690	PSMB2	-0.387729	7.31635	-14.5513	1.35494e-10	2.36667e-06	13.5381
79412	KREMEN2	-1.33193	4.77054	-13.8695	2.7532e-10	4.80901e-06	13.532
254887	ZDHHC23	-0.495467	6.25458	-14.259	1.8297e-10	3.19594e-06	13.5178
57188	ADAMTSL3	0.864054	4.79382	13.8978	2.6717e-10	4.66665e-06	13.5165
9473	THEMIS2	1.78623	3.12093	13.6008	3.67103e-10	6.41219e-06	13.5138
64376	IKZF5	0.388526	6.06642	14.227	1.89148e-10	3.30386e-06	13.5062
9753	ZSCAN12	1.18371	2.96199	13.5813	3.74911e-10	6.54857e-06	13.5029
100506558	MATN2	-0.292426	7.38544	-14.5445	1.36431e-10	2.38303e-06	13.502
7538	ZFP36	0.830946	5.73293	14.0845	2.19456e-10	3.83324e-06	13.4961
329	BIRC2	0.402377	7.30129	14.5124	1.4097e-10	2.46232e-06	13.4909
5361	PLXNA1	0.323239	8.88079	14.8847	9.67993e-11	1.69079e-06	13.4897
9601	PDIA4	-0.346808	7.78887	-14.6111	1.27497e-10	2.227e-06	13.4859
23264	ZC3H7B	0.337294	7.92482	14.6374	1.24138e-10	2.16831e-06	13.453
6941	TCF19	-0.560388	5.90702	-14.0766	2.21285e-10	3.86519e-06	13.4381
54913	RPP25	-0.485595	5.83522	-14.0972	2.1655e-10	3.78248e-06	13.4343
254427	PROSER2	0.310401	6.71538	14.3452	1.67355e-10	2.92319e-06	13.4318
54619	CCNJ	0.851155	4.56093	13.7551	3.10993e-10	5.43212e-06	13.4267
134218	DNAJC21	-0.456403	6.98986	-14.3643	1.64103e-10	2.86639e-06	13.4245
9037	SEMA5A	-0.626891	7.23933	-14.3942	1.59121e-10	2.77937e-06	13.4242
6744	SSFA2	0.284593	8.34294	14.6999	1.16541e-10	2.03562e-06	13.4216
5670	PSG2	0.909188	-1.70758	13.761	3.09043e-10	5.39805e-06	13.4148
11311	VPS45	-0.540716	6.33825	-14.1815	1.98309e-10	3.46387e-06	13.4127
64223	MLST8	-0.528983	6.23889	-14.1734	1.99987e-10	3.49317e-06	13.4127
2997	GYS1	-0.32203	7.28405	-14.4374	1.52225e-10	2.65891e-06	13.4089
118987	PDZD8	-0.481807	7.2195	-14.4184	1.55214e-10	2.71112e-06	13.4046
79993	ELOVL7	0.972611	5.02443	13.7968	2.97461e-10	5.19575e-06	13.4037
25998	IBTK	0.351096	7.16007	14.3989	1.58366e-10	2.76618e-06	13.4029
2052	EPHX1	-0.741995	5.28469	-13.8848	2.70885e-10	4.73154e-06	13.3965
163259	DENND2C	0.43816	6.71196	14.2929	1.76648e-10	3.08551e-06	13.392
23334	SZT2	0.866656	6.43637	14.1975	1.95036e-10	3.40669e-06	13.3904
8519	IFITM1	0.700892	5.21174	13.8659	2.76383e-10	4.82759e-06	13.3897
5058	PAK1	-0.578144	6.42072	-14.1679	2.01129e-10	3.51312e-06	13.3887
152006	RNF38	0.64287	5.48593	13.9322	2.57625e-10	4.49993e-06	13.3836
27037	TRMT2A	-0.479629	6.37729	-14.1851	1.97574e-10	3.45102e-06	13.3749
3400	ID4	-0.928399	3.86232	-13.6103	3.63331e-10	6.3463e-06	13.3749
8861	LDB1	-0.422438	6.65624	-14.249	1.84866e-10	3.22905e-06	13.3704
26010	SPATS2L	0.347265	7.68799	14.4835	1.45196e-10	2.53614e-06	13.3644
3320	HSP90AA1	-0.35913	7.1275	-14.3625	1.64404e-10	2.87165e-06	13.3605
6774	STAT3	0.351085	8.02254	14.5533	1.35213e-10	2.36177e-06	13.3602
57507	ZNF608	-1.60833	1.0915	-13.3929	4.60121e-10	8.03693e-06	13.3568
7728	ZNF175	0.869863	4.26441	13.6003	3.67268e-10	6.41507e-06	13.3443
135250	RAET1E	1.3104	3.23582	13.4395	4.37308e-10	7.63845e-06	13.3394
5654	HTRA1	-1.30399	3.06748	-13.4201	4.4666e-10	7.80181e-06	13.338
8776	MTMR1	0.358136	6.85443	14.2825	1.78571e-10	3.1191e-06	13.334
114991	ZNF618	-0.539036	6.68057	-14.1987	1.94794e-10	3.40247e-06	13.3333
9914	ATP2C2	-0.752566	4.90648	-13.7161	3.24256e-10	5.66378e-06	13.3309
8125	ANP32A	-0.401727	6.58143	-14.1899	1.96577e-10	3.4336e-06	13.3254
2706	GJB2	-0.355599	6.72285	-14.2452	1.85605e-10	3.24197e-06	13.3243
29116	MYLIP	-0.758907	4.35926	-13.6221	3.58759e-10	6.26644e-06	13.3207
84940	CORO6	1.27883	5.11834	13.7985	2.96929e-10	5.18645e-06	13.3202
101929274	101929274	1.7914	1.24769	13.3481	4.83269e-10	8.44127e-06	13.3165
29127	RACGAP1	-0.339822	6.90308	-14.2535	1.84018e-10	3.21425e-06	13.3101
627	BDNF	-1.27446	4.27215	-13.5402	3.91967e-10	6.84648e-06	13.3087
285672	SREK1IP1	0.654424	5.82367	13.9593	2.50353e-10	4.37291e-06	13.3081
375287	RBM43	0.787998	4.15051	13.5656	3.81314e-10	6.6604e-06	13.3073
84283	TMEM79	-0.748686	5.88371	-13.9518	2.52347e-10	4.40774e-06	13.3065
4773	NFATC2	1.83726	0.345597	13.365	4.74414e-10	8.28658e-06	13.3054
50808	AK3	-0.614345	5.5488	-13.8778	2.72897e-10	4.76669e-06	13.3047
2232	FDXR	-0.62919	6.02446	-13.987	2.43147e-10	4.24705e-06	13.3032
51667	NUB1	0.337091	7.18633	14.2963	1.76038e-10	3.07485e-06	13.2983
30844	EHD4	0.268856	7.86341	14.4591	1.48867e-10	2.60026e-06	13.2883
7020	TFAP2A	0.456682	7.30351	14.3428	1.67784e-10	2.93068e-06	13.2863
10198	MPHOSPH9	-0.646047	5.68781	-13.8753	2.73631e-10	4.77951e-06	13.2804
5289	PIK3C3	0.431418	6.53865	14.1181	2.11873e-10	3.70079e-06	13.2802
80142	PTGES2	-0.410059	7.06547	-14.2628	1.8224e-10	3.18319e-06	13.2742
54464	XRN1	0.703007	7.10297	14.2443	1.85779e-10	3.245e-06	13.2599
9766	KIAA0247	0.39756	7.00065	14.2279	1.8896e-10	3.30056e-06	13.2562
1468	1468	-1.01835	4.46967	-13.5578	3.84553e-10	6.71698e-06	13.2528
403341	ZBTB34	0.52028	6.20302	14.0146	2.3616e-10	4.12501e-06	13.2477
10469	TIMM44	-0.494424	6.3644	-14.0507	2.27377e-10	3.9716e-06	13.2419
283130	SLC25A45	1.3922	2.19346	13.2755	5.2341e-10	9.1424e-06	13.2272
54845	ESRP1	-0.321851	7.61692	-14.3298	1.70049e-10	2.97025e-06	13.2256
6769	STAC	-0.480224	6.73555	-14.1281	2.09677e-10	3.66243e-06	13.2241
23057	NMNAT2	0.742892	5.53532	13.7998	2.96523e-10	5.17937e-06	13.2159
2523	FUT1	0.552031	5.05964	13.6933	3.32304e-10	5.80436e-06	13.2127
11164	NUDT5	-0.337018	6.96677	-14.1741	1.99851e-10	3.49079e-06	13.2079
27106	ARRDC2	0.60084	5.50997	13.7979	2.97098e-10	5.18941e-06	13.2028
3815	KIT	-0.683802	-2.13493	-13.7091	3.26714e-10	5.70671e-06	13.2003
114881	OSBPL7	-0.537794	6.38022	-14.0344	2.3131e-10	4.04029e-06	13.1975
51200	CPA4	-0.87801	4.35466	-13.5446	3.90106e-10	6.81398e-06	13.1963
204219	CERS3	-1.18645	4.55795	-13.4438	4.35271e-10	7.60288e-06	13.19
7718	ZNF165	1.02083	4.55577	13.5167	4.02093e-10	7.02335e-06	13.1858
26207	PITPNC1	0.916822	5.11583	13.643	3.50768e-10	6.12686e-06	13.1833
51222	ZNF219	-0.616727	6.70768	-14.0741	2.21873e-10	3.87546e-06	13.1808
9715	FAM131B	-1.49937	1.13237	-13.2221	5.55205e-10	9.69776e-06	13.18
79589	RNF128	-1.03009	4.72962	-13.5429	3.90818e-10	6.82643e-06	13.1788
5331	PLCB3	-0.377262	7.65169	-14.2938	1.76487e-10	3.08269e-06	13.17
165918	RNF168	0.349163	6.89187	14.1143	2.12709e-10	3.71538e-06	13.1695
9055	PRC1	-0.294778	7.60217	-14.2768	1.79622e-10	3.13746e-06	13.1662
1841	DTYMK	-0.427163	6.07385	-13.8949	2.6799e-10	4.68099e-06	13.1642
1371	CPOX	-0.424143	6.42158	-13.9794	2.45081e-10	4.28083e-06	13.1572
1747	DLX3	-1.07117	5.09297	-13.6408	3.51609e-10	6.14156e-06	13.1531
79019	CENPM	-0.905754	4.15834	-13.3995	4.56835e-10	7.97954e-06	13.1451
80856	KIAA1715	-0.539317	6.5481	-13.9889	2.42641e-10	4.23821e-06	13.1414
26524	LATS2	0.501163	6.84637	14.0899	2.18229e-10	3.81181e-06	13.1357
6523	SLC5A1	1.76552	0.920146	13.1871	5.77149e-10	1.00811e-05	13.132
5669	PSG1	0.992138	-1.35814	13.4196	4.46916e-10	7.80628e-06	13.1303
284403	WDR62	-0.67546	5.563	-13.7205	3.22727e-10	5.63707e-06	13.1299
221468	TMEM217	1.89662	1.78645	13.19	5.75277e-10	1.00484e-05	13.1238
9312	KCNB2	1.3032	3.47644	13.295	5.12289e-10	8.94815e-06	13.1235
221935	SDK1	-1.60714	1.9659	-13.1816	5.8067e-10	1.01426e-05	13.1153
5753	PTK6	0.589719	6.4875	13.9657	2.48657e-10	4.34329e-06	13.1128
6382	SDC1	-0.307913	8.35048	-14.3959	1.58845e-10	2.77455e-06	13.112
10865	ARID5A	0.790423	4.30678	13.4158	4.48773e-10	7.83872e-06	13.1107
8518	IKBKAP	-0.295499	7.67667	-14.2352	1.87531e-10	3.2756e-06	13.1027
10769	PLK2	0.374319	8.18176	14.3512	1.66337e-10	2.90541e-06	13.0933
6228	RPS23	-0.442623	6.67202	-13.9661	2.48548e-10	4.34139e-06	13.0825
64393	ZMAT3	-0.761408	5.62389	-13.6875	3.34379e-10	5.8406e-06	13.0783
283989	TSEN54	-0.426543	6.56453	-13.9523	2.52198e-10	4.40515e-06	13.0777
10013	HDAC6	0.49085	6.04574	13.81	2.93291e-10	5.12292e-06	13.0775
79751	SLC25A22	-0.381145	7.19385	-14.1073	2.1429e-10	3.743e-06	13.07
2185	PTK2B	0.491439	6.94535	14.0374	2.30579e-10	4.02752e-06	13.0603
2309	FOXO3	0.671646	4.48622	13.3996	4.56778e-10	7.97854e-06	13.0506
10922	FASTK	-0.420921	6.85934	-13.9955	2.40973e-10	4.20907e-06	13.05
51313	FAM198B	-1.8125	1.55261	-13.1108	6.28222e-10	1.09732e-05	13.0455
10565	ARFGEF1	0.298975	7.57642	14.1544	2.0399e-10	3.5631e-06	13.0351
1182	CLCN3	-0.520039	6.63566	-13.9041	2.65389e-10	4.63554e-06	13.0228
10362	HMG20B	-0.608309	5.85729	-13.6971	3.30955e-10	5.78079e-06	13.0195
29113	C6orf15	1.7979	-0.0484127	13.1331	6.12793e-10	1.07036e-05	13.0189
6581	SLC22A3	-1.27678	3.83883	-13.2364	5.46496e-10	9.54565e-06	13.0086
51251	NT5C3A	0.796328	4.95374	13.4719	4.22145e-10	7.3736e-06	13.0071
5297	PI4KA	-0.41056	7.1344	-14.0162	2.3577e-10	4.1182e-06	13.0005
5019	OXCT1	-0.566798	6.4001	-13.8113	2.92889e-10	5.11588e-06	12.9984
11171	STRAP	-0.377073	6.70895	-13.9226	2.60259e-10	4.54594e-06	12.9982
51306	FAM13B	0.528049	6.34772	13.8044	2.95052e-10	5.15367e-06	12.9959
3157	HMGCS1	0.400139	7.74445	14.1094	2.13817e-10	3.73475e-06	12.9878
991	CDC20	-0.545111	5.76856	-13.6645	3.4275e-10	5.98682e-06	12.981
56603	CYP26B1	0.615674	6.58218	13.8538	2.79949e-10	4.88987e-06	12.9695
11169	WDHD1	-0.413737	6.87596	-13.9234	2.60042e-10	4.54215e-06	12.9682
5970	RELA	0.273465	7.2897	14.0366	2.30781e-10	4.03106e-06	12.967
3601	IL15RA	0.468834	5.74461	13.6462	3.49537e-10	6.10536e-06	12.9655
84915	FAM222A	-0.96513	3.00773	-13.0904	6.42656e-10	1.12253e-05	12.9655
6596	HLTF	-1.10002	4.26867	-13.2528	5.36729e-10	9.37504e-06	12.9646
51631	C7orf55-LUC7L2	-0.348855	7.22768	-14.0054	2.3847e-10	4.16535e-06	12.9613
23197	FAF2	-0.318561	7.85196	-14.1479	2.05384e-10	3.58744e-06	12.9573
100422952	MIR4271	0.790909	4.05357	13.2252	5.5334e-10	9.66519e-06	12.9478
23566	LPAR3	-1.20403	3.43278	-13.1148	6.25386e-10	1.09236e-05	12.9432
3032	HADHB	-0.327408	6.57975	-13.8175	2.90968e-10	5.08233e-06	12.9271
53373	TPCN1	-0.541567	6.30679	-13.7568	3.10443e-10	5.4225e-06	12.925
101930400	AKR1C2	-1.38984	2.95436	-13.0416	6.78617e-10	1.18534e-05	12.9193
79172	CENPO	-0.566723	6.08225	-13.6865	3.34736e-10	5.84684e-06	12.9162
84910	TMEM87B	0.46045	7.16115	13.9422	2.549e-10	4.45234e-06	12.9064
55316	RSAD1	-0.581949	5.67182	-13.5797	3.75569e-10	6.56006e-06	12.9061
9897	KIAA0196	-0.389676	6.81386	-13.8412	2.8371e-10	4.95557e-06	12.8907
114294	LACTB	0.581789	5.91387	13.6018	3.66703e-10	6.4052e-06	12.8844
25874	MPC2	-0.48198	5.35024	-13.4377	4.38184e-10	7.65376e-06	12.88
343521	TCTEX1D4	1.51369	1.02147	12.9579	7.45476e-10	1.30212e-05	12.8768
4094	MAF	1.22633	1.49794	12.95	7.52082e-10	1.31366e-05	12.8701
1960	EGR3	1.35659	3.2026	13.0159	6.98455e-10	1.21999e-05	12.8684
23203	PMPCA	-0.363718	7.0156	-13.8756	2.73549e-10	4.77809e-06	12.8595
1994	ELAVL1	-0.402816	7.34884	-13.9387	2.55853e-10	4.46899e-06	12.8514
8218	CLTCL1	-0.947734	3.82418	-13.0662	6.60284e-10	1.15332e-05	12.8511
28960	DCPS	-0.514655	5.34604	-13.4247	4.4441e-10	7.76252e-06	12.8461
63917	GALNT11	-0.736482	5.18924	-13.3627	4.75614e-10	8.30756e-06	12.8431
11091	WDR5	-0.30015	7.47137	-13.9486	2.53192e-10	4.42251e-06	12.8272
22882	ZHX2	0.695506	5.03147	13.3402	4.87461e-10	8.51449e-06	12.8231
57211	GPR126	0.394911	7.58186	13.9509	2.52569e-10	4.41162e-06	12.8201
8546	AP3B1	-0.375942	7.34771	-13.9017	2.66085e-10	4.6477e-06	12.8176
55829	VIMP	0.358544	6.31979	13.6658	3.42252e-10	5.97812e-06	12.8167
389692	MAFA	-1.62924	1.72325	-12.9007	7.95106e-10	1.38881e-05	12.8064
27242	TNFRSF21	0.268833	8.11069	14.0796	2.20588e-10	3.85302e-06	12.8048
4842	NOS1	0.571764	6.48059	13.6841	3.3559e-10	5.86175e-06	12.8036
5912	RAP2B	0.30296	7.854	14.0135	2.36433e-10	4.12977e-06	12.7948
64332	NFKBIZ	0.959743	5.61359	13.3944	4.59375e-10	8.0239e-06	12.7941
654	BMP6	1.78785	1.30625	12.89	8.04741e-10	1.40564e-05	12.7891
6538	SLC6A11	-0.518126	5.90247	-13.5309	3.9594e-10	6.91588e-06	12.7891
4929	NR4A2	1.27432	3.86485	13.0275	6.89439e-10	1.20424e-05	12.7889
51091	SEPSECS	0.795334	4.88444	13.2378	5.45677e-10	9.53135e-06	12.7864
85455	DISP2	-0.734965	5.36726	-13.3975	4.57825e-10	7.99683e-06	12.7811
28982	FLVCR1	-0.486536	6.76682	-13.6871	3.34518e-10	5.84303e-06	12.7517
54414	SIAE	-0.543636	6.19076	-13.5309	3.95911e-10	6.91537e-06	12.7507
54205	CYCS	-0.575177	5.45792	-13.3671	4.73304e-10	8.26721e-06	12.74
10745	PHTF1	-0.699654	5.22013	-13.2705	5.26349e-10	9.19374e-06	12.7342
25897	RNF19A	0.51431	6.20802	13.5589	3.84096e-10	6.70901e-06	12.7275
3931	LCAT	1.05869	4.24227	13.0643	6.61622e-10	1.15565e-05	12.7239
55165	CEP55	-0.296484	7.67911	-13.8906	2.69236e-10	4.70275e-06	12.7226
1385	CREB1	0.474468	6.93348	13.7426	3.15198e-10	5.50556e-06	12.7201
221037	JMJD1C	0.479563	7.7744	13.9084	2.64183e-10	4.61448e-06	12.7158
254048	UBN2	0.748301	6.37442	13.5846	3.73554e-10	6.52487e-06	12.7139
51593	SRRT	-0.33721	7.42357	-13.8368	2.85052e-10	4.979e-06	12.7115
2770	GNAI1	-0.546054	5.85335	-13.4295	4.42092e-10	7.72203e-06	12.7089
3460	IFNGR2	0.48459	5.94982	13.4572	4.28967e-10	7.49276e-06	12.6985
11178	LZTS1	-1.13162	4.53408	-13.0549	6.6863e-10	1.1679e-05	12.6938
100130872	SPON2	-1.01416	4.56163	-13.0809	6.49495e-10	1.13447e-05	12.6854
10327	AKR1A1	-0.485636	6.31719	-13.5101	4.04965e-10	7.07352e-06	12.6717
26003	GORASP2	-0.330584	7.13848	-13.7276	3.20282e-10	5.59436e-06	12.6661
10801	SEP9	-0.305962	8.38611	-13.9961	2.40816e-10	4.20633e-06	12.6596
57537	SORCS2	-0.794868	5.70099	-13.3262	4.95039e-10	8.64685e-06	12.6569
81894	SLC25A28	0.424542	6.31708	13.5189	4.01126e-10	7.00647e-06	12.651
638	BIK	0.647314	5.01434	13.1834	5.79525e-10	1.01226e-05	12.6501
8454	CUL1	-0.276875	7.06327	-13.6872	3.3447e-10	5.84219e-06	12.6452
55653	BCAS4	-0.787048	4.51821	-13.0402	6.79755e-10	1.18733e-05	12.6441
4286	MITF	0.562262	5.82709	13.4038	4.54695e-10	7.94216e-06	12.6387
3713	IVL	0.501736	6.88751	13.6685	3.41269e-10	5.96095e-06	12.6329
22883	CLSTN1	-0.24642	8.33211	-13.9504	2.52698e-10	4.41387e-06	12.6168
100302263	MIR1908	-0.315471	8.1002	-13.8642	2.76882e-10	4.8363e-06	12.6137
1284	COL4A2	-0.291215	7.81564	-13.823	2.89275e-10	5.05277e-06	12.598
2549	GAB1	0.887766	5.09126	13.128	6.1631e-10	1.07651e-05	12.5871
10973	ASCC3	-0.340684	8.03938	-13.8545	2.79733e-10	4.88609e-06	12.5869
117178	SSX2IP	-0.575862	6.53383	-13.4983	4.10174e-10	7.16451e-06	12.5817
10100	TSPAN2	1.73579	2.6849	12.7522	9.40907e-10	1.64348e-05	12.5759
6990	DYNLT3	0.536018	4.99208	13.0923	6.41274e-10	1.12011e-05	12.5663
23336	SYNM	-0.702847	5.28426	-13.1162	6.24452e-10	1.09073e-05	12.5659
4751	NEK2	-0.516408	5.78422	-13.2748	5.23823e-10	9.14961e-06	12.556
6560	SLC12A4	0.449469	6.66001	13.5265	3.97815e-10	6.94863e-06	12.5521
100505984	ITGB6	0.355483	6.69459	13.531	3.95872e-10	6.91469e-06	12.5474
1435	CSF1	0.746152	5.06784	13.1058	6.31743e-10	1.10347e-05	12.5464
54542	RC3H2	0.328826	8.46691	13.9119	2.63205e-10	4.5974e-06	12.5392
7975	MAFK	0.464152	6.50973	13.4845	4.16391e-10	7.2731e-06	12.5372
79033	ERI3	-0.449872	5.98421	-13.3145	5.01423e-10	8.75835e-06	12.5299
5069	PAPPA	1.18054	2.62108	12.7124	9.84665e-10	1.71992e-05	12.5278
5194	PEX13	-0.356937	6.14634	-13.3571	4.78551e-10	8.35886e-06	12.5247
83999	KREMEN1	-0.556128	6.90852	-13.5196	4.00813e-10	7.001e-06	12.5232
3149	HMGB3	-0.745853	5.49514	-13.1561	5.97376e-10	1.04344e-05	12.5218
23308	ICOSLG	-0.781034	5.75554	-13.2336	5.48185e-10	9.57514e-06	12.5204
221393	GPR115	0.591398	6.17499	13.3548	4.79719e-10	8.37926e-06	12.5184
54676	GTPBP2	0.430151	6.60779	13.4779	4.19383e-10	7.32536e-06	12.5132
388512	CLEC17A	1.64729	1.7435	12.6422	1.06707e-09	1.86386e-05	12.5065
894	CCND2	0.299021	7.69059	13.6935	3.32229e-10	5.80304e-06	12.4905
1786	DNMT1	-0.281382	8.06706	-13.7712	3.05694e-10	5.33956e-06	12.4857
1362	CPD	-0.444722	7.35487	-13.5972	3.68503e-10	6.43664e-06	12.4826
1030	CDKN2B	0.445918	5.93001	13.2362	5.46652e-10	9.54836e-06	12.4789
81831	NETO2	-0.399369	7.06134	-13.5511	3.8736e-10	6.76602e-06	12.4767
56666	PANX2	-0.870312	4.38829	-12.8352	8.56212e-10	1.49555e-05	12.4725
9667	SAFB2	-0.395069	6.50771	-13.4075	4.52863e-10	7.91015e-06	12.4697
23155	CLCC1	-0.78805	5.38586	-13.0987	6.3674e-10	1.11219e-05	12.4692
4043	LRPAP1	-0.386842	6.58105	-13.4197	4.46842e-10	7.80499e-06	12.4647
55605	KIF21A	-0.433971	7.16134	-13.5495	3.88009e-10	6.77735e-06	12.4624
79962	DNAJC22	-0.996375	0.488895	-12.6147	1.10135e-09	1.92374e-05	12.457
54961	SSH3	-0.386542	7.0249	-13.5061	4.06716e-10	7.10411e-06	12.4566
399671	HEATR4	1.47684	2.21646	12.6083	1.10951e-09	1.93797e-05	12.4546
64167	ERAP2	0.951529	5.50151	13.1039	6.33067e-10	1.10578e-05	12.4497
55086	CXorf57	-1.10333	4.38149	-12.8185	8.7257e-10	1.52412e-05	12.4486
8644	AKR1C3	-1.47889	2.40267	-12.6011	1.11882e-09	1.95424e-05	12.4415
286257	C9orf142	-0.606307	5.75027	-13.1747	5.85148e-10	1.02208e-05	12.4413
9891	NUAK1	0.600766	6.25844	13.3237	4.96413e-10	8.67085e-06	12.4391
60489	APOBEC3G	1.80721	0.124777	12.6274	1.08538e-09	1.89584e-05	12.4374
64782	AEN	0.339981	7.15638	13.545	3.89906e-10	6.81048e-06	12.4348
4719	NDUFS1	-0.323503	7.24312	-13.5371	3.93273e-10	6.8693e-06	12.4301
2588	GALNS	-0.437669	5.96755	-13.219	5.57105e-10	9.73095e-06	12.4301
3795	KHK	-0.868109	4.14261	-12.7741	9.17767e-10	1.60306e-05	12.4285
405	ARNT	-0.440995	6.48413	-13.353	4.80669e-10	8.39584e-06	12.4276
284086	NEK8	1.14692	3.87431	12.7182	9.78147e-10	1.70853e-05	12.425
790	CAD	-0.337557	8.1174	-13.7341	3.1809e-10	5.55607e-06	12.4213
25758	KIAA1549L	0.870081	3.45853	12.6984	1.00059e-09	1.74774e-05	12.4211
2014	EMP3	1.08558	3.55803	12.7069	9.90882e-10	1.73077e-05	12.4194
4925	NUCB2	-0.636287	5.60628	-13.088	6.44378e-10	1.12553e-05	12.4179
55624	POMGNT1	-0.570981	5.90628	-13.1911	5.74587e-10	1.00363e-05	12.4141
84140	FAM161A	-1.01393	4.30677	-12.7648	9.27549e-10	1.62015e-05	12.4107
4053	LTBP2	0.709816	5.482	13.0719	6.56035e-10	1.1459e-05	12.3944
23398	PPWD1	-0.441046	6.15856	-13.2467	5.40303e-10	9.43748e-06	12.392
54936	ADPRHL2	0.426901	6.16424	13.2559	5.34874e-10	9.34265e-06	12.3907
49860	CRNN	2.04207	0.642642	12.5558	1.17879e-09	2.05899e-05	12.3773
124045	SPATA33	-0.702687	5.49137	-13.04	6.79885e-10	1.18755e-05	12.3716
2077	ERF	-0.387641	6.66047	-13.3592	4.77414e-10	8.33899e-06	12.3664
387921	NHLRC3	0.657066	5.64438	13.0659	6.60455e-10	1.15362e-05	12.366
101060181	ZNF44	0.975437	3.37235	12.624	1.0897e-09	1.90338e-05	12.3653
84529	C15orf41	-0.407875	6.19383	-13.2374	5.45931e-10	9.53578e-06	12.3649
55342	STRBP	-0.444546	6.39649	-13.276	5.23161e-10	9.13805e-06	12.3647
5198	PFAS	-0.379524	7.18856	-13.4907	4.13584e-10	7.22407e-06	12.3623
1399	CRKL	-0.271966	8.59306	-13.7733	3.05028e-10	5.32792e-06	12.3542
339122	RAB43	1.0712	3.51618	12.6338	1.07753e-09	1.88212e-05	12.3517
9088	PKMYT1	-0.443597	7.25433	-13.4628	4.26358e-10	7.44719e-06	12.3447
619505	RPL23	-0.552689	5.78714	-13.1099	6.28858e-10	1.09843e-05	12.3339
23199	GSE1	-0.380074	7.16455	-13.437	4.38512e-10	7.65949e-06	12.3284
79648	MCPH1	0.491752	5.8399	13.1252	6.18225e-10	1.07985e-05	12.3277
9583	ENTPD4	-0.40574	6.75059	-13.3257	4.95326e-10	8.65187e-06	12.3236
7553	ZNF7	0.608464	5.19354	12.9395	7.61084e-10	1.32938e-05	12.3222
2707	GJB3	0.366103	7.70517	13.5481	3.88627e-10	6.78815e-06	12.3171
101154753	LAP3P2	0.698111	4.19829	12.7059	9.92036e-10	1.73279e-05	12.315
1282	COL4A1	-0.476779	6.68491	-13.321	4.97857e-10	8.69607e-06	12.3136
55819	RNF130	-0.873762	4.58129	-12.7563	9.36549e-10	1.63587e-05	12.3102
196883	ADCY4	1.65495	1.02684	12.475	1.29426e-09	2.26069e-05	12.3093
55666	NPLOC4	-0.253304	8.23642	-13.6546	3.46397e-10	6.05052e-06	12.2993
10550	ARL6IP5	-0.558439	6.40508	-13.2208	5.56019e-10	9.71199e-06	12.2979
64118	DUS1L	-0.318665	6.97782	-13.3726	4.70464e-10	8.2176e-06	12.2976
201501	ZBTB7C	-1.7234	2.51864	-12.5006	1.25643e-09	2.19461e-05	12.2949
405753	DUOXA2	1.40538	3.08917	12.5273	1.2182e-09	2.12784e-05	12.2878
1737	DLAT	-0.32477	7.53441	-13.4692	4.2339e-10	7.39536e-06	12.2862
4221	MEN1	-0.338804	6.96347	-13.3467	4.8402e-10	8.45437e-06	12.2835
7356	SCGB1A1	1.23966	4.01287	12.6341	1.07713e-09	1.88143e-05	12.2787
23086	EXPH5	0.533104	6.74879	13.3114	5.03184e-10	8.78911e-06	12.2786
699	BUB1	-0.33815	7.34257	-13.427	4.43292e-10	7.74299e-06	12.2764
10123	ARL4C	0.341234	7.68699	13.5155	4.02597e-10	7.03217e-06	12.2737
214	ALCAM	-0.286897	8.45475	-13.6646	3.42685e-10	5.98567e-06	12.2701
79143	MBOAT7	-0.232959	8.18296	-13.5924	3.70425e-10	6.47021e-06	12.2536
146909	KIF18B	-0.386849	7.11438	-13.3555	4.79354e-10	8.37288e-06	12.2482
8808	IL1RL2	0.794712	3.62807	12.5516	1.18441e-09	2.06882e-05	12.2385
2175	FANCA	-0.422737	6.36879	-13.1722	5.86752e-10	1.02488e-05	12.236
8208	CHAF1B	-0.563222	5.77051	-12.9904	7.18729e-10	1.2554e-05	12.2333
3727	JUND	0.449028	6.85901	13.2653	5.29345e-10	9.24608e-06	12.2319
10606	PAICS	-0.287334	7.27944	-13.3827	4.65314e-10	8.12763e-06	12.2314
10610	ST6GALNAC2	-0.553606	6.33672	-13.1277	6.16511e-10	1.07686e-05	12.2308
79867	TCTN2	-0.706651	5.0515	-12.7888	9.0252e-10	1.57643e-05	12.2263
9149	DYRK1B	1.08475	3.6503	12.5113	1.24096e-09	2.16758e-05	12.2257
84314	TMEM107	-1.33706	4.4268	-12.6265	1.08651e-09	1.89781e-05	12.2202
10725	NFAT5	0.681053	8.24452	13.576	3.77038e-10	6.58572e-06	12.2115
2524	FUT2	0.936888	4.01527	12.5982	1.12256e-09	1.96077e-05	12.2013
23242	COBL	0.429267	6.62563	13.2066	5.64845e-10	9.86615e-06	12.1972
51138	COPS4	-0.533768	5.72896	-12.9516	7.50768e-10	1.31137e-05	12.196
9197	SLC33A1	-0.478517	5.96362	-13.0178	6.96967e-10	1.21739e-05	12.1956
10137	RBM12	-0.287538	7.65918	-13.4473	4.33596e-10	7.57363e-06	12.1952
57602	USP36	0.307862	7.50882	13.4209	4.46263e-10	7.79488e-06	12.1942
22955	SCMH1	-0.884486	4.5927	-12.6558	1.0506e-09	1.83508e-05	12.1936
2027	ENO3	1.1447	3.30109	12.4744	1.29522e-09	2.26237e-05	12.1906
7045	TGFBI	-0.354264	8.24872	-13.5491	3.88211e-10	6.78088e-06	12.1823
10114	HIPK3	0.351399	7.56561	13.3952	4.58976e-10	8.01693e-06	12.1815
10322	SMYD5	-0.311308	6.55524	-13.1717	5.8711e-10	1.02551e-05	12.1759
54815	GATAD2A	-0.300675	7.79269	-13.4485	4.33038e-10	7.56388e-06	12.1738
54438	GFOD1	0.519094	6.85792	13.2466	5.40411e-10	9.43936e-06	12.1715
4774	NFIA	-0.667519	5.5115	-12.8615	8.31061e-10	1.45161e-05	12.1689
9894	TELO2	-0.398649	6.785	-13.2097	5.62871e-10	9.83166e-06	12.168
84939	MUM1	-0.541276	6.13547	-13.0515	6.71151e-10	1.1723e-05	12.1655
56172	ANKH	-0.853307	5.69753	-12.8829	8.11225e-10	1.41697e-05	12.1474
51531	C9orf156	0.493145	5.59892	12.8929	8.02115e-10	1.40105e-05	12.1388
583	BBS2	-0.425893	6.39415	-13.0641	6.61765e-10	1.15591e-05	12.1372
9131	AIFM1	-0.436058	6.49253	-13.1035	6.33316e-10	1.10621e-05	12.1305
6626	SNRPA	-0.328426	6.594	-13.1301	6.14828e-10	1.07392e-05	12.1296
80347	COASY	-0.288666	7.55589	-13.3432	4.85873e-10	8.48675e-06	12.1251
55752	SEP11	-0.243816	7.81798	-13.3956	4.58776e-10	8.01344e-06	12.1171
3268	AGFG2	-0.696958	5.84849	-12.885	8.09339e-10	1.41367e-05	12.1161
7050	TGIF1	0.642981	5.5463	12.849	8.42906e-10	1.4723e-05	12.1149
3030	HADHA	-0.367919	7.10727	-13.2281	5.51532e-10	9.63361e-06	12.1135
1605	DAG1	-0.226666	8.85235	-13.6076	3.64419e-10	6.36531e-06	12.1058
7051	TGM1	0.510749	6.5961	13.0613	6.63889e-10	1.15961e-05	12.1042
26112	CCDC69	-1.03	3.54193	-12.4219	1.37669e-09	2.40466e-05	12.1028
219771	CCNY	-0.316171	7.11785	-13.227	5.52234e-10	9.64587e-06	12.1027
694	BTG1	0.545995	5.9309	12.9331	7.66524e-10	1.33889e-05	12.1003
23051	ZHX3	-0.530585	6.46453	-13.0657	6.60606e-10	1.15388e-05	12.0957
388646	GBP7	1.31252	0.684048	12.3084	1.57215e-09	2.74608e-05	12.093
1012	CDH13	-0.288178	7.75202	-13.3413	4.86883e-10	8.50439e-06	12.0842
23654	PLXNB2	0.242508	8.34861	13.4935	4.12339e-10	7.20233e-06	12.0836
140876	FAM65C	1.83987	1.40447	12.2848	1.61635e-09	2.82328e-05	12.0759
124222	PAQR4	-0.364462	6.34179	-13.0117	7.01778e-10	1.2258e-05	12.0653
4363	ABCC1	-0.316984	8.12848	-13.4176	4.47862e-10	7.8228e-06	12.062
7421	VDR	-0.28343	7.67027	-13.3181	4.99461e-10	8.72409e-06	12.0613
84679	SLC9A7	0.702298	4.74927	12.6204	1.09416e-09	1.91117e-05	12.0579
32	ACACB	-0.799863	5.10496	-12.629	1.08338e-09	1.89234e-05	12.0555
57446	NDRG3	-0.477344	6.54326	-13.0492	6.72929e-10	1.17541e-05	12.0539
26036	ZNF451	0.448757	6.77579	13.1118	6.27493e-10	1.09604e-05	12.0527
2556	GABRA3	-1.46006	2.66477	-12.2882	1.60998e-09	2.81215e-05	12.0488
115703	ARHGAP33	-0.922698	2.48779	-12.26	1.6642e-09	2.90685e-05	12.0432
56255	TMX4	-0.451806	6.67823	-13.0517	6.71019e-10	1.17207e-05	12.0432
51316	PLAC8	1.36952	2.17399	12.2603	1.66367e-09	2.90593e-05	12.0419
9768	KIAA0101	-0.498258	5.65208	-12.7931	8.98166e-10	1.56883e-05	12.0388
3033	HADH	-0.45083	6.31018	-12.9525	7.50016e-10	1.31005e-05	12.0226
57698	KIAA1598	-0.373177	7.01664	-13.1333	6.12675e-10	1.07016e-05	12.0219
116987	AGAP1	-0.651892	5.37836	-12.7215	9.74508e-10	1.70217e-05	12.0184
374383	NCR3LG1	0.54421	6.46608	12.9804	7.26826e-10	1.26955e-05	12.0163
9220	TIAF1	1.4021	2.33313	12.2396	1.70466e-09	2.97754e-05	12.0092
641371	ACOT1	1.22031	1.62607	12.2146	1.75565e-09	3.0666e-05	12.0043
54566	EPB41L4B	-0.519567	5.33047	-12.7173	9.79219e-10	1.7104e-05	12.0032
9274	BCL7C	-0.713237	5.35159	-12.6815	1.0201e-09	1.78181e-05	12.0012
22859	LPHN1	-1.25454	3.61862	-12.349	1.49912e-09	2.61851e-05	12.0007
55002	TMCO3	-0.400124	6.60281	-12.9997	7.11267e-10	1.24237e-05	11.9853
79603	CERS4	-1.34664	2.66004	-12.2187	1.74731e-09	3.05202e-05	11.9796
402569	KPNA7	1.64858	1.98144	12.2152	1.75441e-09	3.06443e-05	11.9762
9917	FAM20B	-0.309155	7.79429	-13.2614	5.31632e-10	9.28601e-06	11.9646
26268	FBXO9	-0.510428	5.95325	-12.8109	8.80176e-10	1.5374e-05	11.9632
2319	FLOT2	-0.373974	6.9863	-13.06	6.64844e-10	1.16128e-05	11.9631
84934	RITA1	-0.540239	6.01372	-12.8311	8.60224e-10	1.50255e-05	11.9557
7465	WEE1	0.30009	7.0641	13.0993	6.3631e-10	1.11144e-05	11.9552
23564	DDAH2	0.789625	4.58498	12.4669	1.3065e-09	2.28207e-05	11.9517
9748	SLK	0.218116	8.58896	13.4111	4.51078e-10	7.87898e-06	11.9377
64600	PLA2G2F	1.82773	0.0685169	12.225	1.73436e-09	3.0294e-05	11.9371
26502	NARF	-0.450631	5.89588	-12.7781	9.13632e-10	1.59584e-05	11.9298
147463	ANKRD29	-1.32602	2.82895	-12.198	1.79047e-09	3.12741e-05	11.9296
3248	HPGD	-1.04088	4.3735	-12.3918	1.42588e-09	2.49058e-05	11.9288
7008	TEF	-0.578949	6.02075	-12.8	8.91158e-10	1.55659e-05	11.9218
5092	PCBD1	-0.479013	5.62705	-12.6901	1.01011e-09	1.76435e-05	11.91
5791	PTPRE	0.778623	5.5747	12.6726	1.03051e-09	1.79999e-05	11.9094
81575	APOLD1	0.769205	4.4175	12.4223	1.37608e-09	2.40361e-05	11.9054
6653	SORL1	-0.628721	8.26812	-13.2857	5.1761e-10	9.0411e-06	11.9035
170689	ADAMTS15	-0.970595	4.61743	-12.4739	1.29594e-09	2.26363e-05	11.9032
64005	MYO1G	1.32903	2.56544	12.1601	1.87267e-09	3.27099e-05	11.9024
9709	HERPUD1	-0.53576	6.13104	-12.7991	8.92051e-10	1.55815e-05	11.902
197370	NSMCE1	-0.42977	5.63413	-12.685	1.01606e-09	1.77476e-05	11.8997
56965	PARP6	0.412376	6.09324	12.812	8.79092e-10	1.53551e-05	11.8946
2180	ACSL1	-0.349993	6.8009	-12.9408	7.59898e-10	1.32731e-05	11.8886
9688	NUP93	-0.373825	7.33563	-13.0944	6.39777e-10	1.1175e-05	11.8878
6498	SKIL	0.402631	7.38499	13.1331	6.12791e-10	1.07036e-05	11.8839
572	BAD	-0.744009	4.82119	-12.4605	1.31635e-09	2.29928e-05	11.8828
10184	LHFPL2	0.446493	6.77601	12.9864	7.21995e-10	1.26111e-05	11.8819
89872	AQP10	-1.39519	1.02394	-12.11	1.98757e-09	3.4717e-05	11.8731
50853	VILL	1.12952	2.55025	12.1347	1.92995e-09	3.37104e-05	11.8693
8543	LMO4	-0.450374	5.66978	-12.6694	1.03433e-09	1.80666e-05	11.8681
23534	TNPO3	-0.273184	7.13657	-13.0349	6.8378e-10	1.19436e-05	11.8631
57018	CCNL1	0.489716	6.77016	12.9513	7.50974e-10	1.31173e-05	11.8616
7286	TUFT1	0.348577	6.88492	12.9897	7.19298e-10	1.2564e-05	11.8599
54443	ANLN	-0.25192	8.61376	-13.3455	4.84677e-10	8.46584e-06	11.8573
50861	50861	-0.54816	5.31069	-12.5801	1.14621e-09	2.00209e-05	11.8568
57513	CASKIN2	-0.525298	6.72972	-12.9284	7.70596e-10	1.346e-05	11.8536
142680	SLC34A3	1.05184	3.38687	12.1795	1.83016e-09	3.19674e-05	11.8526
9824	ARHGAP11A	-0.359658	7.16053	-13.0389	6.80736e-10	1.18904e-05	11.8514
114793	FMNL2	0.447292	6.88751	12.9505	7.5171e-10	1.31301e-05	11.8417
51112	TRAPPC12	-0.311962	6.60911	-12.8877	8.06832e-10	1.40929e-05	11.841
8520	HAT1	-0.418724	6.35867	-12.8193	8.71776e-10	1.52273e-05	11.8361
22890	ZBTB1	0.419245	6.60773	12.8941	8.00992e-10	1.39909e-05	11.8322
5351	PLOD1	-0.338232	7.02289	-12.9757	7.30667e-10	1.27626e-05	11.8308
2305	FOXM1	-0.315336	7.83963	-13.1348	6.11637e-10	1.06835e-05	11.8188
5698	PSMB9	0.454061	5.50054	12.5928	1.12945e-09	1.97282e-05	11.8179
80764	THAP7	-0.399035	6.03347	-12.7192	9.77014e-10	1.70655e-05	11.8116
9493	KIF23	-0.298899	7.57029	-13.0701	6.57374e-10	1.14824e-05	11.8011
4953	ODC1	-0.37374	6.63368	-12.892	8.02954e-10	1.40252e-05	11.7987
3376	IARS	-0.289511	8.34464	-13.2315	5.49509e-10	9.59827e-06	11.7984
955	ENTPD6	0.352312	7.24901	13.0122	7.01339e-10	1.22503e-05	11.797
286207	C9orf117	0.743651	4.50191	12.3394	1.51601e-09	2.64802e-05	11.7877
80219	COQ10B	0.458479	5.69476	12.626	1.08723e-09	1.89906e-05	11.7854
137994	LETM2	0.979079	3.42205	12.1516	1.89174e-09	3.3043e-05	11.7788
8574	AKR7A2	-0.483345	5.52465	-12.553	1.18257e-09	2.0656e-05	11.7764
138162	C9orf116	-1.05841	2.62639	-12.055	2.12215e-09	3.70676e-05	11.776
2026	ENO2	-0.856697	4.30749	-12.2624	1.65944e-09	2.89854e-05	11.7727
79187	FSD1	-1.70597	2.13918	-12.0403	2.15959e-09	3.77215e-05	11.7718
1958	EGR1	0.329739	7.30099	12.9321	7.67407e-10	1.34043e-05	11.7614
374378	GALNT18	-0.397101	6.59661	-12.8203	8.70862e-10	1.52113e-05	11.755
51773	RSF1	0.438945	7.55579	13.025	6.9141e-10	1.20769e-05	11.7539
5678	PSG9	1.27826	-0.532848	12.1084	1.99132e-09	3.47824e-05	11.7492
143872	ARHGAP42	0.600543	4.99808	12.4164	1.38558e-09	2.42019e-05	11.7483
91252	SLC39A13	0.478935	6.32975	12.7464	9.47151e-10	1.65439e-05	11.7406
94239	H2AFV	-0.374929	6.92162	-12.8661	8.26778e-10	1.44413e-05	11.7372
3682	ITGAE	-0.682849	4.73485	-12.3227	1.54598e-09	2.70036e-05	11.7328
2907	GRINA	0.34492	6.77469	12.8527	8.39396e-10	1.46617e-05	11.7314
115509	ZNF689	0.524941	5.84888	12.5952	1.12638e-09	1.96744e-05	11.731
6314	ATXN7	0.501468	6.2407	12.7062	9.91635e-10	1.73209e-05	11.727
146923	RUNDC1	0.370624	6.47498	12.7771	9.14661e-10	1.59764e-05	11.7242
606495	CYB5RL	-1.01304	4.21782	-12.2102	1.76487e-09	3.0827e-05	11.719
23174	ZCCHC14	-0.442859	7.56923	-12.9985	7.12238e-10	1.24407e-05	11.7188
196513	DCP1B	1.84058	0.00841839	12.0411	2.1576e-09	3.76868e-05	11.7138
8809	IL18R1	1.20104	3.13696	12.051	2.13226e-09	3.72441e-05	11.7076
3897	L1CAM	0.933813	4.61239	12.2341	1.71573e-09	2.99687e-05	11.7046
1431	CS	-0.402485	6.33761	-12.7082	9.8942e-10	1.72822e-05	11.7015
64359	NXN	-0.313352	7.5461	-12.98	7.27169e-10	1.27015e-05	11.6955
5624	PROC	-1.37803	2.2772	-11.9816	2.31696e-09	4.04703e-05	11.6904
84874	ZNF514	0.714788	4.59837	12.2702	1.64437e-09	2.87221e-05	11.6788
5412	UBL3	-0.496653	6.32593	-12.6928	1.007e-09	1.75892e-05	11.6785
10379	10379	1.16685	2.35457	11.967	2.35795e-09	4.11863e-05	11.6778
25841	ABTB2	0.469094	5.88317	12.5943	1.12758e-09	1.96955e-05	11.6679
355	FAS	0.450173	5.75915	12.5162	1.23392e-09	2.15529e-05	11.6626
121274	ZNF641	0.672113	5.24808	12.3927	1.4244e-09	2.48799e-05	11.6616
4237	MFAP2	-1.25322	1.82634	-11.9353	2.44946e-09	4.27846e-05	11.6594
79622	SNRNP25	-0.615812	5.71724	-12.5051	1.24999e-09	2.18335e-05	11.6585
84919	PPP1R15B	0.273165	7.90635	13.0233	6.92676e-10	1.2099e-05	11.6575
288	ANK3	-0.529765	5.56557	-12.4344	1.35687e-09	2.37005e-05	11.6574
103	ADAR	0.332819	9.35163	13.335	4.90258e-10	8.56334e-06	11.6506
10638	RAB4A	-0.772975	5.10654	-12.3386	1.5175e-09	2.65062e-05	11.6464
286	ANK1	-1.30344	3.97906	-12.0769	2.06727e-09	3.61091e-05	11.6441
285386	TPRG1	-1.69757	1.25807	-11.927	2.47408e-09	4.32148e-05	11.6439
4603	MYBL1	0.632331	5.76023	12.486	1.27785e-09	2.23203e-05	11.641
3673	ITGA2	0.413493	8.73424	13.1752	5.848e-10	1.02147e-05	11.6405
80256	FAM214B	0.793605	4.55334	12.2239	1.73662e-09	3.03335e-05	11.6398
79968	WDR76	-0.542628	6.36592	-12.6404	1.06937e-09	1.86787e-05	11.6332
9703	KIAA0100	-0.242209	8.22312	-13.0686	6.58458e-10	1.15013e-05	11.6324
144568	A2ML1	1.33187	3.25681	12.0301	2.18621e-09	3.81865e-05	11.6304
116372	LYPD1	-0.918357	3.67774	-12.0507	2.13301e-09	3.72572e-05	11.6278
7466	WFS1	-0.689473	4.80014	-12.2391	1.7057e-09	2.97935e-05	11.6262
26959	HBP1	0.55745	5.91648	12.5102	1.24262e-09	2.17048e-05	11.6112
26056	RAB11FIP5	0.267313	7.26058	12.8418	8.49849e-10	1.48443e-05	11.6065
100526773	EPPIN-WFDC6	1.56604	0.137074	11.9538	2.39564e-09	4.18447e-05	11.6016
79443	FYCO1	0.384297	6.80788	12.7412	9.52785e-10	1.66423e-05	11.6003
41	ASIC1	-0.880875	3.48657	-12.0105	2.23817e-09	3.90941e-05	11.599
23509	POFUT1	-0.311054	7.6852	-12.928	7.7095e-10	1.34662e-05	11.5988
1903	S1PR3	1.66248	0.406034	11.9212	2.49156e-09	4.35202e-05	11.5966
23141	ANKLE2	0.300822	8.01692	13.0019	7.0955e-10	1.23937e-05	11.5922
9532	BAG2	-0.832853	4.93133	-12.2511	1.68167e-09	2.93738e-05	11.5908
338322	NLRP10	1.49992	0.391179	11.9131	2.51585e-09	4.39444e-05	11.5903
79616	CCNJL	-0.453066	5.8588	-12.4925	1.26834e-09	2.21542e-05	11.5806
1058	CENPA	-0.482121	5.61389	-12.4274	1.36796e-09	2.38942e-05	11.5781
6697	SPR	-0.389962	6.49019	-12.6458	1.06272e-09	1.85626e-05	11.5754
10636	RGS14	-0.484045	5.84244	-12.4828	1.28272e-09	2.24052e-05	11.5744
56924	PAK6	-0.45126	5.89826	-12.4826	1.28301e-09	2.24103e-05	11.5684
8802	SUCLG1	-0.384605	6.50118	-12.6325	1.07911e-09	1.88488e-05	11.5664
8476	CDC42BPA	-0.354272	7.30905	-12.8067	8.84415e-10	1.54481e-05	11.5616
123745	PLA2G4E	1.49894	0.744369	11.8623	2.67511e-09	4.67261e-05	11.5536
3090	HIC1	1.7803	1.60243	11.8601	2.68208e-09	4.68479e-05	11.5528
93380	MMGT1	-0.409889	6.66075	-12.6479	1.06015e-09	1.85176e-05	11.5466
90268	FAM105B	-0.458089	6.97392	-12.725	9.70632e-10	1.6954e-05	11.5447
59339	PLEKHA2	-0.391871	6.83999	-12.7086	9.88952e-10	1.7274e-05	11.5436
23517	SKIV2L2	-0.371887	7.21076	-12.7769	9.14804e-10	1.59789e-05	11.5399
57693	ZNF317	0.388446	6.62091	12.658	1.04799e-09	1.83052e-05	11.5395
665	BNIP3L	0.434278	6.13235	12.5047	1.25045e-09	2.18416e-05	11.5377
81610	FAM83D	-0.276904	7.26126	-12.7936	8.976e-10	1.56784e-05	11.5293
2189	FANCG	-0.51521	6.21688	-12.5168	1.23316e-09	2.15397e-05	11.5278
59277	NTN4	0.368733	6.84931	12.6865	1.01423e-09	1.77155e-05	11.5265
[truncated: 2,703 more rows]

## Sheet: DGE_L2h_8fwb_significant
Table S2	Differential Gene Expression (DGE) analysis results.
	Different comparisons are listed in sheets.
Sheet 3: Comparison between L2h group and 8fwb group. "8fwb" is used as baseline.
	Symbol	logFC	AveExpr	t	P.Value	adj.P.Val	B
7128	TNFAIP3	1.47684	7.45365	61.2877	2.78265e-20	4.86046e-16	36.901
330	BIRC3	1.67367	6.82273	55.7616	1.23818e-19	2.16274e-15	35.3798
56937	PMEPA1	1.06914	7.34247	48.1273	1.26409e-18	2.20798e-14	33.0989
8728	ADAM19	1.21219	8.19716	47.8018	1.4068e-18	2.45725e-14	32.9567
1272	CNTN1	-1.78336	7.52149	-44.922	3.74503e-18	6.54144e-14	32.0104
9635	CLCA2	-2.43547	5.93485	-43.7025	5.77668e-18	1.00901e-13	31.1068
3624	INHBA	2.6177	5.61782	42.8096	7.99473e-18	1.39644e-13	31.0337
43847	KLK14	2.71913	4.10497	40.495	1.91673e-17	3.34795e-13	29.6686
3725	JUN	1.11078	6.90177	40.4322	1.96412e-17	3.43072e-13	30.3545
2113	ETS1	0.727956	7.92151	37.3664	6.78009e-17	1.18428e-12	28.9874
1809	DPYSL3	-0.842446	7.52882	-37.1935	7.29207e-17	1.27371e-12	29.0042
29094	LGALSL	1.15023	6.90425	36.8742	8.34883e-17	1.45829e-12	28.8836
4973	OLR1	1.13776	6.71942	36.4089	1.01896e-16	1.77982e-12	28.7072
6280	S100A9	3.29444	1.95278	36.3769	1.03315e-16	1.8046e-12	27.076
8702	B4GALT4	0.835201	6.7134	35.7711	1.34453e-16	2.34849e-12	28.4262
4739	NEDD9	1.31907	5.42608	35.4048	1.58003e-16	2.75983e-12	28.224
1316	KLF6	0.676109	7.61382	35.3638	1.60899e-16	2.81043e-12	28.1331
3934	LCN2	1.56774	4.99269	34.9823	1.90731e-16	3.33151e-12	27.9439
6286	S100P	2.57727	2.85332	34.593	2.27295e-16	3.97016e-12	26.5922
113730	KLHDC7B	3.21082	2.88164	34.4889	2.38291e-16	4.16223e-12	26.9629
2583	B4GALNT1	-2.26421	5.33943	-34.3619	2.52467e-16	4.40983e-12	27.5546
81848	SPRY4	1.40886	5.41301	34.2905	2.60829e-16	4.5559e-12	27.7397
116496	FAM129A	-0.734038	8.51985	-34.2098	2.70639e-16	4.72726e-12	27.5031
4316	MMP7	2.99072	1.96214	34.0553	2.90532e-16	5.07471e-12	26.2478
718	C3	1.33546	6.22924	33.9461	3.05524e-16	5.33659e-12	27.6197
346389	MACC1	0.624963	9.01793	33.1147	4.50481e-16	7.86856e-12	26.8366
2625	GATA3	0.973329	6.67143	32.6543	5.60842e-16	9.79624e-12	26.9691
55040	EPN3	-1.27678	6.6608	-32.617	5.70972e-16	9.97317e-12	26.9953
5743	PTGS2	0.998381	7.22022	32.3771	6.40865e-16	1.1194e-11	26.7424
80223	RAB11FIP1	0.79893	8.27829	32.3159	6.60123e-16	1.15304e-11	26.5867
1999	ELF3	1.58598	5.67468	31.9633	7.83696e-16	1.36888e-11	26.6598
219790	RTKN2	0.869906	7.57712	31.9483	7.89478e-16	1.37898e-11	26.5128
3976	LIF	1.43185	5.72117	31.895	8.10336e-16	1.41541e-11	26.647
65249	ZSWIM4	1.32737	5.1603	31.7736	8.60126e-16	1.50238e-11	26.5533
3620	IDO1	2.7993	2.12969	31.1806	1.15471e-15	2.01692e-11	25.4254
1612	DAPK1	0.806562	7.50371	31.1319	1.18326e-15	2.0668e-11	26.1127
3576	IL8	1.94692	4.80344	30.9184	1.31755e-15	2.30137e-11	26.0648
8482	SEMA7A	1.24949	5.62583	30.6528	1.50764e-15	2.63339e-11	26.0272
23034	SAMD4A	1.10983	6.26903	30.5475	1.59091e-15	2.77884e-11	25.9516
27122	DKK3	-0.695109	7.10551	-30.2735	1.83125e-15	3.19865e-11	25.7386
9902	MRC2	-1.05429	6.10442	-30.2609	1.84312e-15	3.21937e-11	25.8271
101929877	C16orf54	2.74051	0.911697	30.2009	1.90119e-15	3.32081e-11	24.7395
26579	MYEOV	3.03936	3.48424	30.1616	1.94024e-15	3.38902e-11	25.1446
23710	GABARAPL1	0.752184	6.362	29.9621	2.15193e-15	3.75877e-11	25.6291
7498	XDH	1.06767	6.05653	29.3964	2.89724e-15	5.0606e-11	25.3475
23764	MAFF	0.914385	6.05242	29.3878	2.91054e-15	5.08384e-11	25.3472
5742	PTGS1	-0.736537	6.54172	-29.1296	3.33995e-15	5.83388e-11	25.1565
8507	ENC1	0.655032	7.46934	29.1212	3.35498e-15	5.86014e-11	25.0163
169611	OLFML2A	-1.39737	6.98013	-29.0969	3.39899e-15	5.93702e-11	25.1642
64283	ARHGEF28	0.890532	6.97743	29.0141	3.55344e-15	6.2068e-11	25.0205
11254	SLC6A14	2.57182	-0.0719243	28.9514	3.67535e-15	6.41974e-11	24.2986
23468	CBX5	-0.725392	8.38385	-28.9365	3.70496e-15	6.47145e-11	24.8179
224	ALDH3A2	-0.706888	7.55478	-28.8631	3.85457e-15	6.73278e-11	24.9058
116071	BATF2	2.43758	3.35873	28.8259	3.93284e-15	6.8695e-11	24.7963
9173	IL1RL1	1.73941	4.59791	28.6734	4.27186e-15	7.46166e-11	24.9713
266977	GPR110	0.716024	7.52891	28.5126	4.66301e-15	8.14488e-11	24.6652
22795	NID2	1.2451	5.55342	28.4324	4.87208e-15	8.51006e-11	24.8556
9411	ARHGAP29	0.496172	8.10315	28.3734	5.03248e-15	8.79024e-11	24.4907
440836	ODF3B	1.33689	4.21716	28.2964	5.25011e-15	9.17037e-11	24.7261
27074	LAMP3	1.63108	5.13237	28.2613	5.35263e-15	9.34944e-11	24.7172
154	ADRB2	0.816771	6.45549	28.2491	5.38857e-15	9.41221e-11	24.6629
101928269	RUNX1	0.614465	8.67437	28.0672	5.95905e-15	1.04087e-10	24.1861
9510	ADAMTS1	0.916669	7.37472	28.0377	6.05749e-15	1.05806e-10	24.4084
5650	KLK7	1.00289	6.45859	27.9195	6.46917e-15	1.12997e-10	24.5099
1591	CYP24A1	1.74883	3.56739	27.893	6.56537e-15	1.14677e-10	24.1878
94121	SYTL4	1.06743	5.42543	27.8641	6.67224e-15	1.16544e-10	24.5427
10628	TXNIP	0.540908	7.62792	27.7765	7.00762e-15	1.22402e-10	24.2319
5321	PLA2G4A	-1.26338	5.83228	-27.6852	7.37599e-15	1.28836e-10	24.443
8303	SNN	-1.07868	6.46073	-27.566	7.88832e-15	1.37785e-10	24.3454
23461	ABCA5	1.12249	5.14382	27.4695	8.3305e-15	1.45509e-10	24.3096
6662	SOX9	0.75342	7.44246	27.3998	8.66656e-15	1.51379e-10	24.0046
5155	PDGFB	1.51007	5.27049	27.3223	9.05677e-15	1.58195e-10	24.231
10221	TRIB1	0.808231	6.52264	27.1993	9.71541e-15	1.69699e-10	24.0715
9645	MICAL2	0.690474	7.4518	27.0285	1.07152e-14	1.87163e-10	23.8016
2261	FGFR3	-1.62764	5.73529	-26.9652	1.1113e-14	1.9411e-10	24.0256
23225	NUP210	-0.691207	7.29622	-26.8672	1.17604e-14	2.0542e-10	23.7926
148022	TICAM1	0.704657	6.93259	26.8164	1.21117e-14	2.11555e-10	23.7709
51449	PCYOX1	-0.767094	7.64982	-26.5478	1.41623e-14	2.47373e-10	23.5537
10277	UBE4B	-0.72039	6.94261	-26.5099	1.44806e-14	2.52932e-10	23.6549
1048	CEACAM5	4.28723	2.00791	26.443	1.50601e-14	2.63054e-10	23.301
51195	RAPGEFL1	-0.699715	7.34998	-26.3742	1.56822e-14	2.73921e-10	23.4838
7039	TGFA	0.541957	8.03128	26.2657	1.67193e-14	2.92036e-10	23.228
5292	PIM1	0.778408	6.55835	26.2385	1.69903e-14	2.9677e-10	23.4918
6367	CCL22	2.30276	2.56049	26.2087	1.72925e-14	3.02048e-10	23.1798
4313	MMP2	-0.621327	7.53006	-26.2006	1.7376e-14	3.03506e-10	23.3455
51804	SIX4	0.834222	6.59139	26.1185	1.82443e-14	3.18673e-10	23.4191
79152	FA2H	1.4269	3.56037	26.0868	1.85913e-14	3.24735e-10	23.3549
4585	MUC4	3.77286	2.4583	26.0263	1.92732e-14	3.36646e-10	23.0577
4982	TNFRSF11B	2.69467	3.37037	25.9922	1.96694e-14	3.43566e-10	23.13
4233	MET	0.432767	8.30805	25.9692	1.99419e-14	3.48326e-10	23.0027
10457	GPNMB	-0.691429	8.07219	-25.9257	2.0468e-14	3.57514e-10	23.0425
101927157	NIPAL1	0.5384	6.84027	25.8813	2.10196e-14	3.67149e-10	23.2056
389337	ARHGEF37	0.770908	7.23941	25.8563	2.13372e-14	3.72697e-10	23.1272
3554	IL1R1	2.0915	4.77527	25.7148	2.32345e-14	4.05837e-10	23.2521
3092	HIP1	-0.866955	7.13565	-25.6958	2.35027e-14	4.10521e-10	23.1161
2589	GALNT1	-0.561432	7.46618	-25.6461	2.42188e-14	4.2303e-10	23.0004
79888	LPCAT1	-0.521657	7.55685	-25.5625	2.54774e-14	4.45014e-10	22.9186
7357	UGCG	0.562995	7.54926	25.5579	2.55478e-14	4.46243e-10	22.8877
25984	KRT23	3.814	1.7546	25.156	3.26659e-14	5.70575e-10	22.5304
1848	DUSP6	0.520063	7.69328	25.0828	3.4176e-14	5.96952e-10	22.548
4088	SMAD3	0.405788	8.29738	25.0232	3.54597e-14	6.19375e-10	22.4034
6948	TCN2	1.18009	4.69821	25.017	3.5595e-14	6.21738e-10	22.8717
29943	PADI1	2.35657	3.47905	24.9132	3.79652e-14	6.63138e-10	22.4799
22891	ZNF365	0.649328	7.25046	24.8028	4.06693e-14	7.10371e-10	22.4587
100996628	SHROOM3	0.647098	8.11489	24.7876	4.10571e-14	7.17144e-10	22.2921
127534	GJB4	1.32493	4.71805	24.7645	4.16547e-14	7.27583e-10	22.7112
51430	SUCO	0.491238	7.6614	24.6756	4.40415e-14	7.69273e-10	22.2981
91607	SLFN11	-0.824049	6.96697	-24.6447	4.4903e-14	7.84321e-10	22.4492
91351	DDX60L	0.954159	7.16774	24.6311	4.52884e-14	7.91053e-10	22.2067
57834	CYP4F11	-1.75681	4.15231	-24.5632	4.72674e-14	8.2562e-10	22.3894
11174	ADAMTS6	1.30498	5.27963	24.4245	5.15964e-14	9.01235e-10	22.4907
168667	BMPER	0.813869	6.80765	24.4099	5.20786e-14	9.09656e-10	22.3044
54979	HRASLS2	1.42009	3.88748	24.3401	5.44363e-14	9.50838e-10	22.4451
57529	RGAG1	2.2373	1.11923	24.1954	5.96979e-14	1.04274e-09	21.7744
10112	KIF20A	-0.555009	7.34989	-24.1584	6.11295e-14	1.06775e-09	22.0631
2533	FYB	1.03078	5.73248	24.1001	6.34581e-14	1.10842e-09	22.2309
3696	ITGB8	0.66015	7.18374	24.0906	6.38446e-14	1.11517e-09	21.9847
90102	PHLDB2	0.486376	8.74752	24.0811	6.42345e-14	1.12198e-09	21.6745
7185	TRAF1	1.65527	4.19537	24.0426	6.58469e-14	1.15015e-09	22.2357
9076	CLDN1	0.488704	8.28325	24.0098	6.72534e-14	1.17471e-09	21.7304
140707	BRI3BP	-0.559085	7.92075	-24.0031	6.75403e-14	1.17973e-09	21.8579
814	CAMK4	-1.36228	5.50946	-23.8546	7.43466e-14	1.29861e-09	22.1388
54629	FAM63B	0.699969	6.9945	23.8285	7.56129e-14	1.32073e-09	21.8487
54474	KRT20	2.45801	1.03645	23.7771	7.81798e-14	1.36557e-09	21.5786
4084	MXD1	0.796225	6.83319	23.6285	8.61374e-14	1.50456e-09	21.6846
3627	CXCL10	1.6097	2.29025	23.5688	8.95678e-14	1.56448e-09	21.7346
56905	C15orf39	0.71962	6.63163	23.5663	8.97156e-14	1.56706e-09	21.749
10451	VAV3	-1.63603	5.04593	-23.5034	9.34963e-14	1.6331e-09	21.8824
650	BMP2	1.24312	5.42857	23.4823	9.48068e-14	1.65599e-09	21.8799
3978	LIG1	-0.598644	6.53558	-23.356	1.03042e-13	1.79983e-09	21.6746
346171	ZFP57	2.45002	1.80545	23.3374	1.04318e-13	1.82213e-09	21.3437
1520	CTSS	1.17605	5.27517	23.1772	1.16022e-13	2.02656e-09	21.6489
8334	HIST1H2AC	0.789724	5.70284	23.1217	1.20395e-13	2.10294e-09	21.587
388115	C15orf52	0.573393	8.14916	23.104	1.21825e-13	2.12792e-09	21.1205
2568	GABRP	3.15516	1.64396	23.0725	1.24419e-13	2.17323e-09	21.2374
54617	INO80	0.46928	7.62576	22.9495	1.35118e-13	2.36011e-09	21.1368
10611	PDLIM5	0.621079	7.47349	22.9284	1.37054e-13	2.39393e-09	21.1473
7042	TGFB2	2.04819	4.3557	22.9237	1.37485e-13	2.40146e-09	21.4527
7850	IL1R2	1.94071	2.84142	22.7907	1.50402e-13	2.62706e-09	21.1017
3383	ICAM1	1.04863	5.38864	22.746	1.55017e-13	2.70768e-09	21.3926
347902	AMIGO2	0.67927	7.32857	22.6253	1.68274e-13	2.93925e-09	20.97
84985	FAM83A	0.477477	7.4302	22.5591	1.76052e-13	3.0751e-09	20.8767
91663	MYADM	0.493156	7.06866	22.5489	1.77283e-13	3.09661e-09	20.9724
6279	S100A8	2.27129	0.376547	22.5357	1.78894e-13	3.12474e-09	20.9012
3713	IVL	0.88178	6.88751	22.509	1.82193e-13	3.18236e-09	21.0046
27063	ANKRD1	1.67734	4.19668	22.4528	1.89347e-13	3.30733e-09	21.1899
56648	EIF5A2	0.816401	5.86593	22.4487	1.89874e-13	3.31653e-09	21.0966
57393	TMEM27	1.09739	5.60704	22.4294	1.92412e-13	3.36087e-09	21.0714
55785	FGD6	0.675951	7.73346	22.4111	1.94848e-13	3.40341e-09	20.6965
5802	PTPRS	-1.11202	6.9236	-22.3784	1.99275e-13	3.48074e-09	20.9788
10501	SEMA6B	-1.81751	4.33101	-22.3577	2.02138e-13	3.53074e-09	21.0073
1580	CYP4B1	1.68322	3.9149	22.3501	2.03198e-13	3.54925e-09	21.1015
79679	VTCN1	1.81417	2.48015	22.3385	2.04839e-13	3.57792e-09	20.7199
1728	NQO1	-0.619734	7.11763	-22.3143	2.08284e-13	3.6381e-09	20.8233
57181	SLC39A10	-0.900901	5.67494	-22.3087	2.09085e-13	3.65208e-09	21.0801
2729	GCLC	-0.511289	7.13635	-22.2679	2.15076e-13	3.75674e-09	20.7834
6335	SCN9A	-2.35726	3.68504	-22.2598	2.16275e-13	3.77767e-09	20.8299
23762	OSBP2	1.25897	5.70932	22.2071	2.24323e-13	3.91825e-09	20.9253
3553	IL1B	0.78955	5.68063	22.1903	2.26953e-13	3.96418e-09	20.9544
23508	TTC9	1.03576	5.60976	22.1827	2.28149e-13	3.98507e-09	20.978
251	ALPPL2	1.59947	3.79982	22.1623	2.31413e-13	4.04209e-09	20.9151
10439	OLFM1	-1.40705	5.16378	-22.1107	2.39863e-13	4.18968e-09	20.9723
1647	GADD45A	0.714749	6.61206	22.1029	2.41165e-13	4.21243e-09	20.7183
23089	PEG10	-1.14376	6.37309	-22.0535	2.49618e-13	4.36008e-09	20.8396
9734	HDAC9	0.674324	7.28742	22.05	2.50231e-13	4.37078e-09	20.5336
25819	CCRN4L	1.31397	4.74238	22.0166	2.56143e-13	4.47405e-09	20.9045
6000	RGS7	2.16942	3.59786	21.9303	2.72108e-13	4.75291e-09	20.7053
84552	PARD6G	-0.944022	5.90214	-21.9089	2.76222e-13	4.82477e-09	20.7769
64859	NABP1	0.785333	5.91803	21.9066	2.76669e-13	4.83258e-09	20.6982
1545	CYP1B1	-0.914235	7.12783	-21.857	2.86486e-13	5.00405e-09	20.5126
972	CD74	2.73708	2.5425	21.8457	2.8878e-13	5.04412e-09	20.5572
57458	TMCC3	0.431204	7.77255	21.797	2.98855e-13	5.22009e-09	20.2627
4008	LMO7	0.472887	7.82137	21.7967	2.98926e-13	5.22134e-09	20.2446
23657	SLC7A11	-1.19101	6.50967	-21.6955	3.21111e-13	5.60884e-09	20.5325
1902	LPAR1	0.480783	7.20308	21.6847	3.23568e-13	5.65176e-09	20.3068
6262	RYR2	2.23583	3.34638	21.6641	3.28342e-13	5.73515e-09	20.5671
8837	CFLAR	1.01236	5.45906	21.5623	3.52995e-13	6.16577e-09	20.5057
9537	TP53I11	-2.52154	4.53445	-21.4872	3.72439e-13	6.50538e-09	20.4428
9500	MAGED1	-0.695305	6.43815	-21.4842	3.73243e-13	6.51943e-09	20.3469
147040	KCTD11	0.580963	6.64067	21.4644	3.78581e-13	6.61268e-09	20.2507
90627	STARD13	0.95807	6.46721	21.4595	3.79903e-13	6.63577e-09	20.2938
8436	SDPR	-1.32085	3.69339	-21.4131	3.92759e-13	6.86032e-09	20.3016
4791	NFKB2	0.490459	7.12084	21.3423	4.13243e-13	7.21811e-09	20.0358
847	CAT	-0.695992	6.34985	-21.3333	4.15947e-13	7.26535e-09	20.278
3983	ABLIM1	-0.404083	8.63365	-21.2685	4.35857e-13	7.61311e-09	19.7183
646	BNC1	0.376036	8.09087	21.2665	4.36482e-13	7.62403e-09	19.804
55304	SPTLC3	-0.865234	6.05412	-21.1998	4.58048e-13	8.00073e-09	20.2285
5673	PSG5	2.55436	1.00575	21.1367	4.79501e-13	8.37545e-09	19.9595
93082	NEURL3	1.42652	3.1219	21.1139	4.87507e-13	8.51528e-09	20.205
3569	IL6	1.49805	3.54724	21.0421	5.13689e-13	8.97261e-09	20.1881
83737	ITCH	0.386392	7.94622	21.0395	5.14665e-13	8.98966e-09	19.6776
9064	MAP3K6	-0.948099	6.07609	-21.0087	5.26376e-13	9.1942e-09	20.0769
23645	PPP1R15A	0.640549	7.32294	21.0043	5.28051e-13	9.22348e-09	19.7532
81849	ST6GALNAC5	0.711054	6.20437	20.9505	5.49256e-13	9.59385e-09	19.9726
22874	PLEKHA6	1.71967	3.33884	20.8916	5.7349e-13	1.00171e-08	19.9565
150696	PROM2	-0.588223	7.71143	-20.8114	6.08344e-13	1.0626e-08	19.5898
23530	NNT	-0.473412	7.33236	-20.7941	6.16139e-13	1.07621e-08	19.6442
122786	FRMD6	0.475621	7.86111	20.7809	6.2218e-13	1.08676e-08	19.4846
57190	SEPN1	-0.443379	7.16808	-20.6681	6.76327e-13	1.18134e-08	19.5766
64764	CREB3L2	-0.876844	6.96686	-20.6558	6.82549e-13	1.19221e-08	19.6414
79628	SH3TC2	0.830243	6.07884	20.6542	6.83347e-13	1.1936e-08	19.7141
338645	LUZP2	-0.956937	5.42138	-20.646	6.87536e-13	1.20092e-08	19.9111
2247	FGF2	0.727827	5.96998	20.6154	7.03334e-13	1.22851e-08	19.6093
101927458	LPHN2	0.772114	5.90691	20.5612	7.32307e-13	1.27912e-08	19.7201
2934	GSN	0.582181	7.61036	20.5231	7.53423e-13	1.316e-08	19.3393
6821	SUOX	-0.914053	5.45592	-20.5079	7.62024e-13	1.33103e-08	19.7934
114801	TMEM200A	1.09248	4.55117	20.4982	7.67569e-13	1.34071e-08	19.8089
1890	TYMP	0.779235	5.6749	20.4864	7.74363e-13	1.35258e-08	19.6185
54538	ROBO4	2.03706	2.21446	20.4824	7.76678e-13	1.35662e-08	19.6546
11240	PADI2	2.94669	2.43584	20.4728	7.82279e-13	1.36641e-08	19.5894
2013	EMP2	-0.533873	7.8653	-20.3585	8.52345e-13	1.48879e-08	19.1984
23023	TMCC1	0.6725	6.56785	20.3198	8.77529e-13	1.53278e-08	19.3749
6659	SOX4	0.960452	6.14179	20.3155	8.80367e-13	1.53774e-08	19.5016
64218	SEMA4A	-1.01555	5.54903	-20.2956	8.93703e-13	1.56103e-08	19.6225
6850	SYK	-0.536169	7.51161	-20.2951	8.94041e-13	1.56162e-08	19.2249
6236	RRAD	2.31809	0.820602	20.2908	8.96956e-13	1.56671e-08	19.3593
163071	ZNF114	1.28192	4.59374	20.2804	9.03987e-13	1.57899e-08	19.6352
2203	FBP1	0.656727	5.9262	20.2768	9.06451e-13	1.5833e-08	19.5074
5087	PBX1	-1.25557	6.10646	-20.2737	9.08589e-13	1.58703e-08	19.5656
4128	MAOA	0.647496	6.69183	20.2661	9.13787e-13	1.59611e-08	19.3216
1741	DLG3	-0.582266	7.26805	-20.2076	9.55185e-13	1.66842e-08	19.19
137797	LYPD2	2.03548	0.430187	20.158	9.91811e-13	1.7324e-08	19.2967
204219	CERS3	-1.68819	4.55795	-20.1513	9.96846e-13	1.74119e-08	19.5454
253782	CERS6	-0.633736	6.49713	-20.0991	1.03719e-12	1.81166e-08	19.2858
1906	EDN1	1.75278	3.94009	20.093	1.042e-12	1.82007e-08	19.4948
100302263	MIR1908	-0.448899	8.1002	-20.0785	1.05358e-12	1.8403e-08	18.9056
5818	PVRL1	-0.308401	8.9938	-19.9583	1.15496e-12	2.01737e-08	18.599
26030	PLEKHG3	0.544513	7.41506	19.9555	1.15746e-12	2.02173e-08	18.9165
114794	ELFN2	1.42942	4.37318	19.951	1.16144e-12	2.02869e-08	19.3942
7692	ZNF133	0.757148	5.77763	19.9494	1.16285e-12	2.03115e-08	19.253
401494	PTPLAD2	-1.06384	4.94875	-19.9257	1.18416e-12	2.06838e-08	19.373
23310	NCAPD3	-0.389781	7.79965	-19.9199	1.18944e-12	2.0776e-08	18.8569
55705	IPO9	-0.432857	8.2195	-19.8376	1.26725e-12	2.21351e-08	18.6986
30845	EHD3	-1.23522	4.93302	-19.7699	1.33522e-12	2.33223e-08	19.2547
255743	NPNT	-1.53559	4.4842	-19.7674	1.33776e-12	2.33666e-08	19.245
345651	ACTBL2	2.46317	1.6701	19.7541	1.3516e-12	2.36083e-08	19.049
153222	CREBRF	0.978626	4.32932	19.7505	1.35533e-12	2.36736e-08	19.2481
1131	CHRM3	-1.61035	4.20836	-19.7464	1.35972e-12	2.37502e-08	19.1825
5971	RELB	0.852992	5.51618	19.7181	1.38978e-12	2.42752e-08	19.1071
252839	TMEM9	-0.660483	6.14382	-19.7171	1.39093e-12	2.42953e-08	19.0553
5328	PLAU	0.602189	6.83478	19.7135	1.39472e-12	2.43616e-08	18.8306
57602	USP36	0.460447	7.50882	19.688	1.4226e-12	2.48485e-08	18.6958
1846	DUSP4	0.509075	7.54598	19.6772	1.43461e-12	2.50584e-08	18.6422
118429	ANTXR2	0.667398	6.30658	19.6744	1.43769e-12	2.51122e-08	18.8845
7161	TP73	-1.72013	4.34984	-19.6591	1.45491e-12	2.5413e-08	19.1413
9915	ARNT2	1.12433	3.87742	19.6468	1.46886e-12	2.56566e-08	19.165
5257	PHKB	-0.413581	7.38617	-19.6059	1.51639e-12	2.64868e-08	18.6893
26031	OSBPL3	0.348976	7.89729	19.6032	1.51955e-12	2.65419e-08	18.5294
57169	ZNFX1	0.398044	8.57721	19.5645	1.5661e-12	2.7355e-08	18.279
147495	APCDD1	1.50954	5.56189	19.5574	1.57491e-12	2.7509e-08	19.0254
677	ZFP36L1	0.427777	7.7678	19.5088	1.63583e-12	2.8573e-08	18.4816
254427	PROSER2	0.429207	6.71538	19.5009	1.646e-12	2.87507e-08	18.71
3037	HAS2	1.03159	4.61911	19.487	1.66404e-12	2.90658e-08	19.0371
154091	SLC2A12	0.828279	5.14198	19.485	1.66658e-12	2.91101e-08	18.979
8412	BCAR3	0.407645	7.44555	19.4539	1.70771e-12	2.98286e-08	18.5041
5787	PTPRB	0.714603	6.99465	19.4454	1.71921e-12	3.00295e-08	18.5957
18	ABAT	-1.19396	4.87595	-19.4436	1.72162e-12	3.00716e-08	19.0082
2034	EPAS1	-0.604689	7.28296	-19.4289	1.74155e-12	3.04196e-08	18.569
10964	IFI44L	1.70892	3.31092	19.3933	1.79105e-12	3.12842e-08	18.9379
65983	GRAMD3	0.471868	6.55559	19.3455	1.85974e-12	3.24842e-08	18.6077
3491	CYR61	0.594769	6.87947	19.2891	1.94445e-12	3.39638e-08	18.4857
7052	TGM2	2.03555	2.37489	19.2863	1.94873e-12	3.40385e-08	18.706
65055	REEP1	-2.19364	3.83744	-19.248	2.00875e-12	3.50868e-08	18.7568
80781	COL18A1	-0.801707	6.77851	-19.2245	2.04658e-12	3.57477e-08	18.5211
4355	MPP2	-1.3778	4.7148	-19.1998	2.08713e-12	3.64559e-08	18.8175
7779	SLC30A1	0.458296	7.77852	19.1927	2.09897e-12	3.66628e-08	18.2155
23315	SLC9A8	0.721	6.4592	19.1025	2.25515e-12	3.93908e-08	18.4099
50506	DUOX2	0.945986	5.6939	19.0938	2.27083e-12	3.96646e-08	18.5186
3676	ITGA4	-0.812686	6.27846	-19.0913	2.27539e-12	3.97443e-08	18.5426
23336	SYNM	-0.982846	5.28426	-19.0333	2.38342e-12	4.16311e-08	18.6351
114991	ZNF618	-0.707588	6.68057	-19.0252	2.39889e-12	4.19014e-08	18.3375
1756	DMD	0.607614	6.86439	19.0233	2.40261e-12	4.19663e-08	18.2656
7739	ZNF185	0.467819	7.0022	19.0088	2.4307e-12	4.24571e-08	18.2368
6708	SPTA1	2.0476	1.61982	18.9928	2.46202e-12	4.3004e-08	18.5111
6498	SKIL	0.597537	7.38499	18.984	2.47955e-12	4.33103e-08	18.1395
79705	LRRK1	0.530534	6.99698	18.9156	2.61971e-12	4.57585e-08	18.1453
54869	EPS8L1	0.788413	6.61861	18.912	2.62737e-12	4.58922e-08	18.2183
1374	CPT1A	-0.351599	8.17826	-18.902	2.64863e-12	4.62637e-08	17.9227
3134	HLA-F	0.987169	4.87746	18.8831	2.68921e-12	4.69725e-08	18.5033
26047	CNTNAP2	-1.25318	5.05499	-18.8823	2.69083e-12	4.70007e-08	18.5635
9455	HOMER2	-1.21387	4.77992	-18.8768	2.70298e-12	4.72129e-08	18.5612
3868	KRT16	1.31898	3.8613	18.8583	2.74349e-12	4.79206e-08	18.5435
3854	KRT6B	2.00762	0.607345	18.8496	2.76279e-12	4.82576e-08	18.3402
143098	MPP7	-0.942901	6.66492	-18.8293	2.80857e-12	4.90573e-08	18.2482
2633	GBP1	0.89986	4.29837	18.8239	2.82084e-12	4.92716e-08	18.4411
9928	KIF14	-0.451233	7.68592	-18.8112	2.85009e-12	4.97826e-08	17.9519
4286	MITF	0.831419	5.82709	18.7837	2.91424e-12	5.0903e-08	18.3307
6720	SREBF1	-0.460542	8.43517	-18.7413	3.01619e-12	5.26838e-08	17.7319
345557	PLCXD3	-1.64577	3.59488	-18.7162	3.07837e-12	5.37699e-08	18.3213
1031	CDKN2C	-1.25466	5.1532	-18.7115	3.09004e-12	5.39737e-08	18.4022
25780	RASGRP3	1.9777	2.10504	18.6474	3.25577e-12	5.68686e-08	18.3012
3552	IL1A	1.03782	5.06907	18.631	3.29958e-12	5.76338e-08	18.2679
2700	GJA3	-1.52854	2.95687	-18.6176	3.33587e-12	5.82677e-08	18.2199
6278	S100A7	1.55429	-0.193914	18.6012	3.38106e-12	5.90569e-08	18.2637
4293	MAP3K9	0.566589	7.42559	18.5773	3.44784e-12	6.02235e-08	17.7736
56666	PANX2	-1.20878	4.38829	-18.5657	3.48059e-12	6.07954e-08	18.3099
7832	BTG2	0.500752	7.01781	18.5426	3.54708e-12	6.19569e-08	17.829
4175	MCM6	-0.370999	7.39845	-18.5299	3.5842e-12	6.26052e-08	17.7834
55157	DARS2	-0.420835	7.4017	-18.5198	3.61424e-12	6.31299e-08	17.7761
84612	PARD6B	1.13894	5.02544	18.4921	3.69729e-12	6.45806e-08	18.1614
54206	ERRFI1	0.558764	6.67264	18.4902	3.70314e-12	6.46828e-08	17.861
4199	ME1	-0.60466	6.36931	-18.4883	3.70893e-12	6.47838e-08	17.9721
79956	ERMP1	-0.620539	7.15235	-18.4639	3.78422e-12	6.6099e-08	17.8004
23428	SLC7A8	-0.876718	5.9706	-18.4536	3.81625e-12	6.66585e-08	18.0538
5675	PSG6	1.27692	-1.19678	18.4496	3.82907e-12	6.68823e-08	18.2066
2539	G6PD	-0.443897	6.99966	-18.4454	3.84228e-12	6.71132e-08	17.7832
9903	KLHL21	0.361055	7.80321	18.4444	3.84527e-12	6.71654e-08	17.5547
23070	CMTR1	0.485669	6.59845	18.4329	3.88207e-12	6.78082e-08	17.7918
22836	RHOBTB3	-0.295906	8.55912	-18.4215	3.91879e-12	6.84494e-08	17.4423
2936	GSR	-0.465291	7.2481	-18.4206	3.92161e-12	6.84987e-08	17.7187
357	SHROOM2	-1.17095	5.44682	-18.404	3.9757e-12	6.94436e-08	18.1076
29924	EPN1	-0.389216	7.65017	-18.4033	3.97797e-12	6.94832e-08	17.6041
57158	JPH2	0.491489	6.62332	18.3841	4.0415e-12	7.05929e-08	17.8063
135112	NCOA7	0.309011	7.80787	18.381	4.05217e-12	7.07793e-08	17.5229
1893	ECM1	0.431489	7.0415	18.3497	4.15833e-12	7.26335e-08	17.6581
535	ATP6V0A1	-0.428195	6.69074	-18.3495	4.159e-12	7.26452e-08	17.7748
7204	TRIO	0.539359	8.2552	18.3232	4.25077e-12	7.42481e-08	17.3722
93010	B3GNT7	0.977662	5.7291	18.3049	4.31551e-12	7.5379e-08	17.9344
3669	ISG20	0.591818	5.20684	18.3043	4.31772e-12	7.54176e-08	17.8181
23529	CLCF1	0.842815	5.42346	18.2976	4.342e-12	7.58417e-08	17.9389
558	AXL	0.409224	7.24321	18.2757	4.42144e-12	7.72293e-08	17.5766
9918	NCAPD2	-0.327314	8.20355	-18.2747	4.42532e-12	7.7297e-08	17.3803
813	CALU	-0.429568	7.91596	-18.2543	4.50082e-12	7.86158e-08	17.4399
9761	MLEC	-0.385187	8.48024	-18.254	4.50219e-12	7.86398e-08	17.3099
2775	GNAO1	-1.82421	2.67252	-18.2192	4.63432e-12	8.09477e-08	17.8741
23303	KIF13B	0.778672	6.0087	18.2167	4.64392e-12	8.11153e-08	17.8039
56062	KLHL4	-1.66401	1.03529	-18.2146	4.65218e-12	8.12597e-08	17.8429
26	AOC1	2.34682	1.13344	18.2106	4.66781e-12	8.15326e-08	17.8581
26503	SLC17A5	0.873138	5.76313	18.1866	4.76203e-12	8.31784e-08	17.8247
1397	CRIP2	-0.602683	6.22362	-18.1811	4.78424e-12	8.35663e-08	17.7561
23299	BICD2	-0.324426	8.40203	-18.1798	4.78938e-12	8.3656e-08	17.252
80117	ARL14	1.21363	4.36239	18.1551	4.8891e-12	8.5398e-08	17.9551
121506	ERP27	-1.71672	3.78462	-18.1541	4.8931e-12	8.54678e-08	17.9054
2180	ACSL1	-0.48205	6.8009	-18.1479	4.91878e-12	8.59164e-08	17.5812
467	ATF3	0.917021	5.52665	18.1466	4.92403e-12	8.60081e-08	17.7659
200879	LIPH	1.13744	4.96279	18.1371	4.96335e-12	8.66948e-08	17.9151
100302274	MIR1178	-0.460746	7.57742	-18.0766	5.22169e-12	9.12073e-08	17.3431
55643	BTBD2	-0.537398	7.04683	-18.0697	5.25205e-12	9.17375e-08	17.4648
5320	PLA2G2A	2.27618	0.631515	18.0645	5.27473e-12	9.21337e-08	17.7814
91947	ARRDC4	0.76025	6.19776	18.0557	5.31393e-12	9.28184e-08	17.609
29126	CD274	1.18676	4.03761	18.052	5.33036e-12	9.31054e-08	17.8688
2299	FOXI1	1.97627	0.743669	18.0422	5.37474e-12	9.38806e-08	17.7031
8204	NRIP1	0.618806	6.99648	18.0342	5.41105e-12	9.45148e-08	17.4116
157638	FAM84B	0.30191	8.10907	18.0253	5.45157e-12	9.52226e-08	17.1373
23463	ICMT	-0.306754	8.10489	-18.0063	5.53964e-12	9.67609e-08	17.1605
79745	CLIP4	0.52794	7.20521	17.9563	5.7782e-12	1.00928e-07	17.2761
7078	TIMP3	1.15961	4.92674	17.9446	5.83566e-12	1.01931e-07	17.7471
4645	MYO5B	0.502918	7.45906	17.9289	5.91359e-12	1.03293e-07	17.1919
3416	IDE	-0.422636	7.47428	-17.8872	6.12581e-12	1.07e-07	17.1849
64115	C10orf54	0.537125	7.49107	17.8847	6.1387e-12	1.07225e-07	17.1741
8514	KCNAB2	-0.955238	5.49345	-17.8524	6.30965e-12	1.10211e-07	17.6294
619279	ZNF704	0.590353	8.05375	17.8495	6.32486e-12	1.10476e-07	17.0405
3995	FADS3	-1.21198	5.42746	-17.8249	6.45865e-12	1.12813e-07	17.6141
5608	MAP2K6	-2.13937	3.18371	-17.8242	6.46227e-12	1.12876e-07	17.6016
4998	ORC1	-0.534189	6.61255	-17.8006	6.59349e-12	1.15168e-07	17.3194
23150	FRMD4B	0.607747	7.23379	17.7896	6.65549e-12	1.16251e-07	17.1242
10253	SPRY2	0.938834	4.79321	17.7736	6.74717e-12	1.17853e-07	17.6002
20	ABCA2	-0.633961	7.44263	-17.7702	6.7664e-12	1.18189e-07	17.112
1295	COL8A1	-1.35817	4.13714	-17.7527	6.868e-12	1.19963e-07	17.6177
725	C4BPB	1.62404	1.53336	17.7405	6.94037e-12	1.21227e-07	17.4557
85301	COL27A1	0.679464	6.42929	17.7293	7.00662e-12	1.22385e-07	17.2407
10411	RAPGEF3	0.994722	4.19665	17.718	7.07481e-12	1.23576e-07	17.603
332	BIRC5	-0.476698	6.21853	-17.7145	7.09605e-12	1.23947e-07	17.3432
288	ANK3	-0.732423	5.56557	-17.7093	7.12762e-12	1.24498e-07	17.4653
7020	TFAP2A	0.570425	7.30351	17.6517	7.48831e-12	1.30798e-07	16.9994
23002	DAAM1	0.325201	7.90559	17.637	7.58348e-12	1.32461e-07	16.8556
9572	NR1D1	0.574361	6.8615	17.6228	7.67655e-12	1.34086e-07	17.0459
23654	PLXNB2	0.319517	8.34861	17.6227	7.6769e-12	1.34092e-07	16.7372
6091	ROBO1	-0.874506	5.89844	-17.5955	7.85863e-12	1.37267e-07	17.3485
8078	USP5	-0.331163	7.47873	-17.5925	7.87907e-12	1.37624e-07	16.9303
404203	SPINK6	1.55861	3.28099	17.5776	7.98077e-12	1.394e-07	17.4628
1026	CDKN1A	0.638182	7.00794	17.5687	8.04202e-12	1.4047e-07	16.9344
51141	INSIG2	0.496811	6.11	17.548	8.18685e-12	1.43e-07	17.1601
91543	RSAD2	0.443351	7.06851	17.4883	8.6198e-12	1.50562e-07	16.633
140735	DYNLL2	-0.863646	6.16436	-17.4864	8.63419e-12	1.50813e-07	17.1668
481	ATP1B1	-0.594293	6.69546	-17.4849	8.64559e-12	1.51013e-07	17.0257
7464	CORO2A	-0.442314	7.15774	-17.4595	8.8373e-12	1.54361e-07	16.877
3306	HSPA2	-0.549275	6.21504	-17.381	9.46104e-12	1.65256e-07	17.05
4794	NFKBIE	0.921439	5.20605	17.353	9.69432e-12	1.69331e-07	17.1685
5578	PRKCA	-1.7221	4.56787	-17.3528	9.69594e-12	1.69359e-07	17.2902
2956	MSH6	-0.359804	7.84013	-17.3374	9.82682e-12	1.71645e-07	16.6229
143686	SESN3	-1.29376	4.59376	-17.3367	9.83277e-12	1.71749e-07	17.2724
3790	KCNS3	-0.76728	5.69305	-17.3145	1.00251e-11	1.75108e-07	17.0758
5522	PPP2R2C	-0.877858	5.80676	-17.3075	1.0087e-11	1.76189e-07	17.0801
644844	PHGR1	1.58888	-0.55983	17.3059	1.01006e-11	1.76427e-07	17.2187
6744	SSFA2	0.336176	8.34294	17.2739	1.03878e-11	1.81444e-07	16.4174
56731	SLC2A4RG	-0.599242	6.51522	-17.2711	1.04128e-11	1.8188e-07	16.8841
51768	TM7SF3	-0.406235	6.85715	-17.263	1.04871e-11	1.83179e-07	16.7889
8776	MTMR1	0.437247	6.85443	17.2577	1.05357e-11	1.84028e-07	16.7369
23022	PALLD	-0.759363	6.12552	-17.2474	1.06311e-11	1.85693e-07	16.9423
5128	CDK17	0.403087	6.52322	17.2426	1.06756e-11	1.86471e-07	16.7697
9468	PCYT1B	-1.26879	4.94414	-17.2402	1.06982e-11	1.86865e-07	17.1541
2760	GM2A	-0.375756	7.53091	-17.2387	1.07124e-11	1.87114e-07	16.5951
1604	CD55	0.456276	6.09899	17.2339	1.07582e-11	1.87913e-07	16.8153
55008	HERC6	0.458788	6.2437	17.2327	1.07688e-11	1.88099e-07	16.6436
9871	SEC24D	-0.590829	6.45692	-17.2235	1.08564e-11	1.89629e-07	16.8093
5833	PCYT2	-0.567498	6.60079	-17.2128	1.09583e-11	1.91409e-07	16.801
283551	C14orf182	1.28701	4.32287	17.2115	1.0971e-11	1.9163e-07	17.1372
684	BST2	1.44569	3.20194	17.2085	1.09996e-11	1.9213e-07	17.1352
43	ACHE	2.13242	1.78868	17.2073	1.10115e-11	1.92339e-07	17.0787
1951	CELSR3	1.64178	4.22991	17.1936	1.11445e-11	1.9466e-07	17.1466
23135	KDM6B	0.798528	6.69698	17.184	1.12393e-11	1.96316e-07	16.6809
121551	BTBD11	-0.617598	6.37048	-17.161	1.1469e-11	2.00329e-07	16.7979
8318	CDC45	-0.443906	6.37029	-17.1491	1.159e-11	2.02442e-07	16.7901
8934	RAB7L1	-0.501937	6.30319	-17.1391	1.16919e-11	2.04223e-07	16.7779
83692	CD99L2	-0.762715	6.15101	-17.1367	1.17174e-11	2.04668e-07	16.8454
66002	CYP4F12	0.999149	4.41961	17.1328	1.17579e-11	2.05375e-07	17.0765
8660	IRS2	0.770219	5.60161	17.1322	1.1764e-11	2.05481e-07	16.9174
1106	CHD2	0.45868	8.25014	17.1296	1.17908e-11	2.0595e-07	16.2843
11005	SPINK5	-0.803994	5.8118	-17.1259	1.18292e-11	2.0662e-07	16.9158
9926	LPGAT1	-0.60538	7.60756	-17.1255	1.18336e-11	2.06697e-07	16.476
3985	LIMK2	0.367412	7.04714	17.1074	1.20237e-11	2.10017e-07	16.5496
6947	TCN1	2.1895	1.83468	17.0909	1.22005e-11	2.13106e-07	16.9799
5566	PRKACA	-0.433604	6.67174	-17.0752	1.2371e-11	2.16084e-07	16.6435
6876	TAGLN	1.80582	3.43204	17.072	1.24053e-11	2.16683e-07	17.0389
23327	NEDD4L	0.395118	7.53379	17.0578	1.25628e-11	2.19434e-07	16.4044
83666	PARP9	0.305194	8.063	17.0548	1.25954e-11	2.20003e-07	16.1712
55366	LGR4	-0.469341	7.33752	-17.0289	1.28884e-11	2.25122e-07	16.4536
10763	NES	-0.725672	6.73607	-17.0136	1.30644e-11	2.28196e-07	16.5726
8349	HIST2H2BE	0.905018	5.43984	16.9878	1.33664e-11	2.33472e-07	16.779
55789	DEPDC1B	-0.556588	5.9375	-16.9666	1.36206e-11	2.3791e-07	16.7283
10867	TSPAN9	-1.13584	4.79621	-16.9618	1.36786e-11	2.38923e-07	16.9142
390	RND3	0.449118	7.86361	16.9588	1.37154e-11	2.39566e-07	16.2289
55914	ERBB2IP	0.364337	8.13302	16.9527	1.37903e-11	2.40876e-07	16.1662
54510	PCDH18	-1.96372	1.62944	-16.9517	1.3803e-11	2.41098e-07	16.8163
285590	SH3PXD2B	-0.649038	6.65699	-16.9277	1.41009e-11	2.46301e-07	16.543
2817	GPC1	-0.32905	8.26831	-16.922	1.41725e-11	2.47552e-07	16.1381
84808	C1orf170	1.36888	4.48482	16.92	1.41982e-11	2.48e-07	16.8805
26471	NUPR1	2.53023	0.613047	16.9147	1.42652e-11	2.4917e-07	16.8106
51704	GPRC5B	1.10873	4.40367	16.9075	1.43567e-11	2.50768e-07	16.865
3098	HK1	-0.342115	7.93649	-16.9057	1.43799e-11	2.51174e-07	16.1885
81928	CABLES2	-0.827642	5.64237	-16.8968	1.44948e-11	2.53181e-07	16.758
9545	RAB3D	-1.03164	4.87432	-16.8848	1.46512e-11	2.55912e-07	16.8463
23114	NFASC	-0.692335	5.77252	-16.8478	1.51431e-11	2.64504e-07	16.606
4222	MEOX1	1.53354	-0.0938397	16.7607	1.63732e-11	2.8599e-07	16.728
27	ABL2	0.618996	8.80381	16.7387	1.67011e-11	2.91718e-07	15.7553
3300	DNAJB2	0.650619	6.14032	16.7337	1.67755e-11	2.93018e-07	16.4048
678	ZFP36L2	0.381738	7.89114	16.7276	1.6869e-11	2.94651e-07	15.9915
84875	PARP10	0.459303	6.79635	16.7082	1.71662e-11	2.99842e-07	16.1025
2520	GAST	1.39201	2.57609	16.6922	1.74153e-11	3.04193e-07	16.6437
3418	IDH2	-1.0346	4.71114	-16.6842	1.75417e-11	3.064e-07	16.682
9609	RAB36	-0.575267	5.86353	-16.6667	1.78205e-11	3.11271e-07	16.4822
140691	TRIM69	0.510448	6.54499	16.6608	1.7916e-11	3.12939e-07	16.1419
102465666	PISD	0.529982	6.60796	16.6497	1.80975e-11	3.1611e-07	16.2391
83896	KRTAP3-1	1.77822	-0.148539	16.6412	1.82366e-11	3.18539e-07	16.6213
81603	TRIM8	0.382212	7.26233	16.6106	1.87495e-11	3.27497e-07	16.0356
23264	ZC3H7B	0.384421	7.92482	16.6069	1.88116e-11	3.28583e-07	15.8829
4609	MYC	0.367156	7.65412	16.5894	1.91133e-11	3.33852e-07	15.9218
10723	SLC12A7	0.550572	6.43959	16.588	1.9138e-11	3.34283e-07	16.1621
7476	WNT7A	0.585177	6.29527	16.5834	1.9218e-11	3.35681e-07	16.2245
10630	PDPN	-1.07307	3.79707	-16.5802	1.92731e-11	3.36643e-07	16.606
901	CCNG2	0.665042	5.50821	16.58	1.92762e-11	3.36697e-07	16.4134
3295	HSD17B4	-0.440285	6.69746	-16.5731	1.93975e-11	3.38816e-07	16.1578
392255	GDF6	-1.39455	0.477023	-16.5376	2.00335e-11	3.49924e-07	16.5197
8797	TNFRSF10A	0.4949	6.34993	16.5372	2.00419e-11	3.50071e-07	16.1522
155066	ATP6V0E2	-0.693911	6.02766	-16.4976	2.07763e-11	3.629e-07	16.2867
23598	PATZ1	0.505476	6.20918	16.4602	2.14997e-11	3.75535e-07	16.1466
3570	IL6R	-0.867566	5.28784	-16.4327	2.20466e-11	3.85088e-07	16.3297
144501	KRT80	0.377079	8.12911	16.4078	2.25552e-11	3.93972e-07	15.6733
5569	PKIA	-1.37787	4.26498	-16.3962	2.27959e-11	3.98176e-07	16.4417
5985	RFC5	-0.394264	6.46358	-16.3944	2.28323e-11	3.98811e-07	16.0568
63967	CLSPN	-0.550739	6.43874	-16.3937	2.28486e-11	3.99096e-07	16.0544
51734	MSRB1	-0.616962	5.88423	-16.3933	2.28556e-11	3.99219e-07	16.1913
1490	CTGF	0.776632	5.05978	16.3933	2.2856e-11	3.99226e-07	16.3053
80727	TTYH3	-0.70421	7.19915	-16.3754	2.32339e-11	4.05826e-07	15.8675
54492	NEURL1B	-1.3276	4.65498	-16.3716	2.33166e-11	4.0727e-07	16.412
140453	RN7SKP54	1.71541	-1.05397	16.368	2.33926e-11	4.08598e-07	16.4073
100130460	AMPD3	0.548821	5.57784	16.3594	2.35796e-11	4.11866e-07	16.1486
25841	ABTB2	0.627315	5.88317	16.3587	2.35935e-11	4.12108e-07	16.1354
10391	CORO2B	-1.1679	3.82644	-16.3392	2.4021e-11	4.19574e-07	16.3869
3431	SP110	0.575433	6.0539	16.3281	2.42666e-11	4.23865e-07	15.8745
84131	CEP78	-0.413954	7.60823	-16.3193	2.44635e-11	4.27304e-07	15.716
102466733	SHMT1	-0.499084	6.5687	-16.3149	2.45631e-11	4.29043e-07	15.9667
28982	FLVCR1	-0.572594	6.76682	-16.2974	2.49625e-11	4.3602e-07	15.884
3417	IDH1	-0.599636	6.47698	-16.2929	2.50672e-11	4.37849e-07	15.9481
2909	ARHGAP35	-0.382077	8.29095	-16.2893	2.51503e-11	4.39301e-07	15.5332
10116	FEM1B	0.281526	8.15904	16.2699	2.56049e-11	4.47241e-07	15.5019
27111	SDCBP2	0.912842	3.99817	16.2561	2.59327e-11	4.52966e-07	16.2786
4854	NOTCH3	-1.35291	5.55858	-16.2444	2.62147e-11	4.57892e-07	16.1992
598	BCL2L1	0.373334	7.88584	16.2413	2.62902e-11	4.5921e-07	15.5437
285605	DTWD2	-0.839012	5.15009	-16.2193	2.68295e-11	4.68631e-07	16.2044
23767	FLRT3	0.985414	4.5299	16.2165	2.68991e-11	4.69847e-07	16.231
79990	PLEKHH3	-0.939734	6.10888	-16.2141	2.69597e-11	4.70906e-07	16.0245
9175	MAP3K13	0.569839	5.78042	16.2111	2.70359e-11	4.72235e-07	16.0148
1955	MEGF9	-0.556643	6.97857	-16.2005	2.73012e-11	4.76869e-07	15.7616
140893	RBBP8NL	-1.85128	2.5712	-16.1959	2.74177e-11	4.78906e-07	16.1814
10913	EDAR	0.828049	4.91381	16.1911	2.75401e-11	4.81042e-07	16.1631
94097	SFXN5	-1.04723	4.96982	-16.1841	2.77205e-11	4.84194e-07	16.1641
4674	NAP1L2	-1.68246	3.41986	-16.1612	2.83167e-11	4.94608e-07	16.2112
11234	HPS5	0.433263	7.02247	16.1557	2.84613e-11	4.97134e-07	15.6527
26262	TSPAN17	-0.392581	6.89545	-16.1534	2.85206e-11	4.98169e-07	15.7041
6422	SFRP1	-1.05907	4.46363	-16.1097	2.97062e-11	5.18879e-07	16.1619
3561	IL2RG	1.9977	1.42145	16.1084	2.97399e-11	5.19466e-07	16.1184
119	ADD2	-1.39323	3.80988	-16.0856	3.03799e-11	5.30646e-07	16.1565
2627	GATA6	0.612905	5.9444	16.0722	3.07608e-11	5.37299e-07	15.8228
374393	FAM111B	-0.407767	7.37614	-16.0535	3.13036e-11	5.4678e-07	15.5101
1839	HBEGF	0.638024	5.727	16.0449	3.15578e-11	5.51219e-07	15.8008
84898	PLXDC2	-0.834274	5.39502	-16.021	3.22699e-11	5.63658e-07	15.9901
341208	HEPHL1	1.38135	3.57455	16.0193	3.23205e-11	5.64543e-07	16.0951
1382	CRABP2	-0.585294	6.32982	-16.005	3.27559e-11	5.72148e-07	15.7296
84951	TNS4	0.443365	8.38802	16.0009	3.28815e-11	5.74341e-07	15.1661
55331	ACER3	-0.528768	7.13974	-15.9991	3.29373e-11	5.75317e-07	15.504
80740	LY6G6C	1.31406	3.40093	15.986	3.33466e-11	5.82465e-07	16.0628
201255	LRRC45	-0.740196	6.18732	-15.9666	3.39584e-11	5.93151e-07	15.7412
24149	ZNF318	0.566456	7.16618	15.9605	3.41529e-11	5.96549e-07	15.4208
7112	TMPO	-0.288312	8.55635	-15.9471	3.45869e-11	6.0413e-07	15.1157
7294	TXK	1.67564	2.84393	15.9449	3.46588e-11	6.05385e-07	16.0126
5792	PTPRF	-0.340523	8.64757	-15.9437	3.4696e-11	6.06035e-07	15.1057
100129518	SOD2	-0.36601	7.57779	-15.9416	3.47647e-11	6.07234e-07	15.3554
4478	MSN	-0.354286	7.75931	-15.9414	3.47721e-11	6.07365e-07	15.2886
5981	RFC1	0.384689	7.24971	15.9255	3.5294e-11	6.16481e-07	15.3536
661	POLR3D	0.37493	6.54808	15.9198	3.54862e-11	6.19838e-07	15.5347
348110	C15orf38	-0.691574	4.91718	-15.9101	3.58108e-11	6.25507e-07	15.9159
389136	VGLL3	0.453632	7.3957	15.8984	3.6208e-11	6.32445e-07	15.3105
5801	PTPRR	1.75154	3.86819	15.8978	3.62266e-11	6.32771e-07	15.9783
10123	ARL4C	0.403964	7.68699	15.8932	3.63865e-11	6.35564e-07	15.2493
148534	TMEM56	-1.17558	4.08095	-15.8869	3.66009e-11	6.39309e-07	15.9719
8995	TNFSF18	2.44904	1.54825	15.8753	3.70061e-11	6.46386e-07	15.906
8456	FOXN1	-2.08326	3.27803	-15.8669	3.72991e-11	6.51504e-07	15.9234
55796	MBNL3	-0.609291	6.34744	-15.852	3.78266e-11	6.60717e-07	15.5886
4646	MYO6	0.361003	7.64078	15.834	3.84783e-11	6.72101e-07	15.2031
51659	GINS2	-0.512173	5.96097	-15.8168	3.91103e-11	6.8314e-07	15.6403
5922	RASA2	0.633475	6.03139	15.811	3.93245e-11	6.86881e-07	15.5354
23413	NCS1	-0.28504	7.70418	-15.8053	3.9537e-11	6.90592e-07	15.1817
6710	SPTB	0.991626	4.73342	15.805	3.95496e-11	6.90813e-07	15.8061
7096	TLR1	1.83122	1.05418	15.7873	4.02177e-11	7.02483e-07	15.7995
83999	KREMEN1	-0.642063	6.90852	-15.7842	4.03341e-11	7.04515e-07	15.3481
4615	MYD88	0.341989	7.30376	15.7813	4.04469e-11	7.06486e-07	15.1802
146802	SLC47A2	-1.54397	2.44685	-15.766	4.1039e-11	7.16827e-07	15.791
3656	IRAK2	2.46639	1.54175	15.7411	4.20222e-11	7.34002e-07	15.7896
81575	APOLD1	1.0149	4.4175	15.7347	4.22773e-11	7.38458e-07	15.8049
51719	CAB39	0.308063	7.90071	15.7324	4.23705e-11	7.40085e-07	15.0222
3113	HLA-DPA1	1.41743	-0.388027	15.7242	4.27021e-11	7.45877e-07	15.8064
2289	FKBP5	-1.02596	5.02916	-15.7093	4.33131e-11	7.56549e-07	15.7156
10085	EDIL3	-1.13348	5.61397	-15.6984	4.37619e-11	7.6439e-07	15.6507
79413	ZBED2	0.38221	7.31554	15.6963	4.38518e-11	7.65959e-07	15.1332
84293	FAM213A	-0.474785	6.54039	-15.6909	4.40779e-11	7.69908e-07	15.3553
25801	GCA	0.9029	4.15776	15.678	4.46255e-11	7.79473e-07	15.6942
5912	RAP2B	0.339716	7.854	15.666	4.5136e-11	7.8839e-07	14.9805
1130	LYST	0.876225	7.2569	15.6586	4.54561e-11	7.93982e-07	15.0828
1843	DUSP1	0.997184	4.42682	15.6586	4.54567e-11	7.93991e-07	15.7152
4495	MT1G	1.6281	1.24981	15.6452	4.60448e-11	8.04264e-07	15.6687
11178	LZTS1	-1.32486	4.53408	-15.6342	4.65303e-11	8.12744e-07	15.702
26227	PHGDH	-0.377328	6.97325	-15.6284	4.67884e-11	8.17253e-07	15.1863
23268	DNMBP	0.398581	7.58962	15.6234	4.70154e-11	8.21219e-07	14.9628
2074	ERCC6	0.657756	6.23783	15.6205	4.71448e-11	8.23478e-07	15.2826
4330	MN1	-1.1311	4.56469	-15.6205	4.71457e-11	8.23494e-07	15.6589
6502	SKP2	-0.42684	6.54459	-15.6117	4.75415e-11	8.30408e-07	15.2754
11074	TRIM31	2.08869	1.64927	15.5987	4.81398e-11	8.40858e-07	15.6488
125058	TBC1D16	-0.53095	6.88586	-15.5974	4.8199e-11	8.41893e-07	15.1921
54739	XAF1	0.584295	6.36916	15.5934	4.83835e-11	8.45114e-07	14.9558
727	C5	-0.868339	6.2372	-15.5913	4.8481e-11	8.46818e-07	15.3743
5287	PIK3C2B	-0.54148	6.78805	-15.5814	4.89427e-11	8.54883e-07	15.1887
54863	TOR4A	0.415547	7.71757	15.5806	4.89841e-11	8.55606e-07	14.9078
7026	NR2F2	0.329335	7.93164	15.569	4.95307e-11	8.65153e-07	14.8616
1992	SERPINB1	0.32219	6.93858	15.534	5.1223e-11	8.94712e-07	15.0487
23677	SH3BP4	0.385716	7.84785	15.5308	5.1381e-11	8.97472e-07	14.8522
1289	COL5A1	-0.882687	4.97379	-15.5243	5.17071e-11	9.03168e-07	15.449
79801	SHCBP1	-0.398352	7.18577	-15.5182	5.2011e-11	9.08476e-07	15.0111
54014	BRWD1	0.625389	6.94047	15.4995	5.29557e-11	9.24977e-07	15.0144
53405	CLIC5	2.23734	0.530907	15.499	5.29798e-11	9.25399e-07	15.5702
151516	ASPRV1	2.61302	1.64771	15.4927	5.33008e-11	9.31005e-07	15.5764
10184	LHFPL2	0.539662	6.77601	15.4887	5.35111e-11	9.34679e-07	15.0541
284759	SIRPB2	1.40466	3.08041	15.4847	5.3717e-11	9.38275e-07	15.591
81553	FAM49A	-1.83771	3.32349	-15.478	5.40639e-11	9.44334e-07	15.5649
56241	SUSD2	1.56116	2.18151	15.4749	5.42259e-11	9.47164e-07	15.5296
158586	ZXDB	0.784934	5.31072	15.4655	5.47193e-11	9.55781e-07	15.376
7837	PXDN	-1.03187	5.60917	-15.4539	5.53379e-11	9.66588e-07	15.3824
59272	ACE2	0.801206	4.77927	15.4511	5.5486e-11	9.69175e-07	15.3143
23242	COBL	0.507879	6.62563	15.4481	5.56459e-11	9.71967e-07	15.0612
29887	SNX10	-1.0141	5.11171	-15.4429	5.59264e-11	9.76866e-07	15.4176
101927562	DUSP8	2.09607	2.53856	15.4356	5.63246e-11	9.83822e-07	15.5254
4925	NUCB2	-0.738565	5.60628	-15.4305	5.66021e-11	9.88668e-07	15.3169
101930123	EEF2K	-0.385923	7.03405	-15.4274	5.67723e-11	9.91642e-07	14.9579
55	ACPP	-1.92918	3.2778	-15.4249	5.69115e-11	9.94073e-07	15.5126
5266	PI3	2.42536	1.58959	15.4249	5.69127e-11	9.94093e-07	15.4927
4312	MMP1	-1.17019	4.11254	-15.3865	5.90716e-11	1.0318e-06	15.4929
4628	MYH10	-0.940839	6.39581	-15.3712	5.99527e-11	1.04719e-06	15.0905
79605	PGBD5	1.21474	3.85687	15.3637	6.03904e-11	1.05484e-06	15.4722
5336	PLCG2	0.512481	5.61543	15.3587	6.06854e-11	1.05999e-06	15.0473
91683	SYT12	-1.39606	2.45412	-15.3531	6.10137e-11	1.06573e-06	15.4143
23586	DDX58	0.328249	7.50907	15.3525	6.10538e-11	1.06643e-06	14.593
1437	CSF2	1.61014	1.75448	15.3503	6.11832e-11	1.06869e-06	15.4127
80005	DOCK5	0.521948	8.15277	15.3319	6.22844e-11	1.08792e-06	14.5626
23108	RAP1GAP2	0.381643	6.91922	15.3101	6.36208e-11	1.11127e-06	14.8325
7764	ZNF217	0.406463	7.53905	15.2728	6.59834e-11	1.15253e-06	14.6439
4047	LSS	-0.457684	7.68979	-15.2692	6.62159e-11	1.15659e-06	14.6398
54892	NCAPG2	-0.313484	7.36772	-15.2529	6.72773e-11	1.17513e-06	14.7016
7582	ZNF33B	0.650225	5.58365	15.2415	6.80281e-11	1.18825e-06	15.0969
5058	PAK1	-0.616695	6.42072	-15.2105	7.01261e-11	1.22489e-06	14.8941
9649	RALGPS1	-0.788942	5.51207	-15.2048	7.05166e-11	1.23171e-06	15.1445
23086	EXPH5	0.616068	6.74879	15.1996	7.08795e-11	1.23805e-06	14.7721
80208	SPG11	0.332535	7.44236	15.1979	7.09982e-11	1.24013e-06	14.5831
51421	AMOTL2	0.37559	8.48984	15.1842	7.19613e-11	1.25695e-06	14.3289
84659	RNASE7	1.78352	1.30226	15.1667	7.32075e-11	1.27871e-06	15.2354
2312	FLG	1.6907	6.19675	15.1635	7.3437e-11	1.28272e-06	14.9273
6737	TRIM21	0.33634	6.60101	15.1592	7.37463e-11	1.28813e-06	14.66
100847079	MIR5193	0.722314	5.23974	15.1323	7.5728e-11	1.32274e-06	14.9416
23581	CASP14	1.84015	0.0172153	15.1273	7.61012e-11	1.32926e-06	15.228
8821	INPP4B	0.423307	7.66821	15.1245	7.63119e-11	1.33294e-06	14.5034
9368	SLC9A3R1	-0.39573	7.24642	-15.1198	7.66619e-11	1.33905e-06	14.5896
5213	PFKM	-0.442701	6.81529	-15.1187	7.67439e-11	1.34049e-06	14.7042
1296	COL8A2	-1.66256	2.15895	-15.1125	7.72138e-11	1.34869e-06	15.1837
54662	TBC1D13	-0.288336	7.2159	-15.1087	7.75087e-11	1.35384e-06	14.5724
91775	NXPE3	-0.574576	5.73982	-15.1006	7.81262e-11	1.36463e-06	14.9238
256302	C17orf103	1.24229	4.08372	15.0975	7.83642e-11	1.36879e-06	15.1844
85463	ZC3H12C	0.648872	6.43723	15.0927	7.87385e-11	1.37533e-06	14.6924
5371	PML	0.227943	8.6317	15.0901	7.89383e-11	1.37882e-06	14.1325
55450	CAMK2N1	0.354598	7.22933	15.0802	7.97158e-11	1.3924e-06	14.5378
6722	SRF	0.417075	7.01305	15.0784	7.98603e-11	1.39492e-06	14.5585
81563	C1orf21	-0.855571	6.35614	-15.0571	8.15547e-11	1.42452e-06	14.7623
6942	TCF20	0.309203	8.07296	15.0569	8.15701e-11	1.42479e-06	14.2827
8218	CLTCL1	-1.07369	3.82418	-15.0339	8.34517e-11	1.45765e-06	15.1533
63874	ABHD4	-0.38779	7.00577	-15.0308	8.37093e-11	1.46215e-06	14.5596
1825	DSC3	-0.241911	8.96294	-15.0267	8.40504e-11	1.46811e-06	14.0773
101930223	C7orf50	-0.450196	6.70143	-14.9924	8.69597e-11	1.51893e-06	14.6016
143903	LAYN	1.06927	5.03913	14.9844	8.7648e-11	1.53095e-06	14.8942
32	ACACB	-0.931506	5.10496	-14.9785	8.81631e-11	1.53994e-06	14.9827
64710	NUCKS1	-0.287787	8.58471	-14.974	8.85558e-11	1.5468e-06	14.1242
142	PARP1	-0.365748	7.82807	-14.9559	9.01642e-11	1.5749e-06	14.2933
4001	LMNB1	-0.349814	7.57124	-14.9521	9.05124e-11	1.58098e-06	14.3515
79007	DBNDD1	-0.578509	6.49221	-14.9473	9.09382e-11	1.58842e-06	14.6298
22924	MAPRE3	-0.654618	5.46597	-14.9373	9.18511e-11	1.60436e-06	14.8435
90874	ZNF697	0.949426	4.46678	14.9367	9.19017e-11	1.60525e-06	14.9719
114880	OSBPL6	-1.33302	2.29389	-14.9337	9.21854e-11	1.6102e-06	15.0097
10100	TSPAN2	2.04991	2.6849	14.9301	9.25097e-11	1.61587e-06	15.0374
2313	FLI1	0.754787	4.90773	14.9257	9.29156e-11	1.62296e-06	14.9012
3269	HRH1	0.688625	5.79381	14.9227	9.31929e-11	1.6278e-06	14.6773
6018	RLF	0.39847	6.91024	14.9214	9.33184e-11	1.62999e-06	14.4268
1009	CDH11	-1.61243	3.02655	-14.9046	9.48942e-11	1.65752e-06	15.0167
8975	USP13	-0.663035	5.22877	-14.8919	9.6101e-11	1.6786e-06	14.8808
159090	FAM122B	-0.379541	6.79438	-14.8891	9.63755e-11	1.68339e-06	14.4529
54414	SIAE	-0.593051	6.19076	-14.883	9.69629e-11	1.69365e-06	14.6187
204010	RPSAP52	1.00689	4.10597	14.8785	9.74036e-11	1.70135e-06	14.9652
79784	MYH14	0.40761	8.434	14.8544	9.97729e-11	1.74273e-06	13.9788
54905	CYP2W1	1.43647	2.01895	14.8438	1.00842e-10	1.7614e-06	14.9375
56255	TMX4	-0.509336	6.67823	-14.8433	1.00888e-10	1.76221e-06	14.4449
10165	SLC25A13	-0.418279	6.78737	-14.8396	1.01259e-10	1.76869e-06	14.4141
133619	PRRC1	-0.309827	7.49636	-14.8378	1.01447e-10	1.77198e-06	14.2371
84722	PSRC1	-0.708021	5.65262	-14.8329	1.01945e-10	1.78068e-06	14.7293
4833	NME4	-1.11308	4.09955	-14.8328	1.01953e-10	1.78081e-06	14.9461
51133	KCTD3	-0.310757	7.7058	-14.8325	1.0199e-10	1.78146e-06	14.1877
55284	UBE2W	0.609524	6.02827	14.8319	1.02046e-10	1.78244e-06	14.548
6337	SCNN1A	0.682326	6.30367	14.8234	1.02918e-10	1.79766e-06	14.4925
63925	ZNF335	0.417059	6.16899	14.8214	1.03125e-10	1.80128e-06	14.5218
9711	KIAA0226	0.321951	7.35133	14.8175	1.0353e-10	1.80835e-06	14.1984
2114	ETS2	0.316745	7.45953	14.8114	1.04166e-10	1.81947e-06	14.1732
3032	HADHB	-0.348915	6.57975	-14.7962	1.05765e-10	1.8474e-06	14.4014
23641	LDOC1	-0.457304	6.16444	-14.7954	1.05851e-10	1.8489e-06	14.5356
8237	USP11	0.406993	6.8411	14.7912	1.06304e-10	1.85681e-06	14.2965
3984	LIMK1	-0.394781	7.14485	-14.7846	1.07009e-10	1.86913e-06	14.2709
7051	TGM1	-0.495775	6.5961	-14.7676	1.08847e-10	1.90123e-06	14.2869
6328	SCN3A	1.78506	0.197977	14.7398	1.11936e-10	1.95519e-06	14.8306
2058	EPRS	-0.290568	8.34379	-14.7383	1.12105e-10	1.95813e-06	13.9398
10406	WFDC2	0.610072	5.03836	14.7351	1.12476e-10	1.96462e-06	14.6887
3096	HIVEP1	0.676934	6.56478	14.7101	1.15344e-10	2.01472e-06	14.2646
5069	PAPPA	1.38161	2.62108	14.7053	1.15898e-10	2.0244e-06	14.8173
10957	PNRC1	0.684041	5.06982	14.7044	1.16012e-10	2.02638e-06	14.6339
6509	SLC1A4	-0.425694	6.84024	-14.704	1.16049e-10	2.02703e-06	14.256
151963	MB21D2	0.475509	6.37361	14.7001	1.16514e-10	2.03514e-06	14.3485
574414	PRR9	1.74531	3.3949	14.6999	1.16532e-10	2.03547e-06	14.8152
7030	TFE3	0.325022	7.12221	14.6945	1.17177e-10	2.04673e-06	14.1412
55872	PBK	-0.442009	6.6622	-14.68	1.18901e-10	2.07684e-06	14.2875
7286	TUFT1	0.395614	6.88492	14.6696	1.20155e-10	2.09875e-06	14.1743
747	DAGLA	0.982174	4.63495	14.6618	1.21111e-10	2.11545e-06	14.7013
31	ACACA	-0.432399	8.21271	-14.66	1.21337e-10	2.11939e-06	13.8967
3678	ITGA5	0.518112	6.45038	14.644	1.23318e-10	2.154e-06	14.1567
1831	TSC22D3	-0.593614	6.42612	-14.6339	1.24587e-10	2.17615e-06	14.3162
210	ALAD	-0.470518	6.55777	-14.6326	1.24753e-10	2.17907e-06	14.2464
10455	ECI2	-0.562226	5.12715	-14.6322	1.24799e-10	2.17986e-06	14.6106
81544	GDPD5	-0.966536	4.05858	-14.6308	1.24969e-10	2.18283e-06	14.7344
79930	DOK3	0.930257	4.52646	14.6271	1.25449e-10	2.19122e-06	14.6246
9283	GPR37L1	1.29573	1.80735	14.6267	1.2549e-10	2.19193e-06	14.7112
55876	GSDMB	0.927463	4.39458	14.6209	1.26236e-10	2.20496e-06	14.6275
5090	PBX3	-0.528944	6.02785	-14.6163	1.26829e-10	2.21532e-06	14.3852
898	CCNE1	-0.854697	4.19751	-14.6102	1.2762e-10	2.22915e-06	14.7142
2042	EPHA3	-1.71302	1.84584	-14.6093	1.27727e-10	2.23101e-06	14.6942
11041	B3GNT1	-0.557937	5.33038	-14.6038	1.28452e-10	2.24367e-06	14.5484
11151	CORO1A	-1.005	4.7995	-14.5896	1.30319e-10	2.27628e-06	14.635
9253	NUMBL	-0.763805	5.3567	-14.5883	1.30488e-10	2.27924e-06	14.5249
145773	FAM81A	-1.40534	4.39643	-14.5851	1.30913e-10	2.28666e-06	14.6878
81788	NUAK2	0.543356	6.01765	14.5848	1.30946e-10	2.28723e-06	14.2379
9581	PREPL	-0.465165	6.79416	-14.5768	1.32024e-10	2.30606e-06	14.1616
123283	TARSL2	0.732101	5.57767	14.5646	1.33669e-10	2.33479e-06	14.3702
57414	RHBDD2	-0.394488	6.77643	-14.5616	1.34073e-10	2.34184e-06	14.1084
6721	SREBF2	0.280388	8.06024	14.5562	1.34818e-10	2.35486e-06	13.7712
80178	C16orf59	-0.752073	5.51836	-14.5403	1.37011e-10	2.39318e-06	14.4438
6117	RPA1	-0.356785	7.5385	-14.5384	1.37283e-10	2.39793e-06	13.9197
8745	ADAM23	-0.72209	5.90643	-14.5336	1.37953e-10	2.40962e-06	14.3535
22824	HSPA4L	-0.998085	4.94893	-14.5257	1.39076e-10	2.42923e-06	14.5357
8914	TIMELESS	-0.29215	7.2736	-14.5101	1.41305e-10	2.46818e-06	13.9379
65244	SPATS2	-0.418997	6.51182	-14.5037	1.42227e-10	2.48427e-06	14.1171
4171	MCM2	-0.305126	8.04076	-14.4799	1.4574e-10	2.54565e-06	13.7281
359845	FAM101B	1.07694	4.4925	14.4623	1.48379e-10	2.59173e-06	14.5591
9472	AKAP6	-1.14762	1.97044	-14.444	1.51187e-10	2.64079e-06	14.5267
257019	FRMD3	2.19075	1.35466	14.4394	1.51901e-10	2.65326e-06	14.5386
6698	SPRR1A	1.15692	2.91175	14.4322	1.5304e-10	2.67315e-06	14.5476
8506	CNTNAP1	-0.939441	4.60829	-14.4301	1.5336e-10	2.67874e-06	14.4733
56652	C10orf2	0.46513	6.78068	14.428	1.5369e-10	2.6845e-06	13.9403
115362	GBP5	1.39192	2.45533	14.4219	1.54667e-10	2.70157e-06	14.5427
9846	GAB2	0.485771	6.62489	14.4195	1.55047e-10	2.7082e-06	13.9718
57599	WDR48	0.505736	6.16085	14.4096	1.56628e-10	2.73582e-06	14.0719
90407	TMEM41A	0.345405	6.54744	14.4058	1.57236e-10	2.74644e-06	13.984
127281	FAM213B	-0.528775	6.048	-14.4003	1.58135e-10	2.76215e-06	14.1519
140885	SIRPA	-1.51008	4.09305	-14.3977	1.5856e-10	2.76957e-06	14.5092
64866	CDCP1	0.262912	8.14154	14.3884	1.60083e-10	2.79616e-06	13.5561
178	AGL	-0.47567	6.7738	-14.3755	1.62213e-10	2.83338e-06	13.8978
51477	ISYNA1	-0.809042	5.68946	-14.3561	1.65489e-10	2.8906e-06	14.2307
161176	SYNE3	-1.30759	2.9174	-14.3511	1.66347e-10	2.90559e-06	14.4682
27242	TNFRSF21	0.273396	8.11069	14.3392	1.68394e-10	2.94134e-06	13.5286
6448	SGSH	-0.646053	5.17125	-14.3328	1.69522e-10	2.96103e-06	14.2498
3619	INCENP	-0.277795	7.71409	-14.3313	1.69779e-10	2.96553e-06	13.6499
27033	ZBTB32	1.77953	2.31474	14.3157	1.72533e-10	3.01364e-06	14.4342
55711	FAR2	-0.7437	4.85456	-14.3069	1.74116e-10	3.04128e-06	14.3046
6733	SRPK2	-0.450485	6.80054	-14.3023	1.7495e-10	3.05586e-06	13.8052
29993	PACSIN1	-1.5585	1.66587	-14.3002	1.7533e-10	3.06249e-06	14.386
26085	KLK13	0.802868	5.26974	14.2897	1.77239e-10	3.09583e-06	14.1483
57460	PPM1H	-0.649637	5.25205	-14.283	1.78473e-10	3.11739e-06	14.235
4254	KITLG	-0.35256	7.65318	-14.2822	1.7861e-10	3.11978e-06	13.6118
10529	NEBL	0.950913	5.90683	14.2785	1.79303e-10	3.13189e-06	14.0048
583	BBS2	-0.462078	6.39415	-14.2696	1.80973e-10	3.16105e-06	13.9047
3133	HLA-E	0.323557	7.28185	14.2664	1.81575e-10	3.17156e-06	13.6232
28996	HIPK2	-1.11296	4.68927	-14.2605	1.82682e-10	3.19091e-06	14.3075
9632	SEC24C	-0.222887	8.04029	-14.2592	1.82921e-10	3.19508e-06	13.4751
5641	LGMN	0.460244	5.81401	14.2523	1.84232e-10	3.21799e-06	13.9527
84140	FAM161A	-1.1169	4.30677	-14.25	1.84681e-10	3.22583e-06	14.3321
3344	FOXN2	0.542721	7.04089	14.2175	1.91027e-10	3.33666e-06	13.6285
22898	DENND3	0.571283	5.99212	14.191	1.96364e-10	3.42989e-06	13.8746
5669	PSG1	1.04265	-1.35814	14.1635	2.02058e-10	3.52934e-06	14.2253
493	ATP2B4	0.371426	8.15321	14.1482	2.05309e-10	3.58614e-06	13.2862
117854	TRIM6	-1.23635	3.74114	-14.1477	2.05419e-10	3.58806e-06	14.2592
90293	KLHL13	-0.776217	5.84012	-14.1476	2.0544e-10	3.58842e-06	13.9661
890	CCNA2	-0.333771	7.0394	-14.1362	2.07908e-10	3.63152e-06	13.5932
285242	HTR3E	2.03914	0.588616	14.1309	2.09049e-10	3.65146e-06	14.2241
2588	GALNS	-0.464995	5.96755	-14.1286	2.09567e-10	3.6605e-06	13.8487
760	CA2	-0.404276	7.05836	-14.1089	2.1393e-10	3.73671e-06	13.5629
388536	ZNF790	1.53442	0.0682107	14.1056	2.14672e-10	3.74968e-06	14.2114
25758	KIAA1549L	0.97667	3.45853	14.0959	2.16853e-10	3.78776e-06	14.2034
84986	ARHGAP19-SLIT1	-0.541411	6.44484	-14.0921	2.17716e-10	3.80285e-06	13.7238
2235	FECH	-0.688486	5.79894	-14.0914	2.17883e-10	3.80577e-06	13.8837
9194	SLC16A7	-1.19481	4.95333	-14.0908	2.18009e-10	3.80796e-06	14.0983
6507	SLC1A3	-0.31561	7.59162	-14.0845	2.19446e-10	3.83307e-06	13.385
9601	PDIA4	-0.334201	7.78887	-14.0838	2.19624e-10	3.83616e-06	13.3475
2354	FOSB	1.07591	3.77691	14.082	2.20027e-10	3.84321e-06	14.1714
84733	CBX2	-0.710405	5.68059	-14.0565	2.26001e-10	3.94756e-06	13.8898
1628	DBP	-0.800238	5.19736	-14.0427	2.29285e-10	4.00493e-06	14.0225
57823	SLAMF7	0.863176	3.78763	14.0388	2.30238e-10	4.02156e-06	14.0928
9641	IKBKE	0.508379	6.12299	14.0267	2.33173e-10	4.07284e-06	13.6634
1373	CPS1	1.4111	2.88204	14.0238	2.33895e-10	4.08545e-06	14.1323
9957	HS3ST1	0.636786	5.7796	14.0031	2.39044e-10	4.17538e-06	13.703
4486	MST1R	0.395654	7.37515	13.9978	2.40378e-10	4.19868e-06	13.3129
8463	TEAD2	-0.929826	4.65443	-13.9969	2.40601e-10	4.20259e-06	14.013
230	ALDOC	-1.2198	4.52494	-13.9894	2.42529e-10	4.23625e-06	14.0379
6373	CXCL11	1.34513	2.6161	13.9711	2.47236e-10	4.31848e-06	14.0577
5670	PSG2	0.923093	-1.70758	13.9697	2.47621e-10	4.3252e-06	13.9615
162073	ITPRIPL2	0.334008	7.49861	13.9687	2.47865e-10	4.32946e-06	13.2471
25805	BAMBI	0.92039	3.78555	13.9602	2.50104e-10	4.36856e-06	14.0228
134285	TMEM171	0.426167	5.72025	13.9523	2.52192e-10	4.40505e-06	13.6668
53349	ZFYVE1	0.569163	4.7436	13.9447	2.54249e-10	4.44096e-06	13.8818
8862	APLN	-2.17718	1.92837	-13.9418	2.55021e-10	4.45444e-06	14.0387
79068	FTO	-0.526623	6.16581	-13.9378	2.56102e-10	4.47334e-06	13.6029
83637	ZMIZ2	0.348297	7.76458	13.9125	2.63059e-10	4.59485e-06	13.1418
200504	GKN2	1.71601	0.582858	13.9062	2.64799e-10	4.62525e-06	13.9931
5576	PRKAR2A	-0.364449	7.19679	-13.9038	2.65475e-10	4.63705e-06	13.3132
6249	CLIP1	0.297858	8.20433	13.9014	2.66158e-10	4.64898e-06	13.0092
25953	PNKD	0.518961	6.23582	13.8763	2.73339e-10	4.7744e-06	13.443
80000	GREB1L	0.560722	5.74266	13.8526	2.80296e-10	4.89593e-06	13.582
9415	FADS2	-0.639932	6.01364	-13.8501	2.81058e-10	4.90924e-06	13.5469
57088	PLSCR4	-0.810997	4.93584	-13.8409	2.83815e-10	4.9574e-06	13.7903
1645	AKR1C1	-1.46358	1.19645	-13.8231	2.89231e-10	5.052e-06	13.9009
85441	HELZ2	0.520163	8.47537	13.8065	2.94404e-10	5.14236e-06	12.6883
80023	NRSN2	-0.597843	5.64011	-13.8018	2.95873e-10	5.16801e-06	13.5877
26037	SIPA1L1	0.305427	7.37168	13.8007	2.9623e-10	5.17424e-06	13.112
80228	ORAI2	-0.713584	5.9996	-13.788	3.00278e-10	5.24496e-06	13.5126
124739	USP43	0.506522	5.94983	13.7846	3.01357e-10	5.26381e-06	13.4429
55723	ASF1B	-0.383091	6.88313	-13.769	3.06428e-10	5.35237e-06	13.2319
57574	MAR4	1.31469	4.55617	13.7353	3.1766e-10	5.54857e-06	13.6964
124540	MSI2	-0.602775	6.04191	-13.7338	3.18166e-10	5.5574e-06	13.4496
4680	CEACAM6	2.15717	2.27783	13.7323	3.18686e-10	5.5665e-06	13.8245
9156	EXO1	-0.49906	6.82153	-13.7294	3.19696e-10	5.58413e-06	13.2163
638	BIK	0.675921	5.01434	13.7287	3.19926e-10	5.58815e-06	13.625
5803	PTPRZ1	-0.939348	5.36424	-13.7246	3.21335e-10	5.61275e-06	13.5236
170954	PPP1R18	0.235097	7.6238	13.7171	3.23932e-10	5.65812e-06	12.9402
6241	RRM2	-0.412671	6.98434	-13.6904	3.33335e-10	5.82236e-06	13.1066
22911	WDR47	0.343483	6.82025	13.6803	3.36952e-10	5.88554e-06	13.071
894	CCND2	0.298063	7.69059	13.6794	3.37279e-10	5.89126e-06	12.9094
6443	SGCB	-0.720814	5.0375	-13.6784	3.37662e-10	5.89795e-06	13.5819
4644	MYO5A	-0.431187	7.60721	-13.676	3.38521e-10	5.91295e-06	12.9599
57082	CASC5	-0.489572	7.86582	-13.6663	3.42089e-10	5.97527e-06	12.8796
100507213	USP6NL	0.376616	6.9098	13.6605	3.44225e-10	6.01258e-06	13.0866
5939	RBMS2	0.450368	5.9931	13.6567	3.4563e-10	6.03712e-06	13.2713
83879	CDCA7	-0.48453	6.70264	-13.6562	3.45828e-10	6.04059e-06	13.1566
9779	TBC1D5	-0.673738	6.04314	-13.6539	3.46658e-10	6.05508e-06	13.355
6707	SPRR3	2.56806	0.876834	13.6532	3.46917e-10	6.05961e-06	13.7377
148304	C1orf74	0.460649	6.21092	13.6421	3.51083e-10	6.13236e-06	13.194
2319	FLOT2	-0.389178	6.9863	-13.6394	3.52114e-10	6.15038e-06	13.0559
57549	IGSF9	-0.730051	6.28567	-13.6366	3.53198e-10	6.16931e-06	13.2613
115004	MB21D1	0.743263	5.06395	13.6338	3.54235e-10	6.18743e-06	13.4734
93649	MYOCD	1.26662	-0.262239	13.6283	3.56349e-10	6.22436e-06	13.7141
22882	ZHX2	0.709592	5.03147	13.6125	3.62466e-10	6.3312e-06	13.4879
83540	NUF2	-0.464997	6.21767	-13.6112	3.62976e-10	6.3401e-06	13.2246
526	ATP6V1B2	-0.409664	6.94222	-13.6058	3.65122e-10	6.37758e-06	13.0287
8573	CASK	-0.625194	6.81145	-13.5937	3.69896e-10	6.46098e-06	13.0775
347365	ITIH6	0.987514	-1.85987	13.5882	3.72136e-10	6.50009e-06	13.5264
55266	TMEM19	-0.662452	6.09559	-13.587	3.72614e-10	6.50845e-06	13.2796
2201	FBN2	-1.16137	7.4928	-13.5792	3.75753e-10	6.56328e-06	12.9237
55905	RNF114	0.342628	7.34365	13.5687	3.8004e-10	6.63815e-06	12.8453
57216	VANGL2	-0.647252	6.06313	-13.549	3.88238e-10	6.78135e-06	13.0879
27044	SND1	-0.298071	7.91514	-13.5486	3.88393e-10	6.78406e-06	12.7255
79689	STEAP4	0.448482	6.20569	13.5357	3.93869e-10	6.87971e-06	13.126
221184	CPNE2	-0.405473	6.28768	-13.5322	3.95383e-10	6.90615e-06	13.1125
81618	ITM2C	-0.65348	4.77669	-13.5293	3.96625e-10	6.92785e-06	13.4561
27090	ST6GALNAC4	-0.77915	5.6808	-13.5278	3.97277e-10	6.93924e-06	13.2929
154796	AMOT	0.738314	4.97927	13.5229	3.9938e-10	6.97597e-06	13.43
6608	SMO	-0.600056	6.75236	-13.5181	4.01463e-10	7.01235e-06	12.9893
3858	KRT10	0.582844	5.76327	13.5147	4.02949e-10	7.03831e-06	13.2411
27165	GLS2	-0.937802	4.40822	-13.5079	4.05955e-10	7.09081e-06	13.5295
7466	WFS1	-0.751952	4.80014	-13.4842	4.16544e-10	7.27577e-06	13.4205
254531	LPCAT4	0.351	6.88846	13.4791	4.18827e-10	7.31566e-06	12.8508
9213	XPR1	-0.363436	7.67377	-13.4735	4.21422e-10	7.36097e-06	12.682
101928686	NFIC	-0.379632	7.61887	-13.4678	4.24015e-10	7.40628e-06	12.7068
59285	CACNG6	1.68891	1.95117	13.4622	4.2664e-10	7.45212e-06	13.53
2730	GCLM	-0.354029	7.36612	-13.4505	4.32071e-10	7.54698e-06	12.7202
3572	IL6ST	0.302638	7.53056	13.4475	4.33483e-10	7.57165e-06	12.6477
160418	TMTC3	-0.397189	7.48106	-13.4389	4.37583e-10	7.64326e-06	12.6922
379	ARL4D	-0.483384	5.8351	-13.4371	4.38436e-10	7.65817e-06	13.1049
5424	POLD1	-0.473842	6.69651	-13.4319	4.40932e-10	7.70176e-06	12.9007
22955	SCMH1	-0.931291	4.5927	-13.4256	4.43978e-10	7.75496e-06	13.3954
10220	GDF11	-0.744217	5.23047	-13.4222	4.45643e-10	7.78404e-06	13.2825
122953	JDP2	-0.623495	5.72159	-13.4205	4.46448e-10	7.79811e-06	13.1839
10615	SPAG5	-0.389399	6.38182	-13.4173	4.48039e-10	7.8259e-06	12.9633
254552	NUDT8	-1.06509	3.94649	-13.4147	4.493e-10	7.84792e-06	13.4717
23503	ZFYVE26	0.437695	6.62089	13.3985	4.57318e-10	7.98798e-06	12.7853
100423031	MIR4321	1.59996	3.62719	13.3837	4.64812e-10	8.11887e-06	13.4186
11124	FAF1	-0.359601	6.64573	-13.3826	4.65377e-10	8.12875e-06	12.8557
9235	IL32	1.78744	1.38348	13.3813	4.66023e-10	8.14002e-06	13.4428
8553	BHLHE40	0.326816	7.32683	13.38	4.66668e-10	8.15128e-06	12.6055
4520	MTF1	0.504489	5.8482	13.3769	4.68248e-10	8.17888e-06	12.9899
27436	EML4	-0.385453	7.35634	-13.3743	4.69612e-10	8.2027e-06	12.6629
9052	GPRC5A	0.319009	9.34015	13.3681	4.72797e-10	8.25835e-06	12.1286
201266	SLC39A11	-0.566359	5.65869	-13.3554	4.79451e-10	8.37457e-06	13.0767
4741	NEFM	-0.887623	4.00128	-13.3406	4.87285e-10	8.51141e-06	13.3832
440044	SLC22A20	0.649695	4.6824	13.3403	4.87412e-10	8.51362e-06	13.2169
11247	NXPH4	-1.00059	4.92695	-13.34	4.87612e-10	8.51712e-06	13.2602
27071	DAPP1	0.523305	6.3434	13.3373	4.89017e-10	8.54167e-06	12.8062
120939	TMEM52B	1.2581	2.26199	13.3224	4.97122e-10	8.68323e-06	13.3809
23171	GPD1L	-0.599535	6.17016	-13.3166	5.00274e-10	8.73829e-06	12.9439
2770	GNAI1	-0.54033	5.85335	-13.3053	5.06562e-10	8.84812e-06	12.9616
4665	NAB2	-0.421017	6.7314	-13.3021	5.08315e-10	8.87873e-06	12.7222
79865	TREML2	1.54731	1.79458	13.2926	5.13683e-10	8.97251e-06	13.3465
441518	FAM127C	-1.21207	3.07814	-13.2894	5.15507e-10	9.00436e-06	13.3506
899	CCNF	-0.356916	7.27387	-13.2779	5.2208e-10	9.11918e-06	12.5746
3122	HLA-DRA	2.01093	0.708497	13.2766	5.22825e-10	9.13218e-06	13.3312
10333	TLR6	1.30316	3.58431	13.2493	5.38787e-10	9.41099e-06	13.2879
3161	HMMR	-0.291763	7.45161	-13.2361	5.46708e-10	9.54934e-06	12.4811
10610	ST6GALNAC2	-0.556419	6.33672	-13.2237	5.54219e-10	9.68055e-06	12.7534
654	BMP6	1.83106	1.30625	13.2155	5.59272e-10	9.7688e-06	13.2638
126626	GABPB2	-0.537684	6.04065	-13.2131	5.6076e-10	9.7948e-06	12.8486
88	ACTN2	2.13164	0.671511	13.205	5.65794e-10	9.88272e-06	13.2537
91057	CCDC34	-0.49199	5.90539	-13.2004	5.68684e-10	9.93321e-06	12.8611
123879	DCUN1D3	0.568225	4.72175	13.1964	5.71263e-10	9.97826e-06	13.0518
60485	SAV1	0.414171	6.29107	13.1957	5.71655e-10	9.9851e-06	12.686
3456	IFNB1	1.53359	-0.639837	13.1949	5.72167e-10	9.99404e-06	13.2441
26577	PCOLCE2	-1.72654	1.72463	-13.1909	5.747e-10	1.00383e-05	13.2357
56895	AGPAT4	-1.12183	3.53876	-13.1811	5.80975e-10	1.01479e-05	13.218
10745	PHTF1	-0.694054	5.22013	-13.1804	5.81489e-10	1.01569e-05	12.9913
3710	ITPR3	0.321623	8.66409	13.1798	5.81831e-10	1.01628e-05	12.0753
132864	CPEB2	0.825056	5.29639	13.1689	5.88938e-10	1.0287e-05	12.8003
23328	SASH1	-0.439355	6.32974	-13.1678	5.89641e-10	1.02993e-05	12.707
64418	TMEM168	-0.793015	5.52214	-13.165	5.91502e-10	1.03318e-05	12.9775
153571	C5orf38	-0.658042	4.80831	-13.1626	5.93064e-10	1.0359e-05	13.0785
79983	POF1B	-0.376686	6.59148	-13.1624	5.93214e-10	1.03617e-05	12.5672
250	ALPP	0.436727	6.39248	13.1623	5.93236e-10	1.0362e-05	12.642
87178	PNPT1	0.344936	6.61306	13.1521	6.00016e-10	1.04805e-05	12.519
101929306	CACNG4	-0.484984	6.7608	-13.1492	6.01961e-10	1.05144e-05	12.5931
84283	TMEM79	-0.70742	5.88371	-13.1386	6.09064e-10	1.06385e-05	12.7796
402569	KPNA7	1.7692	1.98144	13.1318	6.13681e-10	1.07192e-05	13.1756
51112	TRAPPC12	-0.316949	6.60911	-13.1286	6.15893e-10	1.07578e-05	12.5455
23014	FBXO21	-0.245646	7.39107	-13.1231	6.19666e-10	1.08237e-05	12.3576
10397	NDRG1	-0.310266	6.84291	-13.1167	6.24105e-10	1.09012e-05	12.4423
1869	E2F1	-0.501436	6.17976	-13.0741	6.5442e-10	1.14307e-05	12.6308
5236	PGM1	-0.398363	6.22906	-13.0716	6.56277e-10	1.14632e-05	12.5981
51706	CYB5R1	0.369613	6.85625	13.0635	6.62229e-10	1.15672e-05	12.3702
80310	PDGFD	-1.16023	3.85322	-13.0608	6.64218e-10	1.16019e-05	13.0723
647024	C6orf132	0.351429	7.31687	13.0606	6.64377e-10	1.16047e-05	12.289
4038	LRP4	-1.29766	4.44511	-13.0392	6.80479e-10	1.18859e-05	13.0083
6715	SRD5A1	-0.427246	6.46109	-13.0263	6.90388e-10	1.2059e-05	12.4919
23201	FAM168A	-0.386921	6.63877	-13.0236	6.92465e-10	1.20953e-05	12.438
23387	SIK3	0.328396	7.17937	13.0216	6.93987e-10	1.21219e-05	12.2652
2648	KAT2A	-0.394957	6.699	-13.0171	6.97503e-10	1.21833e-05	12.4096
27075	TSPAN13	-0.592581	5.79046	-13.0058	7.06385e-10	1.23384e-05	12.6564
9429	ABCG2	-0.614918	5.89925	-13.0044	7.07519e-10	1.23582e-05	12.5985
2295	FOXF2	0.605897	5.16257	12.9906	7.18601e-10	1.25518e-05	12.7529
57658	CALCOCO1	0.46196	5.63924	12.985	7.23101e-10	1.26304e-05	12.5641
126917	IFFO2	0.335224	7.68407	12.9838	7.24099e-10	1.26478e-05	12.0983
653464	SRGAP2	0.320234	7.31194	12.9756	7.30795e-10	1.27648e-05	12.1576
1969	EPHA2	0.362879	7.60689	12.966	7.38728e-10	1.29034e-05	12.074
793	CALB1	1.18566	3.4897	12.9535	7.49186e-10	1.3086e-05	12.9223
81620	CDT1	-0.348011	6.9579	-12.9509	7.51317e-10	1.31232e-05	12.2619
6941	TCF19	-0.517506	5.90702	-12.9503	7.51856e-10	1.31327e-05	12.5543
9819	TSC22D2	0.478251	6.68781	12.9473	7.54398e-10	1.31771e-05	12.2739
160	AP2A1	-0.38316	7.19218	-12.9471	7.546e-10	1.31806e-05	12.203
84263	HSDL2	-0.362217	7.18	-12.9449	7.56423e-10	1.32124e-05	12.2084
5275	SERPINB13	-0.298555	8.2467	-12.9435	7.57594e-10	1.32329e-05	11.9201
40	ASIC2	-1.44922	2.10192	-12.9386	7.61801e-10	1.33064e-05	12.9591
10769	PLK2	0.334155	8.18176	12.9121	7.84918e-10	1.37102e-05	11.8905
23082	PPRC1	0.261671	8.21762	12.9015	7.94338e-10	1.38747e-05	11.8719
5594	MAPK1	-0.216039	8.62324	-12.9007	7.9505e-10	1.38871e-05	11.7889
26022	TMEM98	-1.08776	-0.099846	-12.8971	7.98356e-10	1.39449e-05	12.9145
599	BCL2L2	0.351172	6.77978	12.8893	8.05373e-10	1.40675e-05	12.1826
80824	DUSP16	0.586442	5.43434	12.8642	8.2853e-10	1.44719e-05	12.4964
57620	STIM2	-0.548817	5.55613	-12.8623	8.30315e-10	1.45031e-05	12.5054
6094	ROM1	-1.11062	3.11033	-12.8606	8.31984e-10	1.45323e-05	12.8747
54733	SLC35F2	0.302322	6.98282	12.8556	8.36648e-10	1.46137e-05	12.1147
23348	DOCK9	0.306421	7.46748	12.851	8.41056e-10	1.46907e-05	12.0057
3597	IL13RA1	-0.325741	7.25758	-12.8435	8.48234e-10	1.48161e-05	12.0501
6319	SCD	-0.324544	7.66847	-12.8434	8.48292e-10	1.48171e-05	11.9522
253260	RICTOR	0.384988	7.59666	12.839	8.52541e-10	1.48913e-05	11.9038
3638	INSIG1	-0.33908	7.73411	-12.824	8.67173e-10	1.51469e-05	11.8958
79085	SLC25A23	0.292874	6.94195	12.8103	8.8074e-10	1.53839e-05	12.068
79022	TMEM106C	-0.349758	6.92426	-12.8086	8.82509e-10	1.54148e-05	12.1042
22994	AZI1	-0.695982	5.3466	-12.804	8.87096e-10	1.54949e-05	12.5569
3775	KCNK1	0.304024	7.05204	12.8008	8.90319e-10	1.55512e-05	12.0086
23057	NMNAT2	0.676793	5.53532	12.7874	9.04005e-10	1.57903e-05	12.4208
220	ALDH1A3	0.354226	7.59552	12.7865	9.04878e-10	1.58055e-05	11.8971
302	ANXA2	0.481679	6.56383	12.7823	9.09199e-10	1.5881e-05	12.1201
253635	GPATCH11	-0.60845	5.74563	-12.7815	9.10042e-10	1.58957e-05	12.4168
11037	STON1	-1.06507	4.5053	-12.7757	9.16084e-10	1.60012e-05	12.7203
5962	RDX	-0.43862	6.69457	-12.7734	9.18534e-10	1.6044e-05	12.1334
10489	LRRC41	0.360244	6.87367	12.7725	9.19466e-10	1.60603e-05	12.0373
23621	BACE1	-0.466716	6.7502	-12.7675	9.24664e-10	1.61511e-05	12.091
5998	RGS3	-0.5608	6.43886	-12.7674	9.24825e-10	1.61539e-05	12.2027
11194	ABCB8	-0.468588	6.59598	-12.7656	9.26733e-10	1.61872e-05	12.1364
10036	CHAF1A	-0.263142	7.08038	-12.7569	9.35934e-10	1.6348e-05	11.9981
255738	PCSK9	-0.317152	8.0379	-12.7546	9.38367e-10	1.63905e-05	11.7422
94059	LENG9	0.569184	5.13402	12.7505	9.4278e-10	1.64675e-05	12.4584
10318	TNIP1	0.247205	7.63045	12.7496	9.43766e-10	1.64848e-05	11.8171
101927266	IFT122	-0.75369	4.96639	-12.7475	9.46036e-10	1.65244e-05	12.557
11270	NRM	-0.559721	5.63527	-12.7441	9.4966e-10	1.65877e-05	12.3903
3714	JAG2	-0.420643	7.76424	-12.7308	9.6424e-10	1.68424e-05	11.8224
26091	HERC4	0.311246	7.43423	12.7298	9.65357e-10	1.68619e-05	11.8417
201595	STT3B	-0.286384	7.54832	-12.7278	9.6755e-10	1.69002e-05	11.8483
144568	A2ML1	1.4201	3.25681	12.7251	9.70459e-10	1.6951e-05	12.706
64376	IKZF5	0.34358	6.06642	12.7236	9.72202e-10	1.69815e-05	12.1853
147138	TMC8	0.81082	4.52263	12.7232	9.72653e-10	1.69893e-05	12.5189
1241	LTB4R	-0.581307	6.30872	-12.7173	9.79176e-10	1.71033e-05	12.1171
8091	HMGA2	0.306701	7.40456	12.712	9.85125e-10	1.72072e-05	11.821
50854	C6orf48	0.468521	5.44807	12.7113	9.85913e-10	1.72209e-05	12.3603
54625	PARP14	0.285129	8.60011	12.7	9.98759e-10	1.74453e-05	11.3927
84665	MYPN	1.23727	2.32398	12.699	9.99909e-10	1.74654e-05	12.6954
6773	STAT2	0.308134	7.57721	12.6942	1.00541e-09	1.75615e-05	11.6895
9575	CLOCK	0.380519	7.69422	12.6726	1.03051e-09	1.79999e-05	11.7383
10133	OPTN	0.326417	7.26122	12.6688	1.03501e-09	1.80786e-05	11.7863
9962	SLC23A2	-0.459017	7.12115	-12.652	1.05518e-09	1.84308e-05	11.8859
51684	SUFU	-0.548677	5.78676	-12.6466	1.06181e-09	1.85466e-05	12.228
90507	SCRN2	-0.769745	5.04216	-12.6346	1.07642e-09	1.88019e-05	12.4116
3030	HADHA	-0.351464	7.10727	-12.6342	1.07696e-09	1.88113e-05	11.8405
150094	SIK1	0.299578	7.37269	12.6311	1.08077e-09	1.88779e-05	11.7426
1847	DUSP5	0.913313	4.60527	12.6292	1.08321e-09	1.89204e-05	12.4178
29899	GPSM2	-0.488324	6.07112	-12.6287	1.08386e-09	1.89317e-05	12.1315
6361	CCL17	2.42689	0.285986	12.624	1.08965e-09	1.90329e-05	12.6097
80896	NPL	-0.700581	4.1063	-12.623	1.09095e-09	1.90557e-05	12.5393
57188	ADAMTSL3	0.767652	4.79382	12.622	1.09215e-09	1.90767e-05	12.3817
64135	IFIH1	0.283238	7.47789	12.6099	1.10746e-09	1.93441e-05	11.5421
7155	TOP2B	-0.274863	7.63719	-12.6	1.12015e-09	1.95657e-05	11.6843
3613	IMPA2	-0.728295	5.15709	-12.5948	1.12692e-09	1.96839e-05	12.3512
146857	SLFN13	-0.684742	5.95004	-12.5835	1.14169e-09	1.9942e-05	12.0973
9783	RIMS3	-1.26852	3.12592	-12.5816	1.1442e-09	1.99857e-05	12.5582
4005	LMO2	1.07965	3.01714	12.5781	1.14876e-09	2.00653e-05	12.5335
24139	EML2	0.345873	6.2073	12.5739	1.1544e-09	2.01639e-05	11.9618
55190	NUDT11	-0.931992	3.85632	-12.5698	1.15982e-09	2.02586e-05	12.506
55075	UACA	0.414348	7.44217	12.5681	1.1621e-09	2.02983e-05	11.6752
27065		-1.4355	1.5826	-12.5659	1.16507e-09	2.03504e-05	12.5416
83638	C11orf68	0.570979	5.99163	12.5584	1.17516e-09	2.05265e-05	12.0048
3486	IGFBP3	0.381248	8.45048	12.5584	1.17517e-09	2.05267e-05	11.4057
1312	COMT	-0.322925	7.09692	-12.5553	1.17937e-09	2.06001e-05	11.7548
2184	FAH	-0.690238	5.31259	-12.5537	1.18159e-09	2.06388e-05	12.2635
10938	EHD1	0.25351	7.85139	12.5404	1.19995e-09	2.09596e-05	11.5267
9766	KIAA0247	0.346705	7.00065	12.5352	1.20715e-09	2.10853e-05	11.7228
10497	UNC13B	-0.63818	4.94696	-12.5317	1.21199e-09	2.11698e-05	12.296
4642	MYO1D	-0.297248	7.75571	-12.5197	1.22901e-09	2.14672e-05	11.5392
5817	PVR	0.221633	7.39317	12.5178	1.23161e-09	2.15125e-05	11.6169
57507	ZNF608	-1.50272	1.0915	-12.5151	1.23549e-09	2.15802e-05	12.4861
23141	ANKLE2	0.288354	8.01692	12.5106	1.24191e-09	2.16925e-05	11.4413
6812	STXBP1	-0.516239	5.73807	-12.5039	1.25172e-09	2.18639e-05	12.0433
133308	SLC9B2	0.924507	3.62082	12.5016	1.25498e-09	2.19207e-05	12.4044
7298	TYMS	-0.489856	5.82846	-12.4975	1.26101e-09	2.2026e-05	12.0372
3665	IRF7	0.616122	6.26758	12.4938	1.26642e-09	2.21206e-05	11.639
147	ADRA1B	1.69829	2.60364	12.4895	1.27272e-09	2.22306e-05	12.456
101928218	SMIM13	0.498867	6.00216	12.4879	1.27509e-09	2.22719e-05	11.916
1852	DUSP9	-0.614981	6.29316	-12.4863	1.27741e-09	2.23125e-05	11.9319
399665	FAM102A	-0.366736	7.22795	-12.4849	1.27957e-09	2.23503e-05	11.6487
5690	PSMB2	-0.333837	7.31635	-12.4719	1.299e-09	2.26896e-05	11.5927
79175	ZNF343	0.675576	5.19186	12.4674	1.30582e-09	2.28088e-05	12.1147
400745	SH2D5	0.831192	4.4286	12.4652	1.30908e-09	2.28658e-05	12.2021
22837	COBLL1	-0.339292	7.22908	-12.463	1.31241e-09	2.29238e-05	11.6113
8406	SRPX	-1.32672	2.95408	-12.463	1.31242e-09	2.2924e-05	12.4234
84667	HES7	1.55049	2.26279	12.4618	1.31432e-09	2.29572e-05	12.4249
5445	PON2	-0.39651	5.90998	-12.4574	1.32103e-09	2.30744e-05	11.9303
4832	NME3	-0.721059	4.7819	-12.4542	1.32592e-09	2.31598e-05	12.2492
23457	ABCB9	-0.789832	4.25808	-12.4378	1.35156e-09	2.36077e-05	12.3078
391059	FRRS1	-0.561904	5.28727	-12.4273	1.36818e-09	2.3898e-05	12.0793
94240	EPSTI1	0.295042	6.52923	12.4144	1.38889e-09	2.42597e-05	11.545
146050	ZSCAN29	0.328579	7.04408	12.3981	1.41546e-09	2.47239e-05	11.532
1282	COL4A1	-0.444627	6.68491	-12.3973	1.41683e-09	2.47477e-05	11.6411
10331	B3GNT3	0.413058	6.04927	12.3972	1.41704e-09	2.47514e-05	11.7645
84296	GINS4	-0.688394	5.72839	-12.3947	1.42105e-09	2.48215e-05	11.973
1263	PLK3	0.663517	5.32913	12.389	1.43056e-09	2.49876e-05	11.9749
955	ENTPD6	0.333785	7.24901	12.3877	1.43276e-09	2.5026e-05	11.4756
38	ACAT1	-0.34695	6.20695	-12.3773	1.45031e-09	2.53326e-05	11.7789
151636	DTX3L	0.274688	8.49246	12.3718	1.45967e-09	2.5496e-05	11.0878
64087	MCCC2	-0.234938	7.3845	-12.3692	1.46404e-09	2.55725e-05	11.4474
9181	ARHGEF2	0.248643	7.72099	12.3631	1.4745e-09	2.57551e-05	11.3283
123720	WHAMM	0.508099	5.61925	12.3576	1.484e-09	2.59211e-05	11.8583
2026	ENO2	-0.86076	4.30749	-12.3488	1.49949e-09	2.61917e-05	12.1874
2027	ENO3	1.12926	3.30109	12.3451	1.50599e-09	2.63052e-05	12.2675
6576	SLC25A1	-0.380525	6.86445	-12.3326	1.5281e-09	2.66913e-05	11.5324
2791	GNG11	-0.636113	4.52929	-12.3319	1.52941e-09	2.67142e-05	12.1312
4660	PPP1R12B	0.484302	6.76822	12.3317	1.52978e-09	2.67206e-05	11.5134
55526	DHTKD1	-0.270464	7.47661	-12.3263	1.53955e-09	2.68913e-05	11.3836
5019	OXCT1	-0.508116	6.4001	-12.3125	1.56458e-09	2.73285e-05	11.6578
54438	GFOD1	0.47786	6.85792	12.3085	1.57205e-09	2.74589e-05	11.469
64794	DDX31	0.348735	6.78363	12.3084	1.57217e-09	2.7461e-05	11.5008
51514	DTL	-0.387103	7.2403	-12.2995	1.58865e-09	2.7749e-05	11.4092
4311	MME	-0.684935	5.255	-12.2945	1.59801e-09	2.79124e-05	11.9743
1534	CYB561	-0.313764	7.25619	-12.2874	1.6114e-09	2.81462e-05	11.3921
7353	UFD1L	-0.385136	6.51795	-12.2861	1.61385e-09	2.8189e-05	11.553
4240	MFGE8	-0.756019	4.32906	-12.2781	1.62919e-09	2.8457e-05	12.0654
54704	PDP1	0.28278	7.43283	12.2754	1.63437e-09	2.85475e-05	11.2918
9753	ZSCAN12	1.05592	2.96199	12.2687	1.64722e-09	2.8772e-05	12.187
2821	GPI	-0.302513	7.76594	-12.2638	1.65676e-09	2.89386e-05	11.2345
23240	KIAA0922	-0.866472	4.34601	-12.2615	1.6612e-09	2.90162e-05	12.0842
124565	SLC38A10	-0.299099	7.68218	-12.2552	1.6737e-09	2.92345e-05	11.2309
84279	PRADC1	-0.742228	4.15484	-12.2502	1.68343e-09	2.94044e-05	12.1106
5255	PHKA1	-0.532813	6.01319	-12.2379	1.70819e-09	2.98369e-05	11.6423
9891	NUAK1	0.544148	6.25844	12.2377	1.70857e-09	2.98436e-05	11.5453
164	AP1G1	-0.214582	8.16876	-12.2303	1.7234e-09	3.01026e-05	11.0933
30011	SH3KBP1	0.487823	4.97673	12.2208	1.74297e-09	3.04445e-05	11.7584
5297	PI4KA	-0.35948	7.1344	-12.2204	1.74367e-09	3.04567e-05	11.3283
84632	AFAP1L2	0.209201	7.81472	12.2177	1.74933e-09	3.05556e-05	11.1445
221927	BRAT1	-0.427987	7.36654	-12.2126	1.75996e-09	3.07412e-05	11.2744
65084	TMEM135	-0.532719	5.7915	-12.2123	1.76054e-09	3.07513e-05	11.6501
255488	RNF144B	0.384664	6.46049	12.207	1.77152e-09	3.09431e-05	11.4737
6289	SAA2	1.96519	2.09653	12.2039	1.77812e-09	3.10584e-05	12.1239
54101	RIPK4	0.281712	7.22316	12.1963	1.79402e-09	3.13361e-05	11.2703
117177	RAB3IP	0.41286	6.91783	12.1899	1.80779e-09	3.15767e-05	11.3384
26268	FBXO9	-0.486236	5.95325	-12.188	1.8119e-09	3.16485e-05	11.6136
10922	FASTK	-0.368207	6.85934	-12.1863	1.81549e-09	3.17112e-05	11.3556
5097	PCDH1	0.248246	8.82474	12.1732	1.84391e-09	3.22075e-05	10.8341
9312	KCNB2	1.17163	3.47644	12.1667	1.85809e-09	3.24553e-05	12.0381
11031	RAB31	-0.372628	6.48113	-12.1659	1.85983e-09	3.24857e-05	11.405
84955	NUDCD1	0.434642	6.79172	12.1657	1.86039e-09	3.24954e-05	11.3214
51131	PHF11	0.612074	5.13293	12.1643	1.86347e-09	3.25493e-05	11.6377
4053	LTBP2	0.650061	5.482	12.1593	1.87452e-09	3.27422e-05	11.6731
64089	SNX16	0.525018	5.0052	12.1517	1.89133e-09	3.30359e-05	11.7468
101930400	AKR1C2	-1.30356	2.95436	-12.1508	1.89353e-09	3.30744e-05	12.0593
84133	ZNRF3	0.463551	5.97189	12.1506	1.89386e-09	3.30801e-05	11.5263
66004	LYNX1	1.61889	2.18015	12.1432	1.91055e-09	3.33715e-05	12.0552
91768	CABLES1	0.830028	4.97668	12.1429	1.91124e-09	3.33837e-05	11.7922
2258	FGF13	-1.09737	2.9723	-12.1306	1.93949e-09	3.38771e-05	12.0372
93663	ARHGAP18	0.29128	6.63957	12.1248	1.95274e-09	3.41086e-05	11.3379
54584	GNB1L	-0.41424	6.27774	-12.1241	1.95443e-09	3.4138e-05	11.4587
55103	RALGPS2	0.312902	7.79733	12.1207	1.96242e-09	3.42776e-05	11.024
29775	CARD10	0.298854	7.38449	12.1168	1.9715e-09	3.44361e-05	11.1112
4354	MPP1	-0.863628	3.50946	-12.1104	1.98651e-09	3.46984e-05	11.9925
1611	DAP	-0.297118	6.92644	-12.1023	2.00578e-09	3.5035e-05	11.229
25874	MPC2	-0.436009	5.35024	-12.1013	2.00822e-09	3.50776e-05	11.6707
8645	KCNK5	0.551662	5.93883	12.0974	2.01738e-09	3.52376e-05	11.4655
249	ALPL	0.958982	-1.11901	12.0962	2.02036e-09	3.52897e-05	11.9387
10564	ARFGEF2	0.260783	7.8751	12.0961	2.02068e-09	3.52953e-05	10.9741
5329	PLAUR	0.367878	6.40507	12.094	2.02561e-09	3.53813e-05	11.2773
64131	XYLT1	-0.623088	5.98304	-12.0914	2.03192e-09	3.54916e-05	11.5169
22998	LIMCH1	-0.783309	5.08895	-12.0867	2.04334e-09	3.56911e-05	11.7672
85446	ZFHX2	1.88017	0.797444	12.0861	2.04485e-09	3.57175e-05	11.9887
101060399	CDR2	0.262694	7.17341	12.0856	2.04602e-09	3.57379e-05	11.1423
2004	ELK3	0.293961	7.50812	12.0846	2.04839e-09	3.57792e-05	11.0257
5211	PFKL	-0.33427	7.29808	-12.0802	2.05928e-09	3.59694e-05	11.1053
2264	FGFR4	-1.12917	3.22759	-12.0772	2.06675e-09	3.60999e-05	11.9639
85363	TRIM5	0.314433	6.92026	12.0738	2.07495e-09	3.62432e-05	11.073
49854	ZBTB21	0.448762	6.88545	12.0738	2.07499e-09	3.62439e-05	11.1564
6256	RXRA	-0.263448	8.4816	-12.0734	2.07591e-09	3.62599e-05	10.8276
4643	MYO1E	0.297795	8.28329	12.0733	2.07632e-09	3.62672e-05	10.8294
130074	FAM168B	-0.246183	8.17808	-12.069	2.08694e-09	3.64525e-05	10.9164
10794	ZNF460	1.00445	3.05645	12.0618	2.10487e-09	3.67658e-05	11.9332
2650	GCNT1	-0.510105	5.92657	-12.0605	2.10832e-09	3.68261e-05	11.4577
4879	NPPB	1.55296	-0.190351	12.0587	2.11281e-09	3.69045e-05	11.9435
1122	CHML	0.640584	5.97003	12.0573	2.11634e-09	3.69661e-05	11.474
55255	WDR41	-0.433502	6.37416	-12.0497	2.13555e-09	3.73016e-05	11.3079
7461	CLIP2	-0.273401	7.62609	-12.045	2.14753e-09	3.75109e-05	10.9978
79680	C22orf29	0.277964	7.45108	12.043	2.15277e-09	3.76025e-05	11.0089
5601	MAPK9	-0.280386	6.95505	-12.0379	2.16592e-09	3.78321e-05	11.141
3075	CFH	-0.811786	5.06383	-12.0363	2.16999e-09	3.79032e-05	11.6524
79603	CERS4	-1.32681	2.66004	-12.0338	2.17646e-09	3.80162e-05	11.926
6840	SVIL	0.245038	7.97413	12.0312	2.18343e-09	3.8138e-05	10.8869
8644	AKR1C3	-1.41564	2.40267	-12.0163	2.22269e-09	3.88238e-05	11.9056
80856	KIAA1715	-0.466175	6.5481	-12.0043	2.25487e-09	3.93858e-05	11.2242
5567	PRKACB	-0.494824	5.97557	-12.0031	2.25791e-09	3.9439e-05	11.3734
58191	CXCL16	0.300256	7.53525	12.0022	2.26054e-09	3.94849e-05	10.9232
5514	PPP1R10	0.276729	7.40511	11.9968	2.27522e-09	3.97413e-05	10.9589
5575	PRKAR1B	-0.34849	6.97112	-11.996	2.27719e-09	3.97757e-05	11.1
25897	RNF19A	0.447924	6.20802	11.9954	2.27899e-09	3.98071e-05	11.2588
6352	CCL5	0.473218	5.18384	11.9937	2.28366e-09	3.98887e-05	11.2701
79366	HMGN5	-1.04963	3.819	-11.9927	2.28636e-09	3.99358e-05	11.8192
53637	S1PR5	-0.508574	5.37548	-11.9864	2.30369e-09	4.02385e-05	11.5231
254065	BRWD3	0.483884	7.16115	11.9812	2.31816e-09	4.04913e-05	10.9956
64129	TINAGL1	0.238172	8.11479	11.9761	2.33227e-09	4.07377e-05	10.7427
80271	ITPKC	0.406426	6.35153	11.9724	2.34266e-09	4.09193e-05	11.1743
57016	AKR1B10	-1.59279	0.56765	-11.9602	2.37722e-09	4.15229e-05	11.8311
260425	MAGI3	-0.672028	5.56267	-11.9601	2.3775e-09	4.15278e-05	11.4544
149478	BTBD19	1.61677	2.72775	11.9581	2.38336e-09	4.16301e-05	11.8242
223117	SEMA3D	-0.275439	7.8334	-11.9543	2.39406e-09	4.1817e-05	10.81
51429	SNX9	0.304417	6.78068	11.9539	2.39523e-09	4.18375e-05	11.0422
23351	KHNYN	0.279949	7.31089	11.9537	2.39594e-09	4.18498e-05	10.9063
1939	EIF2D	-0.346627	6.27132	-11.9506	2.40489e-09	4.20063e-05	11.2328
2232	FDXR	-0.542192	6.02446	-11.9402	2.43516e-09	4.25349e-05	11.2986
144100	PLEKHA7	0.235634	7.84357	11.9344	2.45231e-09	4.28344e-05	10.7471
57679	ALS2	0.306389	6.95605	11.9321	2.45899e-09	4.29511e-05	10.9734
100129271	C1orf68	1.81101	0.318816	11.9316	2.46039e-09	4.29756e-05	11.8043
388610	TRNP1	0.368799	6.6109	11.9204	2.49399e-09	4.35625e-05	11.072
9831	ZNF623	0.435058	6.3946	11.9099	2.52555e-09	4.41138e-05	11.0966
8061	FOSL1	0.31374	6.73573	11.9032	2.54626e-09	4.44755e-05	10.9714
59342	SCPEP1	-0.33516	6.47454	-11.9022	2.54928e-09	4.45282e-05	11.0383
7056	THBD	-0.320709	7.57707	-11.8884	2.59199e-09	4.52743e-05	10.8086
101928493	PDXK	-0.2386	8.36002	-11.8801	2.61819e-09	4.5732e-05	10.6215
160518	DENND5B	-0.68845	4.22448	-11.87	2.65021e-09	4.62912e-05	11.6183
83394	PITPNM3	-0.521851	6.65898	-11.8655	2.6648e-09	4.65461e-05	11.0604
55033	FKBP14	-0.499421	6.50225	-11.8596	2.6839e-09	4.68797e-05	11.0748
7374	UNG	-0.488691	6.52729	-11.8563	2.69444e-09	4.70638e-05	11.0674
1739	DLG1	0.303161	7.85549	11.8541	2.7018e-09	4.71923e-05	10.6987
154214	RNF217	0.445504	6.30246	11.8501	2.71472e-09	4.7418e-05	11.0261
1806	DPYD	-0.464776	5.79348	-11.8481	2.72151e-09	4.75367e-05	11.2335
9725	TMEM63A	0.440273	6.49721	11.8479	2.72212e-09	4.75473e-05	10.9674
26020	LRP10	0.21832	8.31192	11.8416	2.74283e-09	4.7909e-05	10.5336
9881	TRANK1	0.546714	6.05371	11.8413	2.74401e-09	4.79296e-05	10.8286
140775	SMCR8	0.351666	6.70336	11.839	2.75167e-09	4.80635e-05	10.9111
8848	TSC22D1	0.185162	7.75442	11.8371	2.75789e-09	4.81721e-05	10.6509
3321	IGSF3	-0.234824	7.92306	-11.8366	2.75965e-09	4.82028e-05	10.6599
7423	VEGFB	-0.477976	5.66523	-11.8342	2.76781e-09	4.83453e-05	11.2629
8780	RIOK3	0.250315	7.43941	11.8335	2.7701e-09	4.83854e-05	10.739
79774	GRTP1	-0.931186	4.54414	-11.831	2.77829e-09	4.85283e-05	11.5496
54897	CASZ1	0.54394	6.56943	11.8271	2.79142e-09	4.87577e-05	10.9499
1738	DLD	-0.307918	7.11601	-11.8266	2.79319e-09	4.87886e-05	10.8456
1608	DGKG	-0.81568	4.35912	-11.8262	2.79452e-09	4.88119e-05	11.4885
1030	CDKN2B	0.392931	5.93001	11.8189	2.81938e-09	4.92462e-05	11.1523
7975	MAFK	0.401122	6.50973	11.8151	2.83248e-09	4.9475e-05	10.933
782	CACNB1	0.723746	4.66603	11.8042	2.87037e-09	5.01367e-05	11.3937
10395	DLC1	0.660929	5.48636	11.8038	2.8715e-09	5.01565e-05	11.2129
2246	FGF1	1.26677	1.13175	11.7954	2.90117e-09	5.06748e-05	11.6434
63893	UBE2O	-0.281132	7.4211	-11.7934	2.90813e-09	5.07963e-05	10.7026
9466	IL27RA	-0.949902	4.34611	-11.7921	2.91266e-09	5.08755e-05	11.484
1643	DDB2	-0.345353	6.5056	-11.7782	2.96227e-09	5.17421e-05	10.9417
79874	RABEP2	-0.562939	5.83108	-11.7724	2.98343e-09	5.21116e-05	11.1268
23518	R3HDM1	-0.362026	6.71858	-11.7662	3.00588e-09	5.25037e-05	10.8689
8614	STC2	0.481595	6.49344	11.7658	3.0075e-09	5.25319e-05	10.905
873	CBR1	-0.372147	5.96988	-11.7634	3.01628e-09	5.26854e-05	11.0701
145957	NRG4	-1.45602	3.63115	-11.7509	3.06267e-09	5.34956e-05	11.5461
7029	TFDP2	-0.573225	5.81657	-11.7491	3.06936e-09	5.36125e-05	11.1365
23566	LPAR3	-1.08915	3.43278	-11.7409	3.10011e-09	5.41497e-05	11.5436
9060	PAPSS2	-0.945754	4.32377	-11.7273	3.1519e-09	5.50543e-05	11.486
7403	KDM6A	0.254121	7.07018	11.7269	3.15369e-09	5.50855e-05	10.6528
54877	ZCCHC2	0.391101	6.87723	11.7268	3.15382e-09	5.50877e-05	10.7049
7127	TNFAIP2	0.496609	6.98202	11.7257	3.15805e-09	5.51617e-05	10.7767
2590	GALNT2	-0.249466	7.70639	-11.7234	3.16708e-09	5.53194e-05	10.5775
10362	HMG20B	-0.525388	5.85729	-11.7226	3.17002e-09	5.53708e-05	11.0601
79648	MCPH1	0.432331	5.8399	11.7113	3.21433e-09	5.61448e-05	10.9939
7675	ZNF121	0.43727	5.53274	11.7045	3.24089e-09	5.66087e-05	11.049
64943	NT5DC2	-0.592521	5.68152	-11.7032	3.24631e-09	5.67033e-05	11.1432
9401	RECQL4	-0.495897	6.4946	-11.7022	3.24998e-09	5.67674e-05	10.854
7187	TRAF3	0.317628	6.86367	11.6968	3.27163e-09	5.71456e-05	10.7127
101	ADAM8	0.336161	7.88523	11.6898	3.29985e-09	5.76385e-05	10.4262
54507	ADAMTSL4	0.617094	5.83152	11.6821	3.33091e-09	5.81809e-05	10.9271
11202	KLK8	0.484384	5.15988	11.6809	3.33587e-09	5.82677e-05	11.1711
222	ALDH3B2	-1.61172	2.4884	-11.6799	3.34018e-09	5.83429e-05	11.5018
55086	CXorf57	-1.01369	4.38149	-11.6773	3.35068e-09	5.85263e-05	11.3735
81888	HYI	0.660784	4.04823	11.6771	3.35156e-09	5.85417e-05	11.3635
79631	EFTUD1	0.38812	6.06116	11.675	3.36013e-09	5.86915e-05	10.8662
92140	MTDH	-0.204044	8.059	-11.6631	3.40969e-09	5.9557e-05	10.4094
146923	RUNDC1	0.335373	6.47498	11.6624	3.41256e-09	5.96073e-05	10.7578
1362	CPD	-0.383323	7.35487	-11.658	3.43078e-09	5.99255e-05	10.5728
23005	MAPKBP1	0.416117	6.83404	11.6537	3.44922e-09	6.02474e-05	10.6422
57530	CGN	0.295659	7.31513	11.6504	3.46306e-09	6.04892e-05	10.571
84674	CARD6	0.488076	5.36847	11.646	3.482e-09	6.08201e-05	10.97
57590	WDFY1	0.328894	6.98007	11.6453	3.48473e-09	6.08677e-05	10.6224
1737	DLAT	-0.281723	7.53441	-11.6452	3.48514e-09	6.08749e-05	10.506
5064	PALM	0.758825	3.68655	11.6451	3.48547e-09	6.08807e-05	11.3458
219285	SAMD9L	0.281607	7.50619	11.6432	3.49385e-09	6.10271e-05	10.2772
51274	KLF3	0.296619	7.32837	11.6404	3.50585e-09	6.12367e-05	10.5073
113189	CHST14	-0.347583	6.2932	-11.6379	3.51679e-09	6.14278e-05	10.816
26115	TANC2	-0.784397	6.24712	-11.6324	3.54066e-09	6.18447e-05	10.8631
9685	CLINT1	-0.206822	7.86196	-11.632	3.54242e-09	6.18754e-05	10.4093
101930115	C16orf52	0.652212	5.58515	11.6305	3.54895e-09	6.19894e-05	10.926
51762	RAB8B	0.496331	6.00333	11.6238	3.57809e-09	6.24984e-05	10.7783
56924	PAK6	-0.421059	5.89826	-11.622	3.58609e-09	6.26383e-05	10.9021
85377	MICALL1	0.290584	7.70125	11.6137	3.62301e-09	6.32831e-05	10.399
84068	SLC10A7	-0.522891	4.80834	-11.6123	3.62892e-09	6.33863e-05	11.166
203259	FAM219A	-0.512171	5.88247	-11.6115	3.63284e-09	6.34548e-05	10.8668
51063	CALHM2	-0.661381	5.3292	-11.5948	3.70833e-09	6.47734e-05	11.0236
9911	TMCC2	-1.04414	4.01071	-11.5941	3.71112e-09	6.48222e-05	11.3387
51071	DERA	-0.394561	6.1728	-11.5889	3.73526e-09	6.52437e-05	10.8064
79733	E2F8	-0.335147	6.52973	-11.5881	3.73877e-09	6.53051e-05	10.6993
9851	KIAA0753	0.356848	6.51509	11.5867	3.74533e-09	6.54196e-05	10.6702
83463	MXD3	-1.01098	3.76185	-11.5615	3.86363e-09	6.7486e-05	11.3091
51181	DCXR	-0.483915	5.56827	-11.559	3.87561e-09	6.76953e-05	10.9392
10207	INADL	0.305879	6.93654	11.5575	3.88257e-09	6.78168e-05	10.5221
54961	SSH3	-0.332336	7.0249	-11.5573	3.88387e-09	6.78395e-05	10.5173
8208	CHAF1B	-0.504148	5.77051	-11.5569	3.88559e-09	6.78695e-05	10.872
353135	LCE1E	1.82205	1.80508	11.5561	3.88932e-09	6.79348e-05	11.3507
23344	ESYT1	-0.224511	7.69497	-11.5544	3.89766e-09	6.80804e-05	10.351
79158	GNPTAB	-0.300789	7.31414	-11.5518	3.91015e-09	6.82986e-05	10.4266
54811	ZNF561	0.395849	5.71096	11.5475	3.93094e-09	6.86618e-05	10.7718
8424	BBOX1	-1.56509	0.898097	-11.5449	3.94384e-09	6.8887e-05	11.3334
51271	UBAP1	0.354155	6.61008	11.5402	3.9667e-09	6.92864e-05	10.5721
55746	NUP133	-0.257224	7.6298	-11.5354	3.99009e-09	6.96949e-05	10.3391
26586	CKAP2	-0.216413	7.68665	-11.5263	4.03555e-09	7.04889e-05	10.3101
26232	FBXO2	-0.683635	4.1172	-11.5249	4.04242e-09	7.0609e-05	11.1957
6240	RRM1	-0.310149	7.82013	-11.5215	4.05945e-09	7.09063e-05	10.2825
5678	PSG9	1.22443	-0.532848	11.5185	4.07462e-09	7.11714e-05	11.2691
8518	IKBKAP	-0.240256	7.67667	-11.5182	4.07611e-09	7.11974e-05	10.3003
5288	PIK3C2G	-1.35047	3.4832	-11.5175	4.07976e-09	7.12611e-05	11.2671
162514	TRPV3	1.64123	0.706262	11.5148	4.0935e-09	7.15012e-05	11.3022
26504	CNNM4	-0.49119	6.1875	-11.512	4.10774e-09	7.175e-05	10.7009
2634	GBP2	0.83741	3.58613	11.5013	4.16261e-09	7.27083e-05	11.1798
219	ALDH1B1	-0.545324	5.70789	-11.4951	4.19449e-09	7.32651e-05	10.8215
11311	VPS45	-0.442983	6.33825	-11.4944	4.19836e-09	7.33328e-05	10.6311
79693	YRDC	0.43325	5.66418	11.4936	4.20256e-09	7.34062e-05	10.7829
84419	C15orf48	1.59936	2.25289	11.4933	4.20418e-09	7.34344e-05	11.2645
6095	RORA	1.14302	3.6406	11.4909	4.21646e-09	7.3649e-05	11.1744
8321	FZD1	-0.559229	5.30914	-11.4885	4.2291e-09	7.38697e-05	10.9406
2305	FOXM1	-0.276511	7.83963	-11.4846	4.24973e-09	7.42301e-05	10.22
3955	LFNG	-0.527035	5.54521	-11.482	4.26321e-09	7.44655e-05	10.8775
9894	TELO2	-0.348001	6.785	-11.4813	4.26726e-09	7.45362e-05	10.4702
65266	WNK4	1.19982	1.87473	11.4733	4.30977e-09	7.52788e-05	11.2491
2065	ERBB3	0.322261	7.52607	11.4717	4.31812e-09	7.54246e-05	10.2644
4174	MCM5	-0.305496	6.89724	-11.4694	4.33062e-09	7.5643e-05	10.4448
4800	NFYA	0.36175	6.19697	11.4574	4.3959e-09	7.67832e-05	10.5859
27106	ARRDC2	0.485872	5.50997	11.4549	4.40925e-09	7.70163e-05	10.7504
2706	GJB2	-0.287774	6.72285	-11.4526	4.4222e-09	7.72425e-05	10.4212
5753	PTK6	0.471793	6.4875	11.4524	4.42317e-09	7.72595e-05	10.4859
10422	UBAC1	-0.347433	7.00412	-11.4514	4.42832e-09	7.73495e-05	10.3874
3087	HHEX	0.988742	3.72712	11.4477	4.44881e-09	7.77074e-05	11.1248
6560	SLC12A4	0.37459	6.66001	11.4466	4.45539e-09	7.78222e-05	10.4242
6596	HLTF	-0.963286	4.26867	-11.4448	4.46525e-09	7.79945e-05	11.0891
23286	WWC1	0.302154	7.51046	11.4413	4.48443e-09	7.83295e-05	10.2221
152579	SCFD2	-0.585442	5.42393	-11.4413	4.48463e-09	7.83331e-05	10.8426
4771	NF2	0.344133	7.29516	11.4408	4.48754e-09	7.83839e-05	10.2708
51575	ESF1	0.348392	6.79877	11.4303	4.54673e-09	7.94177e-05	10.3834
1017	CDK2	-0.300081	6.92439	-11.4297	4.55009e-09	7.94763e-05	10.3698
56941	HMCES	-0.296044	6.66851	-11.4289	4.55458e-09	7.95548e-05	10.4437
51280	GOLM1	0.244856	7.91045	11.4233	4.58619e-09	8.0107e-05	10.1044
1003	CDH5	1.41976	0.462391	11.4119	4.65184e-09	8.12537e-05	11.1658
8795	TNFRSF10B	0.248019	7.30751	11.4011	4.71544e-09	8.23645e-05	10.1993
4124	MAN2A1	-0.282535	7.67437	-11.4003	4.71981e-09	8.2441e-05	10.1424
143888	KDELC2	-0.508051	5.95229	-11.395	4.75106e-09	8.29867e-05	10.5832
5970	RELA	0.219705	7.2897	11.3838	4.81841e-09	8.41632e-05	10.1925
101060175	HMCN2	1.20211	4.34935	11.3754	4.86924e-09	8.5051e-05	10.9882
2669	GEM	1.19257	0.604954	11.3729	4.88437e-09	8.53152e-05	11.1276
2535	FZD2	-0.682134	5.21672	-11.3695	4.90524e-09	8.56798e-05	10.8262
100505984	ITGB6	0.294939	6.69459	11.3662	4.92568e-09	8.60368e-05	10.312
4221	MEN1	-0.289618	6.96347	-11.3619	4.95234e-09	8.65025e-05	10.2716
345	APOC3	1.13139	-1.57225	11.3613	4.95595e-09	8.65655e-05	10.9367
9265	CYTH3	0.241804	8.06277	11.3577	4.97796e-09	8.695e-05	9.9942
3614	IMPDH1	-0.404788	6.33235	-11.3539	5.00201e-09	8.73701e-05	10.4471
35	ACADS	-0.6384	4.35889	-11.353	5.00755e-09	8.74669e-05	10.9417
23308	ICOSLG	-0.677148	5.75554	-11.3452	5.05675e-09	8.83262e-05	10.6032
10818	FRS2	0.366328	6.99893	11.3438	5.0658e-09	8.84843e-05	10.1833
4638	MYLK	-1.00766	4.67469	-11.3372	5.10804e-09	8.92221e-05	10.9124
84832	ANKRD36BP1	-0.398335	5.90439	-11.3353	5.11973e-09	8.94262e-05	10.5526
64421	DCLRE1C	0.400204	6.36387	11.3302	5.1525e-09	8.99987e-05	10.3263
100379661	BACH1	0.326285	6.70438	11.3299	5.1547e-09	9.00371e-05	10.2422
10371	SEMA3A	0.253604	8.02802	11.3298	5.15543e-09	9.00498e-05	9.95245
5447	POR	-0.390683	6.26534	-11.317	5.23914e-09	9.15121e-05	10.402
6645	SNTB2	-0.358505	7.58747	-11.3162	5.2443e-09	9.16022e-05	10.0537
55714	TENM3	-0.532446	5.98037	-11.3058	5.31336e-09	9.28084e-05	10.5251
5141	PDE4A	-1.17975	3.43208	-11.3033	5.33e-09	9.30991e-05	10.9868
1371	CPOX	-0.345742	6.42158	-11.298	5.36522e-09	9.37143e-05	10.3414
5595	MAPK3	-0.561534	6.03216	-11.297	5.37197e-09	9.38323e-05	10.454
2702	GJA5	0.973807	-0.916214	11.2949	5.38644e-09	9.4085e-05	10.9111
672	BRCA1	-0.307329	7.95876	-11.2936	5.39558e-09	9.42445e-05	9.95114
84320	ACBD6	-0.345902	6.09032	-11.2853	5.45214e-09	9.52325e-05	10.4208
8548	BLZF1	0.305636	7.04265	11.2851	5.45324e-09	9.52518e-05	10.0808
89795	NAV3	0.804775	6.57587	11.2827	5.46953e-09	9.55362e-05	10.1287
51108	METTL9	-0.257881	6.88462	-11.281	5.48176e-09	9.57498e-05	10.1871
7048	TGFBR2	0.22714	7.45242	11.2787	5.49772e-09	9.60286e-05	10.0218
144455	E2F7	-0.389753	7.04293	-11.2773	5.50734e-09	9.61967e-05	10.1394
59274	MESDC1	0.377223	6.94147	11.2766	5.51222e-09	9.6282e-05	10.1121
5352	PLOD2	-0.438643	6.35659	-11.2749	5.52372e-09	9.64829e-05	10.3206
701	BUB1B	-0.321639	7.00536	-11.2696	5.56116e-09	9.71368e-05	10.1709
114827	FHAD1	1.50121	0.830333	11.2665	5.58274e-09	9.75138e-05	10.9948
223	ALDH9A1	-0.290899	6.98024	-11.2644	5.59756e-09	9.77726e-05	10.1354
11000	SLC27A3	-0.383384	6.40784	-11.2574	5.64668e-09	9.86305e-05	10.2733
440193	CCDC88C	0.710402	4.61467	11.252	5.68582e-09	9.93142e-05	10.7273
8786	RGS11	-1.08497	1.35981	-11.2404	5.76915e-09	0.00010077	10.9637
134218	DNAJC21	-0.360352	6.98986	-11.2329	5.82418e-09	0.000101731	10.1059
55683	KANSL3	0.277679	6.93747	11.2285	5.85671e-09	0.000102299	10.0699
3268	AGFG2	-0.612818	5.84849	-11.2254	5.87964e-09	0.0001027	10.449
22904	SBNO2	0.289671	7.25807	11.2231	5.89675e-09	0.000102998	9.97686
100507472	PCSK6	0.597267	4.80543	11.2147	5.95978e-09	0.000104099	10.6514
51343	FZR1	-0.270913	6.70906	-11.2146	5.96077e-09	0.000104117	10.1393
9289	GPR56	-0.285954	7.93222	-11.2141	5.96417e-09	0.000104176	9.83637
2793	GNGT2	0.359002	-2.70771	11.2108	5.98924e-09	0.000104614	10.321
163732	CITED4	0.460724	6.39817	11.2092	6.0016e-09	0.00010483	10.1956
283349	RASSF3	0.349651	6.79105	11.2072	6.01672e-09	0.000105094	10.0673
1454	CSNK1E	0.338538	6.90797	11.2041	6.04056e-09	0.000105511	10.0438
1959	EGR2	1.55455	1.04656	11.2026	6.05188e-09	0.000105708	10.9143
55352	COPRS	-0.369411	5.53764	-11.2013	6.0617e-09	0.00010588	10.4684
2309	FOXO3	0.547764	4.48622	11.1993	6.07705e-09	0.000106148	10.684
101929597	TBCD	-0.261896	6.98418	-11.1901	6.14829e-09	0.000107392	10.0501
60481	ELOVL5	-0.340937	7.31218	-11.1901	6.14884e-09	0.000107402	9.96614
56105	PCDHGA11	-0.951723	3.96749	-11.1896	6.1521e-09	0.000107459	10.8262
5526	PPP2R5B	0.56285	4.89147	11.1871	6.17167e-09	0.000107801	10.5369
58476	TP53INP2	1.02126	3.7978	11.1865	6.17682e-09	0.000107891	10.7619
6712	SPTBN2	0.463419	6.07517	11.1852	6.18711e-09	0.00010807	10.2818
9709	HERPUD1	-0.471351	6.13104	-11.185	6.18875e-09	0.000108099	10.29
63971	KIF13A	0.371134	7.33587	11.1706	6.30253e-09	0.000110086	9.89798
23052	ENDOD1	-0.215487	7.57223	-11.1628	6.3653e-09	0.000111183	9.84678
2339	FNTA	0.563394	5.63391	11.161	6.37979e-09	0.000111436	10.3171
6672	SP100	0.332377	6.99009	11.1608	6.38181e-09	0.000111471	9.85744
2152	F3	0.329636	8.04108	11.1607	6.38186e-09	0.000111472	9.71729
9094	UNC119	-0.541268	5.94138	-11.1579	6.40503e-09	0.000111877	10.3001
200634	KRTCAP3	-0.632908	4.72297	-11.1556	6.42352e-09	0.0001122	10.6072
1849	DUSP7	0.244688	7.42822	11.1468	6.49618e-09	0.000113469	9.82604
10815	CPLX1	-1.56435	1.26102	-11.1453	6.5083e-09	0.00011368	10.8424
84679	SLC9A7	0.607106	4.74927	11.14	6.55272e-09	0.000114456	10.5416
23383	MAU2	0.281066	6.84288	11.1395	6.5564e-09	0.000114521	9.97195
7145	TNS1	-1.34292	2.473	-11.1343	6.60025e-09	0.000115287	10.8209
3070	HELLS	-0.358819	6.7578	-11.1319	6.6202e-09	0.000115635	10.0357
55605	KIF21A	-0.358983	7.16134	-11.1308	6.62914e-09	0.000115791	9.91504
148641	SLC35F3	-0.655871	4.61157	-11.1199	6.72177e-09	0.000117409	10.5867
587	BCAT2	-0.674983	4.9284	-11.1171	6.74602e-09	0.000117833	10.5405
4054	LTBP3	0.365198	7.64886	11.1105	6.80273e-09	0.000118823	9.72028
8476	CDC42BPA	-0.308396	7.30905	-11.1076	6.82848e-09	0.000119273	9.85037
84458	LCOR	0.52437	6.70853	11.1065	6.83828e-09	0.000119444	9.94601
8675	STX16	0.30623	7.1862	11.1009	6.88665e-09	0.000120289	9.84558
6655	SOS2	0.475724	6.02315	11.0928	6.95833e-09	0.000121541	10.1382
10370	CITED2	0.373262	6.03509	11.0743	7.125e-09	0.000124452	10.0849
36	ACADSB	-0.578882	5.22587	-11.0705	7.15962e-09	0.000125057	10.4008
116447	TOP1MT	-0.40666	5.68803	-11.0681	7.18148e-09	0.000125439	10.2564
100526773	EPPIN-WFDC6	1.46747	0.137074	11.0662	7.19872e-09	0.00012574	10.7174
51806	CALML5	1.57656	1.52157	11.0611	7.24611e-09	0.000126568	10.7347
246176	GAS2L2	0.736889	4.20435	11.0609	7.24816e-09	0.000126604	10.524
57699	CPNE5	1.44322	-0.00318647	11.0606	7.25094e-09	0.000126652	10.7268
7003	TEAD1	0.217367	8.73255	11.0582	7.27327e-09	0.000127042	9.41516
55092	TMEM51	0.37107	6.16598	11.0581	7.27405e-09	0.000127056	10.0829
162	AP1B1	-0.23866	7.8402	-11.0565	7.28896e-09	0.000127316	9.64779
6228	RPS23	-0.353653	6.67202	-11.0554	7.29879e-09	0.000127488	9.96168
1014	CDH16	1.50803	0.648022	11.0541	7.31136e-09	0.000127708	10.7242
2086	ERV3-1	-0.656121	4.11257	-11.0491	7.3579e-09	0.00012852	10.5841
8454	CUL1	-0.224493	7.06327	-11.046	7.3871e-09	0.00012903	9.82457
53905	DUOX1	0.276748	7.22503	11.0451	7.3961e-09	0.000129188	9.71726
5718	PSMD12	-0.390328	6.93591	-11.0449	7.39804e-09	0.000129222	9.87253
8988	HSPB3	-1.08705	0.169041	-11.0432	7.41374e-09	0.000129496	10.6795
2523	FUT1	0.433808	5.05964	11.042	7.42572e-09	0.000129705	10.3247
2524	FUT2	0.801334	4.01527	11.0418	7.42727e-09	0.000129732	10.549
134429	STARD4	-0.322293	7.27599	-11.0412	7.43301e-09	0.000129832	9.71062
23099	ZBTB43	0.271436	7.3826	11.0411	7.43345e-09	0.00012984	9.70068
64761	PARP12	0.352606	7.08512	11.0386	7.45767e-09	0.000130263	9.6842
64782	AEN	0.273833	7.15638	11.0366	7.47691e-09	0.000130599	9.74931
10346	TRIM22	0.381656	7.08738	11.0309	7.53142e-09	0.000131551	9.56894
10055	SAE1	-0.290712	6.57063	-11.0301	7.53959e-09	0.000131694	9.94522
147463	ANKRD29	-1.20998	2.82895	-11.0294	7.54645e-09	0.000131814	10.6807
4598	MVK	-0.415934	6.58659	-11.0287	7.55317e-09	0.000131931	9.93298
57698	KIAA1598	-0.314792	7.01664	-11.0204	7.63339e-09	0.000133332	9.80555
5327	PLAT	1.38074	3.04125	11.0198	7.63934e-09	0.000133436	10.6318
26121	PRPF31	-0.387104	5.70366	-11.0187	7.65005e-09	0.000133623	10.1709
51316	PLAC8	1.23077	2.17399	11.0168	7.66937e-09	0.000133961	10.6757
79154	DHRS11	-0.591571	4.80617	-11.0141	7.69561e-09	0.000134419	10.4448
56061	UBFD1	-0.228579	7.77075	-11.0109	7.72709e-09	0.000134969	9.59103
7138	TNNT1	-0.477674	5.8353	-11.0041	7.79545e-09	0.000136163	10.1274
57669	EPB41L5	0.429916	5.89209	10.9993	7.84288e-09	0.000136992	10.0441
2053	EPHX2	-0.984541	4.08177	-10.9972	7.86459e-09	0.000137371	10.5622
7057	THBS1	0.35102	9.50382	10.9865	7.97368e-09	0.000139276	9.10719
23331	TTC28	-1.28353	2.84774	-10.9784	8.05746e-09	0.00014074	10.6154
6772	STAT1	0.271932	8.14322	10.9688	8.15732e-09	0.000142484	9.35316
1108	CHD4	-0.218485	8.37343	-10.9658	8.1889e-09	0.000143036	9.39256
25998	IBTK	0.263396	7.16007	10.9637	8.21038e-09	0.000143411	9.66456
81930	KIF18A	-0.335943	6.48319	-10.9632	8.21652e-09	0.000143518	9.88424
400916	CHCHD10	-0.545451	5.05927	-10.9628	8.21992e-09	0.000143577	10.3031
147798	TMC4	0.775085	3.62295	10.9552	8.30172e-09	0.000145006	10.4913
26524	LATS2	0.381109	6.84637	10.951	8.34621e-09	0.000145783	9.7105
26002	MOXD1	-1.31721	0.969782	-10.9469	8.39013e-09	0.00014655	10.5889
6533	SLC6A6	-0.267144	7.01289	-10.9416	8.448e-09	0.000147561	9.69513
101928619	SLC6A17	-1.06447	3.87074	-10.9401	8.4643e-09	0.000147846	10.468
8564	KMO	1.28992	2.47282	10.9304	8.57065e-09	0.000149703	10.5583
4774	NFIA	-0.573333	5.5115	-10.9268	8.61151e-09	0.000150417	10.1257
9914	ATP2C2	-0.609719	4.90648	-10.9242	8.64016e-09	0.000150918	10.2825
254887	ZDHHC23	-0.384505	6.25458	-10.9226	8.65774e-09	0.000151225	9.89424
55655	NLRP2	-0.240375	7.64197	-10.9184	8.70448e-09	0.000152041	9.51219
885	CCK	1.51546	-0.464897	10.9173	8.71752e-09	0.000152269	10.5044
6875	TAF4B	0.447996	5.90746	10.9152	8.74091e-09	0.000152678	9.91748
54919	HEATR2	-0.257743	7.35068	-10.9068	8.83613e-09	0.000154341	9.58493
7378	UPP1	0.28717	6.63142	10.9063	8.84265e-09	0.000154455	9.72711
57761	TRIB3	-0.309136	7.27965	-10.9055	8.85078e-09	0.000154597	9.59339
84940	CORO6	0.933078	5.11834	10.9055	8.85159e-09	0.000154611	10.0885
4773	NFATC2	1.55765	0.345597	10.9019	8.89235e-09	0.000155323	10.5267
55819	RNF130	-0.756216	4.58129	-10.8995	8.92004e-09	0.000155806	10.3206
6382	SDC1	-0.234744	8.35048	-10.8962	8.95875e-09	0.000156482	9.31028
1288	COL4A6	-0.50181	6.14568	-10.8944	8.97919e-09	0.00015684	9.83974
79933	SYNPO2L	1.35706	-0.100979	10.8908	9.02126e-09	0.000157574	10.4955
56172	ANKH	-0.730609	5.69753	-10.8827	9.11685e-09	0.000159244	10.0256
54677	CROT	-0.460116	6.19533	-10.8778	9.17431e-09	0.000160248	9.85283
10509	SEMA4B	-0.271175	7.59025	-10.8713	9.25187e-09	0.000161602	9.44241
2877	GPX2	-0.375584	6.49804	-10.8696	9.27233e-09	0.00016196	9.73782
147339	C18orf25	0.294626	7.55842	10.8655	9.32203e-09	0.000162828	9.44065
55561	CDC42BPG	-0.334658	6.77015	-10.8636	9.34534e-09	0.000163235	9.67185
84309	NUDT16L1	-0.587683	5.39633	-10.8612	9.37407e-09	0.000163737	10.0782
285195	SLC9A9	-1.05958	3.70813	-10.8588	9.40267e-09	0.000164236	10.3722
2512	FTL	-0.625157	4.22002	-10.8354	9.69364e-09	0.000169319	10.2957
9026	HIP1R	-0.325823	6.9441	-10.8316	9.74117e-09	0.000170149	9.55373
79143	MBOAT7	-0.186354	8.18296	-10.83	9.76119e-09	0.000170499	9.25274
10905	MAN1A2	-0.451119	7.01182	-10.8132	9.97727e-09	0.000174273	9.55603
1385	CREB1	0.366044	6.93348	10.8089	1.00336e-08	0.000175257	9.49241
5881	RAC3	-0.795876	4.4045	-10.8059	1.00722e-08	0.000175931	10.2365
56952	PRTFDC1	-0.985647	3.93084	-10.8047	1.00884e-08	0.000176213	10.3153
8976	WASL	0.207044	7.61556	10.7871	1.03225e-08	0.000180303	9.31185
54845	ESRP1	-0.2441	7.61692	-10.7867	1.03279e-08	0.000180397	9.34407
64236	PDLIM2	0.411806	6.1037	10.7829	1.03787e-08	0.000181284	9.70817
6925	TCF4	-0.491366	5.92129	-10.7826	1.03833e-08	0.000181366	9.81785
201254	STRA13	-0.427425	5.87618	-10.7793	1.04282e-08	0.000182149	9.79792
24145	PANX1	0.240256	7.14908	10.7748	1.049e-08	0.000183229	9.3864
57136	APMAP	-0.289631	7.13048	-10.7696	1.05613e-08	0.000184474	9.4634
8347	HIST1H2BC	1.19802	0.725349	10.7689	1.0571e-08	0.000184644	10.3607
11099	PTPN21	0.504278	5.68501	10.7616	1.06712e-08	0.000186395	9.76183
10475	TRIM38	0.29659	6.29697	10.7599	1.06955e-08	0.000186819	9.5525
5021	OXTR	0.814457	3.52948	10.7598	1.06971e-08	0.000186846	10.2783
54478	FAM64A	-0.66187	5.0077	-10.7576	1.07276e-08	0.00018738	10.04
22903	BTBD3	0.422789	6.3509	10.7559	1.07516e-08	0.000187799	9.58464
51029	DESI2	-0.256542	7.4579	-10.7522	1.0804e-08	0.000188713	9.34442
129607	CMPK2	0.353525	6.98731	10.7502	1.08321e-08	0.000189204	9.19691
3920	LAMP2	-0.231278	7.86486	-10.7433	1.09307e-08	0.000190927	9.21383
375298	CERKL	-0.830428	4.53243	-10.7401	1.09769e-08	0.000191734	10.1357
1687	DFNA5	-0.347982	6.66126	-10.7379	1.10078e-08	0.000192273	9.50255
8438	RAD54L	-0.553704	5.36854	-10.7328	1.10818e-08	0.000193566	9.90443
375449	MAST4	0.639162	7.42796	10.7258	1.11843e-08	0.000195356	9.21815
5797	PTPRM	1.19836	2.93391	10.7134	1.13665e-08	0.00019854	10.2494
5347	PLK1	-0.279933	7.40849	-10.7129	1.13737e-08	0.000198664	9.29432
2584	GALK1	-0.811499	4.4536	-10.7102	1.1415e-08	0.000199386	10.0848
2194	FASN	-0.349887	9.65615	-10.7096	1.14242e-08	0.000199546	8.70394
359948	IRF2BP2	0.232828	7.7531	10.6929	1.16761e-08	0.000203946	9.1453
79641	ROGDI	-0.542002	5.50007	-10.6922	1.16877e-08	0.00020415	9.81108
9825	SPATA2	0.358743	6.30776	10.6918	1.16938e-08	0.000204256	9.51669
55240	STEAP3	-0.330485	7.08639	-10.6858	1.1786e-08	0.000205865	9.34686
101929728	SLC35E4	0.673018	4.63606	10.6833	1.18246e-08	0.00020654	9.96058
23148	NACAD	-1.37428	2.48972	-10.6804	1.18703e-08	0.000207339	10.2257
1087	CEACAM7	0.774362	-1.43581	10.6766	1.19302e-08	0.000208385	9.99455
995	CDC25C	-0.533403	5.214	-10.6721	1.19998e-08	0.000209601	9.85895
22883	CLSTN1	-0.189462	8.33211	-10.6692	1.20454e-08	0.000210397	8.99228
100506658	OCLN	0.34158	5.97204	10.6666	1.20875e-08	0.000211132	9.5849
7025	NR2F1	-0.510715	5.60668	-10.6596	1.21993e-08	0.000213086	9.76112
7991	TUSC3	-0.445468	5.96687	-10.658	1.22246e-08	0.000213527	9.63809
7379	UPK2	-0.845206	3.67582	-10.6536	1.22956e-08	0.000214768	10.136
23176	SEP8	-0.274615	7.43886	-10.6526	1.23127e-08	0.000215065	9.19371
607	BCL9	-0.492788	5.61387	-10.6412	1.24986e-08	0.000218312	9.69758
4092	SMAD7	0.510804	5.94381	10.6389	1.2536e-08	0.000218967	9.558
80761	UPK3B	-0.42273	5.81196	-10.6386	1.25411e-08	0.000219055	9.62735
392	ARHGAP1	-0.255184	7.64347	-10.6378	1.25552e-08	0.000219302	9.12679
4600	MX2	0.696475	6.01376	10.6354	1.25948e-08	0.000219994	9.04654
10276	NET1	0.244517	8.28089	10.6353	1.25966e-08	0.000220025	8.9514
80380	PDCD1LG2	0.599519	3.77757	10.6347	1.26067e-08	0.000220201	9.92753
84166	NLRC5	0.429843	6.97442	10.6323	1.26468e-08	0.000220902	9.15299
7465	WEE1	0.240809	7.0641	10.6259	1.27526e-08	0.000222749	9.22531
57693	ZNF317	0.321199	6.62091	10.6118	1.29925e-08	0.00022694	9.3105
7356	SCGB1A1	0.999182	4.01287	10.5954	1.32782e-08	0.00023193	9.96999
24137	KIF4A	-0.384799	6.05872	-10.5941	1.33004e-08	0.000232319	9.50594
55802	DCP1A	0.404052	6.16024	10.5882	1.34046e-08	0.000234138	9.37326
10170	DHRS9	1.64056	0.956421	10.5843	1.34733e-08	0.000235338	10.1157
23774	BRD1	0.386009	6.42482	10.5816	1.35225e-08	0.000236198	9.32576
23095	KIF1B	-0.326414	7.71095	-10.572	1.36961e-08	0.000239229	9.01754
59352	LGR6	0.627554	4.48194	10.5717	1.37012e-08	0.000239319	9.73453
2597	GAPDH	-0.362863	6.46627	-10.5626	1.38666e-08	0.000242207	9.32481
9111	NMI	0.249364	6.17366	10.5587	1.39382e-08	0.000243458	9.31819
78991	PCYOX1L	-0.497118	5.12166	-10.5575	1.39602e-08	0.000243843	9.73238
11135	CDC42EP1	0.3275	7.3343	10.5564	1.39823e-08	0.000244229	9.07009
9056	SLC7A7	1.28842	3.08048	10.5403	1.42842e-08	0.000249502	10.0223
8841	HDAC3	-0.268126	6.43749	-10.5354	1.43765e-08	0.000251114	9.30048
6041	RNASEL	-0.483949	5.67703	-10.533	1.44217e-08	0.000251904	9.46399
5723	PSPH	-0.480311	5.7172	-10.5318	1.4445e-08	0.000252311	9.54086
55197	RPRD1A	-0.387351	7.18702	-10.5272	1.45344e-08	0.000253872	9.08121
7559	ZNF12	0.312331	6.86994	10.526	1.45574e-08	0.000254274	9.13732
9887	SMG7	0.170001	8.39506	10.5234	1.4607e-08	0.000255141	8.75465
572	BAD	-0.636022	4.82119	-10.5213	1.46479e-08	0.000255855	9.74826
127544	RNF19B	0.310185	6.87769	10.5134	1.48038e-08	0.000258579	9.09391
55165	CEP55	-0.225615	7.67911	-10.4995	1.50788e-08	0.000263382	8.92789
113763	ZBED6CL	0.633512	4.62957	10.4976	1.51187e-08	0.000264079	9.7142
116039	OSR2	0.629906	4.87405	10.4958	1.51543e-08	0.000264699	9.65805
55032	SLC35A5	0.318994	6.49574	10.4935	1.51995e-08	0.00026549	9.17445
220134	SKA1	-0.368682	6.57343	-10.4902	1.52668e-08	0.000266665	9.19027
1555	CYP2B6	1.50174	1.24526	10.4898	1.52764e-08	0.000266833	9.99229
89872	AQP10	-1.20863	1.02394	-10.4891	1.52891e-08	0.000267056	9.99195
9358	ITGBL1	0.295418	6.89566	10.4874	1.53256e-08	0.000267692	9.1088
1917	EEF1A2	-0.29995	6.94246	-10.4811	1.54547e-08	0.000269946	9.09089
56992	KIF15	-0.41855	6.09568	-10.4793	1.54904e-08	0.000270571	9.35279
5916	RARG	-0.249638	7.71339	-10.4788	1.55005e-08	0.000270747	8.8968
90843	TCEAL8	-0.423309	5.70061	-10.4702	1.56809e-08	0.000273898	9.41271
1836	SLC26A2	-0.400853	6.67909	-10.4684	1.57169e-08	0.000274528	9.15812
55274	PHF10	0.797703	5.23927	10.466	1.57686e-08	0.00027543	9.51022
6342	SCP2	-0.291198	6.78407	-10.4613	1.58682e-08	0.00027717	9.09486
100130872	SPON2	-0.827922	4.56163	-10.4593	1.59092e-08	0.000277887	9.72312
65095	KRI1	0.422396	5.74573	10.4531	1.60427e-08	0.000280218	9.35145
4616	GADD45B	0.467893	5.54235	10.4508	1.60913e-08	0.000281067	9.40895
5993	RFX5	0.241741	7.24482	10.4498	1.61136e-08	0.000281457	8.92026
55633	TBC1D22B	0.655824	5.27725	10.4492	1.61259e-08	0.000281671	9.48348
79817	MOB3B	0.328678	7.03871	10.443	1.62597e-08	0.000284007	8.98079
26011	TENM4	-0.853631	4.37693	-10.4428	1.62636e-08	0.000284077	9.74257
84874	ZNF514	0.593256	4.59837	10.4419	1.62841e-08	0.000284434	9.63608
4249	MGAT5	-0.316521	6.91566	-10.4412	1.63002e-08	0.000284716	9.01758
2491	CENPI	-0.40973	5.62488	-10.4395	1.63369e-08	0.000285356	9.40854
56978	PRDM8	0.557116	4.4439	10.4378	1.63731e-08	0.000285988	9.54136
8605	PLA2G4C	1.24848	1.10348	10.4375	1.63809e-08	0.000286125	9.92358
80270	HSD3B7	-0.676887	4.72735	-10.4351	1.64325e-08	0.000287026	9.61797
91754	NEK9	0.240192	7.48497	10.4248	1.66622e-08	0.000291039	8.85096
165215	FAM171B	-0.667316	5.71152	-10.4232	1.66965e-08	0.000291637	9.39552
51621	KLF13	-0.28426	7.63537	-10.4166	1.68456e-08	0.000294242	8.82972
3887	KRT81	0.893684	2.78851	10.4148	1.68868e-08	0.000294963	9.86298
9653	HS2ST1	-0.461401	6.41535	-10.4118	1.69528e-08	0.000296115	9.15835
699	BUB1	-0.264041	7.34257	-10.4111	1.69689e-08	0.000296396	8.88305
60489	APOBEC3G	1.53912	0.124777	10.4066	1.70733e-08	0.00029822	9.86386
84225	ZMYND15	0.711059	4.41783	10.4057	1.70937e-08	0.000298575	9.58036
9270	ITGB1BP1	-0.282066	6.57608	-10.4042	1.71279e-08	0.000299173	9.0776
120224	TMEM45B	0.58143	5.03731	10.4039	1.71343e-08	0.000299285	9.51219
114787	GPRIN1	-0.547064	6.31715	-10.3943	1.73557e-08	0.000303152	9.13597
1773	DNASE1	0.527913	4.87793	10.3896	1.74659e-08	0.000305076	9.47267
114884	OSBPL10	0.326145	6.44531	10.3873	1.75197e-08	0.000306017	9.03212
90338	ZNF160	0.546949	4.38219	10.3819	1.76486e-08	0.000308267	9.57543
2919	CXCL1	0.568442	4.57724	10.3752	1.7808e-08	0.000311052	9.5497
113419	TEX261	-0.193388	7.52343	-10.372	1.7883e-08	0.000312363	8.78599
705	BYSL	0.370395	6.02134	10.3694	1.79476e-08	0.00031349	9.15885
79675	FASTKD1	-0.536143	5.97471	-10.3665	1.80172e-08	0.000314707	9.23158
143872	ARHGAP42	0.489359	4.99808	10.3661	1.80257e-08	0.000314856	9.4334
2052	EPHX1	-0.565953	5.28469	-10.3617	1.81336e-08	0.000316739	9.40542
9050	PSTPIP2	0.255465	6.80526	10.3507	1.84048e-08	0.000321477	8.92039
8574	AKR7A2	-0.402353	5.52465	-10.3485	1.84589e-08	0.000322421	9.30966
84056	KATNAL1	-0.727433	4.8302	-10.3411	1.86435e-08	0.000325646	9.49713
1841	DTYMK	-0.321978	6.07385	-10.3395	1.86846e-08	0.000326364	9.13521
23334	SZT2	0.596455	6.43637	10.3384	1.87117e-08	0.000326837	8.96466
29028	ATAD2	-0.204551	7.89042	-10.3384	1.87122e-08	0.000326845	8.65918
57156	TMEM63C	-1.00242	3.45784	-10.3367	1.87539e-08	0.000327575	9.74262
161436	EML5	0.431692	6.03441	10.3334	1.8838e-08	0.000329043	9.15063
57706	DENND1A	-0.308873	6.44045	-10.3334	1.88389e-08	0.000329059	9.01541
64600	PLA2G2F	1.58714	0.0685169	10.3324	1.88628e-08	0.000329477	9.75253
4131	MAP1B	-1.28736	3.14608	-10.3255	1.90405e-08	0.000332581	9.73338
28952	CCDC22	-0.412725	5.43893	-10.3239	1.90801e-08	0.000333272	9.2865
4602	MYB	-1.40083	2.5459	-10.3202	1.91752e-08	0.000334934	9.75834
29070	CCDC113	-0.777043	4.70269	-10.3202	1.91757e-08	0.000334942	9.51887
152992	TRMT44	0.582627	4.42781	10.3176	1.92424e-08	0.000336108	9.51045
5599	MAPK8	0.280486	6.63833	10.317	1.92597e-08	0.000336409	8.92246
10565	ARFGEF1	0.214951	7.57642	10.3144	1.93263e-08	0.000337572	8.66686
25959	KANK2	-0.369413	6.78104	-10.3111	1.94137e-08	0.0003391	8.91614
3801	KIFC3	0.336285	7.36782	10.3109	1.94176e-08	0.000339167	8.70344
11284	PNKP	-0.478264	4.91575	-10.3093	1.94592e-08	0.000339894	9.40122
26164	MTG2	0.304686	6.26592	10.3083	1.94857e-08	0.000340356	8.99843
4122	MAN2A2	0.383685	6.30717	10.3051	1.9572e-08	0.000341864	8.98746
65251	ZNF649	1.12034	2.91208	10.3017	1.96613e-08	0.000343423	9.69485
91746	91746	0.290697	7.10446	10.3008	1.96858e-08	0.000343853	8.77266
3429	IFI27	0.714312	4.81388	10.2965	1.98004e-08	0.000345854	9.08947
23129	PLXND1	-0.965173	3.80378	-10.2954	1.98285e-08	0.000346344	9.62406
79694	MANEA	-0.633752	5.68429	-10.2925	1.9907e-08	0.000347716	9.18932
100653137	CDH23	-0.940921	2.32056	-10.291	1.99481e-08	0.000348433	9.72138
7289	TULP3	-0.350826	6.42591	-10.281	2.02188e-08	0.000353161	8.95459
80724	ACAD10	-0.410094	6.15435	-10.2783	2.02918e-08	0.000354436	9.0322
401647	GOLGA7B	0.432278	4.78703	10.276	2.03573e-08	0.000355582	9.32036
51433	ANAPC5	-0.20729	7.46247	-10.2753	2.03753e-08	0.000355895	8.65613
23649	POLA2	-0.333936	6.58144	-10.2736	2.04235e-08	0.000356738	8.89184
112724	RDH13	0.389339	6.0897	10.2656	2.06449e-08	0.000360604	8.97377
23092	ARHGAP26	0.511952	5.35728	10.2589	2.0832e-08	0.000363872	9.13286
54891	INO80D	0.559518	6.34441	10.2511	2.1055e-08	0.000367768	8.85314
5832	ALDH18A1	-0.202008	7.57781	-10.2505	2.10729e-08	0.00036808	8.60546
51205	ACP6	-0.400301	5.67263	-10.2447	2.12393e-08	0.000370987	9.14711
90113	VWA5B2	0.902724	3.75848	10.2424	2.13034e-08	0.000372107	9.55163
83605	CCM2	-0.318621	6.67707	-10.2372	2.14562e-08	0.000374775	8.80344
55911	APOBR	1.43107	0.852056	10.2339	2.15516e-08	0.000376442	9.64831
9927	MFN2	-0.170845	8.32913	-10.2322	2.16004e-08	0.000377294	8.38714
51526	OSER1	0.359163	6.35853	10.2284	2.17144e-08	0.000379286	8.87069
11214	AKAP13	0.638341	8.00436	10.2239	2.18463e-08	0.000381589	8.42606
79365	BHLHE41	0.495697	4.91733	10.2224	2.1892e-08	0.000382388	9.33269
124045	SPATA33	-0.560466	5.49137	-10.2215	2.19194e-08	0.000382866	9.14961
29113	C6orf15	1.45699	-0.0484127	10.2207	2.19417e-08	0.000383256	9.60976
159371	SLC35G1	-0.452605	5.41228	-10.2189	2.1996e-08	0.000384205	9.15153
9319	TRIP13	-0.2782	6.87585	-10.2185	2.20087e-08	0.000384426	8.72485
64925	CCDC71	0.617074	4.85233	10.2159	2.20866e-08	0.000385786	9.28383
6786	STIM1	0.209032	7.71655	10.2137	2.21524e-08	0.000386936	8.49892
65078	RTN4R	-0.58656	5.61125	-10.2115	2.22182e-08	0.000388085	9.07973
79682	CENPU	-0.360739	5.93206	-10.2062	2.23784e-08	0.000390884	8.99503
10999	SLC27A4	-0.246328	7.46773	-10.2058	2.23912e-08	0.000391106	8.56374
2707	GJB3	0.271639	7.70517	10.2055	2.24002e-08	0.000391265	8.4732
5663	PSEN1	0.232666	7.33362	10.2027	2.24869e-08	0.000392778	8.5637
54431	DNAJC10	-0.181799	7.47888	-10.2017	2.2516e-08	0.000393288	8.54988
23036	ZNF292	0.424853	6.39158	10.1993	2.25901e-08	0.000394581	8.80309
57104	PNPLA2	0.380088	6.50961	10.1989	2.26023e-08	0.000394795	8.76718
9088	PKMYT1	-0.339479	7.25433	-10.1973	2.26514e-08	0.000395651	8.60937
29090	TIMM21	-0.480739	5.73886	-10.1919	2.28189e-08	0.000398577	9.08801
112936	VPS26B	-0.219684	7.25962	-10.1852	2.30275e-08	0.000402222	8.59426
56990	CDC42SE2	-0.292464	6.97725	-10.1833	2.30888e-08	0.000403292	8.6738
65108	MARCKSL1	0.275233	6.66598	10.1829	2.31007e-08	0.0004035	8.6573
79958	DENND1C	0.394848	5.452	10.1783	2.32449e-08	0.000406019	9.04694
55771	PRR11	-0.379423	6.79631	-10.176	2.33193e-08	0.000407318	8.71692
349565	NMNAT3	-1.04407	1.84169	-10.1719	2.34485e-08	0.000409574	9.56757
80224	NUBPL	-0.511716	5.6218	-10.1675	2.35909e-08	0.000412062	9.06085
261726	TIPRL	-0.32366	6.4859	-10.1654	2.36581e-08	0.000413236	8.77403
23682	RAB38	-0.270474	6.70721	-10.156	2.39647e-08	0.000418592	8.67057
6591	SNAI2	0.269086	6.7846	10.1482	2.42191e-08	0.000423035	8.59093
24138	IFIT5	0.218385	7.42372	10.144	2.43607e-08	0.000425509	8.41619
118932	ANKRD22	-0.469834	5.27183	-10.1437	2.43689e-08	0.000425652	9.0862
114879	OSBPL5	-0.437572	5.73	-10.1424	2.44122e-08	0.000426408	8.94612
114882	OSBPL8	-0.263435	7.60844	-10.1421	2.44244e-08	0.00042662	8.43327
5351	PLOD1	-0.266111	7.02289	-10.1376	2.45724e-08	0.000429206	8.57427
55034	MOCOS	-0.262482	6.81692	-10.1335	2.47115e-08	0.000431635	8.61044
23382	AHCYL2	0.324001	6.5082	10.132	2.47623e-08	0.000432524	8.63403
84823	LMNB2	-0.253234	8.78653	-10.1284	2.48849e-08	0.000434665	8.13178
9828	ARHGEF17	0.344639	6.61871	10.1232	2.5064e-08	0.000437793	8.66193
23506	GLTSCR1L	0.553426	5.5594	10.1226	2.50847e-08	0.000438155	8.95054
11169	WDHD1	-0.304172	6.87596	-10.1176	2.52556e-08	0.00044114	8.59638
4957	ODF2	-0.234896	7.41117	-10.1162	2.53042e-08	0.000441988	8.44989
5638	PRRG1	0.430073	6.35307	10.1152	2.53399e-08	0.000442612	8.66212
6890	TAP1	0.282779	7.22205	10.1113	2.54743e-08	0.00044496	8.40663
10460	TACC3	-0.284963	6.98625	-10.104	2.57303e-08	0.000449432	8.54678
27291	R3HCC1L	0.42134	6.12894	10.102	2.58006e-08	0.000450659	8.70719
6288	SAA1	0.92843	2.60693	10.0989	2.59098e-08	0.000452566	9.4379
7062	TCHH	-0.753228	4.78729	-10.0946	2.6066e-08	0.000455295	9.14636
4938	OAS1	0.290859	7.2734	10.0934	2.61078e-08	0.000456025	8.25726
7424	VEGFC	0.492285	4.9606	10.0922	2.61517e-08	0.000456792	8.96562
29966	STRN3	0.327522	6.11756	10.0907	2.62043e-08	0.00045771	8.7081
147409	DSG4	0.643138	6.00079	10.0876	2.63165e-08	0.00045967	8.88338
649	BMP1	0.247314	7.72576	10.0811	2.65532e-08	0.000463805	8.29721
9781	RNF144A	-0.565846	4.85658	-10.0794	2.66157e-08	0.000464897	9.04925
10158	PDZK1IP1	0.617888	-2.13823	10.0771	2.66971e-08	0.000466318	8.98538
55303	GIMAP4	0.762626	-1.50712	10.0759	2.67408e-08	0.000467082	9.17888
51191	HERC5	0.318058	6.29237	10.0759	2.67429e-08	0.000467119	8.39036
1284	COL4A2	-0.213669	7.81564	-10.0651	2.71417e-08	0.000474085	8.26265
167227	DCP2	0.299838	6.77235	10.0645	2.71644e-08	0.00047448	8.50246
9557	CHD1L	-0.265834	6.93662	-10.0644	2.71668e-08	0.000474522	8.49232
54982	CLN6	0.295743	6.59888	10.0639	2.7186e-08	0.000474858	8.56762
84910	TMEM87B	0.324963	7.16115	10.0627	2.72308e-08	0.000475641	8.40345
2332	FMR1	0.253985	7.82409	10.0607	2.73054e-08	0.000476944	8.24049
80321	CEP70	-0.555047	5.00063	-10.0582	2.74016e-08	0.000478624	9.04902
83989	FAM172A	-0.904763	4.72142	-10.0558	2.74914e-08	0.000480192	9.20427
134145	FAM173B	-0.8713	3.98168	-10.0389	2.81391e-08	0.000491505	9.29708
23313	KIAA0930	-0.245642	7.25231	-10.0327	2.83813e-08	0.000495735	8.37386
25837	RAB26	-1.2548	1.31759	-10.0319	2.841e-08	0.000496237	9.37387
10327	AKR1A1	-0.365624	6.31719	-10.0264	2.86259e-08	0.000500009	8.6341
79443	FYCO1	0.297433	6.80788	10.0228	2.87718e-08	0.000502557	8.43516
10013	HDAC6	0.345231	6.04574	10.0208	2.88475e-08	0.00050388	8.64912
26112	CCDC69	-0.846298	3.54193	-10.0204	2.88635e-08	0.00050416	9.26926
9610	RIN1	-0.33036	6.57904	-10.0174	2.89832e-08	0.000506249	8.50646
4208	MEF2C	-1.16667	4.28512	-10.016	2.9041e-08	0.000507259	9.13585
56300	IL36G	1.1877	0.0958724	10.014	2.91207e-08	0.00050865	9.33527
200316	APOBEC3F	0.626075	3.77746	10.0134	2.91436e-08	0.000509052	9.18297
4924	NUCB1	-0.229447	7.0987	-10.0053	2.94736e-08	0.000514816	8.35553
6257	RXRB	0.348393	5.76652	10.001	2.96492e-08	0.000517882	8.71727
3695	ITGB7	0.995213	3.50198	10.0007	2.966e-08	0.000518072	9.23202
145389	SLC38A6	-0.662457	3.72176	-9.99318	2.9971e-08	0.000523503	9.19767
5360	PLTP	-0.362736	6.27118	-9.99253	2.9998e-08	0.000523975	8.58987
55089	SLC38A4	-0.989387	3.8819	-9.98602	3.02689e-08	0.000528707	9.19276
57720	GPR107	-0.145036	8.50585	-9.98588	3.02748e-08	0.000528811	7.98119
1605	DAG1	-0.167217	8.85235	-9.98218	3.04303e-08	0.000531526	7.89414
112616	CMTM7	0.534408	5.24591	9.97629	3.06791e-08	0.000535871	8.83043
64112	MOAP1	0.5292	5.18768	9.97519	3.07259e-08	0.00053669	8.86423
1786	DNMT1	-0.205237	8.06706	-9.96898	3.09914e-08	0.000541326	8.06962
5165	PDK3	-1.2667	2.92064	-9.96783	3.10405e-08	0.000542185	9.26396
10766	TOB2	0.34239	6.64896	9.96754	3.10531e-08	0.000542405	8.39883
4605	MYBL2	-0.258122	7.45849	-9.967	3.10765e-08	0.000542813	8.23093
9768	KIAA0101	-0.393262	5.65208	-9.96485	3.1169e-08	0.000544429	8.74106
79669	C3orf52	0.483531	5.68139	9.96218	3.12844e-08	0.000546445	8.63954
4804	NGFR	-1.04999	3.93476	-9.96215	3.12859e-08	0.000546471	9.1499
4900	NRGN	-0.904849	3.51752	-9.96137	3.13196e-08	0.00054706	9.19269
54936	ADPRHL2	0.313137	6.16424	9.95917	3.14154e-08	0.000548733	8.5136
6695	SPOCK1	0.2567	6.87442	9.95202	3.17281e-08	0.000554195	8.23131
84343	HPS3	-0.344617	6.5636	-9.94937	3.18449e-08	0.000556235	8.40881
56886	UGGT1	-0.25343	8.04821	-9.94925	3.185e-08	0.000556324	8.05674
162517	FBXO39	1.62643	0.962567	9.94389	3.2088e-08	0.00056048	9.24206
92558	CCDC64	-0.353493	5.89224	-9.94106	3.22139e-08	0.000562681	8.54613
25878	MXRA5	-0.583002	7.56952	-9.93357	3.25505e-08	0.00056856	8.14939
221468	TMEM217	1.44388	1.78645	9.93177	3.26321e-08	0.000569985	9.22438
89890	KBTBD6	0.464045	5.85338	9.93105	3.26648e-08	0.000570557	8.56535
10401	PIAS3	-0.411041	6.12246	-9.92577	3.29051e-08	0.000574753	8.51332
79006	METRN	-0.388823	6.18952	-9.92425	3.29749e-08	0.000575973	8.52176
9329	GTF3C4	0.155035	8.4416	9.92339	3.30141e-08	0.000576657	7.89902
7037	TFRC	-0.198182	8.73603	-9.92287	3.30381e-08	0.000577077	7.8402
5295	PIK3R1	-0.359988	6.42446	-9.92246	3.30567e-08	0.000577402	8.41479
2617	GARS	-0.208101	7.64924	-9.92182	3.30863e-08	0.000577918	8.10473
2149	F2R	-0.458479	5.90813	-9.91875	3.32279e-08	0.000580392	8.59028
1491	CTH	0.866339	4.05362	9.91567	3.33702e-08	0.000582877	9.04814
55536	CDCA7L	-0.329618	6.55823	-9.91545	3.33804e-08	0.000583056	8.41146
4363	ABCC1	-0.236143	8.12848	-9.91505	3.3399e-08	0.000583381	7.97146
100422952	MIR4271	0.571324	4.05357	9.91483	3.34092e-08	0.000583558	9.00158
23211	ZC3H4	0.263444	7.70619	9.91354	3.34693e-08	0.000584609	8.0543
1717	DHCR7	-0.230575	7.71418	-9.9101	3.36297e-08	0.000587411	8.06787
4064	CD180	1.266	0.465848	9.9099	3.36392e-08	0.000587576	9.19507
137994	LETM2	0.777752	3.42205	9.90863	3.36984e-08	0.00058861	9.0913
84872	ZC3H10	0.798408	3.21745	9.89917	3.4145e-08	0.000596411	9.12104
10025	MED16	-0.357537	6.42186	-9.89866	3.41695e-08	0.000596839	8.38723
79890	RIN3	0.318237	6.65591	9.89695	3.42506e-08	0.000598255	8.31409
101929481	DLEU1	-0.483268	4.93771	-9.89462	3.43621e-08	0.000600202	8.86231
80014	WWC2	0.361765	6.23592	9.89418	3.4383e-08	0.000600568	8.41472
6626	SNRPA	-0.24934	6.594	-9.88292	3.49268e-08	0.000610066	8.32097
84915	FAM222A	-0.742993	3.00773	-9.88125	3.50078e-08	0.000611482	9.12738
8816	DCAF5	0.300045	6.67918	9.88095	3.50226e-08	0.000611741	8.25076
79772	MCTP1	-1.01143	2.1132	-9.87869	3.51331e-08	0.00061367	9.15813
84124	ZNF394	0.434785	5.63018	9.87155	3.54847e-08	0.000619811	8.54363
254048	UBN2	0.51857	6.37442	9.87104	3.55099e-08	0.000620251	8.30959
10278	EFS	-0.471476	5.79938	-9.86278	3.59213e-08	0.000627438	8.54173
2048	EPHB2	-0.4396	5.83557	-9.86217	3.5952e-08	0.000627973	8.58897
80021	TMEM62	0.270148	6.17849	9.86039	3.60415e-08	0.000629536	8.34426
1002	CDH4	-0.55978	5.04048	-9.8536	3.63851e-08	0.000635538	8.79926
5469	MED1	0.175468	7.91524	9.84836	3.66522e-08	0.000640203	7.91149
11004	KIF2C	-0.223546	6.80139	-9.84608	3.67693e-08	0.000642249	8.2065
4134	MAP4	-0.184911	8.20088	-9.846	3.67733e-08	0.00064232	7.84942
1376	CPT2	-0.308807	5.84278	-9.84403	3.68745e-08	0.000644087	8.46483
2348	FOLR1	1.58758	0.402088	9.84304	3.69258e-08	0.000644984	9.08244
9051	PSTPIP1	-1.13722	0.706423	-9.84279	3.69385e-08	0.000645205	9.10028
55222	LRRC20	-0.441007	6.11128	-9.83958	3.71046e-08	0.000648105	8.43022
5359	PLSCR1	0.286967	6.96962	9.83814	3.71794e-08	0.000649413	8.07028
115416	MALSU1	-0.350507	5.61643	-9.83707	3.72351e-08	0.000650385	8.53374
47	ACLY	-0.240654	8.52209	-9.83662	3.72584e-08	0.000650793	7.75142
221061	FAM171A1	1.05292	1.7774	9.83069	3.75687e-08	0.000656212	9.09553
23753	SDF2L1	-0.435957	5.62269	-9.82449	3.78964e-08	0.000661936	8.52244
64840	PORCN	0.470707	5.74428	9.82345	3.79515e-08	0.000662899	8.46723
5273	SERPINB10	1.16435	2.6269	9.8183	3.82261e-08	0.000667695	9.04784
5029	P2RY2	-0.3835	6.58148	-9.81601	3.83489e-08	0.00066984	8.24594
2035	EPB41	-0.311051	6.52529	-9.8103	3.86569e-08	0.00067522	8.22493
64208	POPDC3	-1.08517	0.418036	-9.80901	3.87268e-08	0.00067644	9.0352
11227	GALNT5	0.208277	8.94016	9.80569	3.89074e-08	0.000679595	7.59247
23604	DAPK2	0.795695	2.08375	9.80498	3.89462e-08	0.000680274	9.05491
79573	TTC13	-0.330556	6.00474	-9.80248	3.90831e-08	0.000682665	8.37182
124222	PAQR4	-0.277312	6.34179	-9.80031	3.9202e-08	0.000684742	8.27457
89944	GLB1L2	-0.293331	6.67895	-9.79309	3.96009e-08	0.000691709	8.18471
4043	LRPAP1	-0.285505	6.58105	-9.79255	3.96311e-08	0.000692236	8.1897
9943	OXSR1	0.248373	7.49487	9.79174	3.9676e-08	0.000693021	7.92546
6838	SURF6	0.228377	7.14193	9.78942	3.98052e-08	0.000695278	8.01481
57222	ERGIC1	-0.272623	7.19489	-9.78637	3.9976e-08	0.000698261	8.03009
83892	KCTD10	-0.215323	7.31491	-9.78507	4.00494e-08	0.000699542	7.98904
79767	ELMO3	-0.402926	6.47915	-9.78375	4.01236e-08	0.000700839	8.20457
10712	FAM189B	-0.339577	6.89656	-9.78334	4.01465e-08	0.000701239	8.09039
3033	HADH	-0.34472	6.31018	-9.78021	4.03232e-08	0.000704326	8.27381
2898	GRIK2	-1.21586	2.35811	-9.77818	4.04384e-08	0.000706338	9.01752
3430	IFI35	0.379089	5.83522	9.77622	4.05501e-08	0.000708289	8.19057
7504	XK	-0.578483	5.218	-9.77226	4.07764e-08	0.000712242	8.59025
5027	P2RX7	-1.20694	2.10164	-9.77151	4.08192e-08	0.000712988	9.00053
405	ARNT	-0.32693	6.48413	-9.77038	4.08841e-08	0.000714123	8.19767
49860	CRNN	1.66947	0.642642	9.75879	4.15557e-08	0.000725853	8.98884
8000	PSCA	1.18678	1.99385	9.75769	4.16204e-08	0.000726983	8.98646
2878	GPX3	1.15928	1.98956	9.75448	4.18086e-08	0.000730271	8.97018
339122	RAB43	0.796773	3.51618	9.74852	4.21608e-08	0.000736423	8.84713
29766	TMOD3	0.207378	8.21198	9.74626	4.2295e-08	0.000738767	7.68597
1399	CRKL	-0.193945	8.59306	-9.74431	4.24111e-08	0.000740795	7.60721
4049	LTA	1.23399	-0.739004	9.74414	4.24212e-08	0.000740971	8.88631
2237	FEN1	-0.275632	6.51692	-9.74086	4.2618e-08	0.000744408	8.13061
115703	ARHGAP33	-0.741457	2.48779	-9.74019	4.26583e-08	0.000745113	8.96122
3852	KRT5	-0.295501	8.4389	-9.74005	4.26665e-08	0.000745256	7.63839
84176	MYH16	0.754035	3.38042	9.73656	4.28769e-08	0.000748931	8.84031
7099	TLR4	1.39405	1.12985	9.73114	4.32052e-08	0.000754665	8.95138
29109	FHOD1	-0.437944	6.08731	-9.7273	4.34398e-08	0.000758762	8.25841
1912	PHC2	0.265621	7.07925	9.72491	4.35863e-08	0.000761322	7.93774
2185	PTK2B	0.331131	6.94535	9.72247	4.37371e-08	0.000763956	7.94875
5055	SERPINB2	0.330354	7.48898	9.72106	4.38237e-08	0.000765468	7.81518
9133	CCNB2	-0.299439	6.4305	-9.7169	4.40817e-08	0.000769975	8.13859
11123	RCAN3	-0.421137	5.8786	-9.71328	4.43074e-08	0.000773917	8.28821
29108	PYCARD	-0.416567	4.95818	-9.70623	4.47509e-08	0.000781664	8.53224
2125	EVPL	-0.253798	8.48854	-9.70513	4.48206e-08	0.000782881	7.57476
79075	DSCC1	-0.451491	5.74897	-9.70459	4.48547e-08	0.000783477	8.32705
7158	TP53BP1	-0.245938	7.54908	-9.70308	4.49503e-08	0.000785148	7.8075
54742	LY6K	0.675272	4.31009	9.70292	4.49604e-08	0.000785323	8.65014
23426	GRIP1	-0.40797	6.2832	-9.70183	4.50301e-08	0.00078654	8.20687
51752	ERAP1	-0.241524	7.53704	-9.70052	4.51131e-08	0.000787991	7.78009
340385	ZNF517	0.721368	3.44729	9.69931	4.51903e-08	0.00078934	8.79581
64403	CDH24	-0.577109	5.85164	-9.69772	4.52918e-08	0.000791112	8.29897
84433	CARD11	-0.21718	7.54772	-9.6956	4.54279e-08	0.000793489	7.77793
27101	CACYBP	-0.35373	5.95037	-9.69196	4.56625e-08	0.000797587	8.24661
1763	DNA2	-0.39736	6.314	-9.68886	4.58631e-08	0.00080109	8.13826
9274	BCL7C	-0.555458	5.35159	-9.68531	4.60939e-08	0.000805123	8.42892
79962	DNAJC22	-0.759437	0.488895	-9.68385	4.61888e-08	0.00080678	8.86804
55829	VIMP	0.248482	6.31979	9.6828	4.62573e-08	0.000807976	8.06631
146909	KIF18B	-0.283336	7.11438	-9.67963	4.64657e-08	0.000811617	7.88195
26019	UPF2	0.249287	7.36138	9.67654	4.6669e-08	0.000815168	7.78629
439921	MXRA7	-0.470432	4.80555	-9.6705	4.70697e-08	0.000822167	8.55344
10525	HYOU1	-0.217271	7.90079	-9.66832	4.72155e-08	0.000824713	7.66233
23262	PPIP5K2	-0.343764	6.44386	-9.66572	4.73897e-08	0.000827757	8.04507
27042	DIEXF	0.290114	6.62131	9.66362	4.75308e-08	0.00083022	7.95198
10095	ARPC1B	-0.275462	6.26978	-9.66302	4.75714e-08	0.000830929	8.08684
5184	PEPD	-0.516254	4.55706	-9.65885	4.7853e-08	0.000835848	8.56834
7368	UGT8	-0.361505	6.56075	-9.65854	4.78739e-08	0.000836213	7.98387
55200	PLEKHG6	0.555306	4.92332	9.65598	4.80482e-08	0.000839258	8.42967
92745	SLC38A5	0.293303	6.55152	9.65545	4.80842e-08	0.000839886	7.97968
54541	DDIT4	-0.274841	7.09784	-9.65333	4.8229e-08	0.000842417	7.84503
64327	LMBR1	-0.353165	6.83402	-9.65238	4.82939e-08	0.00084355	7.94733
28231	SLCO4A1	0.492085	5.78927	9.64861	4.85528e-08	0.000848071	8.18431
79966	SCD5	0.459089	6.04491	9.64853	4.85585e-08	0.000848172	8.13373
22861	NLRP1	0.515539	5.4553	9.64119	4.90667e-08	0.000857048	8.19747
10531	PITRM1	-0.213166	7.15832	-9.63825	4.92716e-08	0.000860627	7.80122
11258	DCTN3	-0.400812	5.03851	-9.63437	4.95442e-08	0.000865389	8.41023
89781	HPS4	0.289835	6.6995	9.63277	4.96569e-08	0.000867357	7.89553
130589	GALM	-0.693136	4.46032	-9.63124	4.97647e-08	0.000869241	8.57695
283989	TSEN54	-0.29867	6.56453	-9.62653	5.00989e-08	0.000875077	7.95688
10459	MAD2L2	-0.489073	5.10933	-9.62626	5.01181e-08	0.000875414	8.39235
54622	ARL15	-0.470528	5.56621	-9.61945	5.06053e-08	0.000883923	8.21523
990	CDC6	-0.246276	7.36783	-9.61933	5.06139e-08	0.000884073	7.7411
10493	VAT1	-0.263039	7.15212	-9.61879	5.0653e-08	0.000884757	7.78181
25789	TMEM59L	-0.672788	-1.04987	-9.61748	5.07469e-08	0.000886396	8.56527
80114	BICC1	0.915055	1.46321	9.61191	5.11503e-08	0.000893442	8.78739
51312	SLC25A37	0.339351	6.68747	9.61053	5.12512e-08	0.000895205	7.83016
8243	SMC1A	-0.159083	8.4505	-9.60283	5.18154e-08	0.00090506	7.42957
493869	GPX8	-0.370907	6.00845	-9.60255	5.1836e-08	0.00090542	8.09821
1012	CDH13	-0.208992	7.75202	-9.60055	5.19842e-08	0.000908008	7.61557
255394	TCP11L2	0.713428	4.24475	9.598	5.21734e-08	0.000911313	8.53373
92736	OTOP2	0.707043	-0.648636	9.59251	5.25824e-08	0.000918457	8.61757
7485	WRB	-0.801853	4.6964	-9.59088	5.27049e-08	0.000920597	8.50693
152518	NFXL1	0.43232	5.2897	9.59022	5.27544e-08	0.000921461	8.24264
115196	ZNF554	0.831833	3.14297	9.58594	5.3077e-08	0.000927097	8.67961
3077	HFE	-0.557882	5.01251	-9.57868	5.36288e-08	0.000936735	8.33349
4496	MT1H	0.806959	-1.05051	9.57559	5.38659e-08	0.000940876	8.50093
150465	TTL	-0.251502	6.94561	-9.56917	5.43616e-08	0.000949534	7.77222
92815	HIST3H2A	0.472362	4.51739	9.56817	5.44388e-08	0.000950883	8.38903
80342	TRAF3IP3	0.519274	6.46619	9.56554	5.46437e-08	0.000954462	7.83981
80347	COASY	-0.208526	7.55589	-9.56375	5.4784e-08	0.000956912	7.59883
5270	SERPINE2	-0.483718	5.16155	-9.56139	5.49688e-08	0.00096014	8.27684
83716	CRISPLD2	-0.741088	3.09344	-9.55923	5.51383e-08	0.000963101	8.64436
55148	UBR7	-0.353657	6.83546	-9.55752	5.52734e-08	0.000965461	7.78791
58488	PCTP	-0.462662	5.66706	-9.55023	5.58517e-08	0.000975562	8.11217
79187	FSD1	-1.38205	2.13918	-9.54947	5.59126e-08	0.000976625	8.69062
7168	TPM1	0.400971	6.55495	9.54832	5.60042e-08	0.000978225	7.83576
11015	KDELR3	-0.756278	4.37053	-9.54612	5.61806e-08	0.000981306	8.46802
79953	SYNDIG1	-0.801425	4.82859	-9.54272	5.64546e-08	0.000986093	8.4298
1958	EGR1	-0.225494	7.30099	-9.54256	5.64674e-08	0.000986317	7.6044
1182	CLCN3	-0.362877	6.63566	-9.53089	5.7418e-08	0.00100292	7.81565
401317	CREB5	0.972835	1.98937	9.52263	5.81007e-08	0.00101484	8.64745
84146	ZNF644	0.342076	7.03494	9.51481	5.87551e-08	0.00102627	7.62174
26154	ABCA12	0.481466	4.43697	9.51387	5.88344e-08	0.00102766	8.30516
81572	PDRG1	0.381667	5.37963	9.51167	5.90201e-08	0.0010309	8.1027
7705	ZNF146	0.193525	7.24109	9.51059	5.91113e-08	0.0010325	7.58008
29062	WDR91	-0.454272	5.04287	-9.50978	5.91798e-08	0.00103369	8.21293
84919	PPP1R15B	0.196966	7.90635	9.50836	5.93006e-08	0.0010358	7.40372
221937	FOXK1	0.319263	8.12711	9.50795	5.93354e-08	0.00103641	7.34266
22809	ATF5	0.292626	5.87294	9.50609	5.94935e-08	0.00103917	7.92389
5534	PPP3R1	-0.207288	7.41109	-9.50539	5.9554e-08	0.00104023	7.5371
24	ABCA4	1.20645	1.45638	9.50176	5.98648e-08	0.00104566	8.62675
50853	VILL	0.872943	2.55025	9.50139	5.98962e-08	0.00104621	8.59592
7086	TKT	-0.235386	7.80382	-9.49865	6.01319e-08	0.00105032	7.44064
27433	TOR2A	-0.348483	5.9234	-9.497	6.02748e-08	0.00105282	7.93205
3065	HDAC1	-0.222061	7.20511	-9.49218	6.06928e-08	0.00106012	7.57543
127833	SYT2	0.867365	1.33749	9.48974	6.09056e-08	0.00106384	8.61083
80352	RNF39	0.858969	3.55107	9.48862	6.10038e-08	0.00106555	8.47216
254910	LCE5A	1.14153	1.01203	9.48558	6.12709e-08	0.00107022	8.60044
27303	RBMS3	-1.10305	2.40691	-9.48445	6.13702e-08	0.00107195	8.57411
4647	MYO7A	-1.15488	1.66628	-9.483	6.14982e-08	0.00107419	8.59924
29926	GMPPA	-0.346392	5.95042	-9.48153	6.16277e-08	0.00107645	7.91433
114800	CCDC85A	-0.997645	3.559	-9.47906	6.18472e-08	0.00108029	8.52235
3236	HOXD10	-0.557819	4.72774	-9.47427	6.22739e-08	0.00108774	8.2363
79589	RNF128	-0.74498	4.72962	-9.47368	6.23269e-08	0.00108866	8.28745
22849	CPEB3	0.483327	5.1949	9.47061	6.2603e-08	0.00109349	8.05445
171023	ASXL1	0.202845	7.84774	9.4703	6.26304e-08	0.00109396	7.36846
64969	MRPS5	-0.253394	6.09545	-9.46979	6.2676e-08	0.00109476	7.86153
639	PRDM1	0.914627	2.01878	9.46807	6.28318e-08	0.00109748	8.55827
30846	EHD2	-0.207499	7.66077	-9.46492	6.31164e-08	0.00110245	7.41384
57558	USP35	-0.555645	4.86762	-9.46165	6.34145e-08	0.00110766	8.18973
6303	SAT1	0.384565	6.12813	9.46064	6.35063e-08	0.00110926	7.75813
114883	OSBPL9	0.265375	6.24472	9.46048	6.35216e-08	0.00110953	7.77504
64744	SMAP2	-0.466081	5.75971	-9.45955	6.36064e-08	0.00111101	7.93577
55689	YEATS2	0.291635	7.15345	9.45741	6.38022e-08	0.00111443	7.50088
79140	CCDC28B	-0.921147	1.66422	-9.44997	6.44889e-08	0.00112643	8.55556
84532	ACSS1	-0.579261	4.87978	-9.44901	6.4578e-08	0.00112798	8.16665
7553	ZNF7	0.427508	5.19354	9.44881	6.45973e-08	0.00112832	8.0413
55608	ANKRD10	0.239718	7.22824	9.44821	6.46533e-08	0.0011293	7.46323
952	CD38	0.933133	-1.43031	9.44664	6.47994e-08	0.00113185	8.29384
84962	AJUBA	0.232214	8.35888	9.44566	6.48907e-08	0.00113345	7.20462
79867	TCTN2	-0.533205	5.0515	-9.44278	6.51601e-08	0.00113815	8.16111
9055	PRC1	-0.19687	7.60217	-9.44001	6.54209e-08	0.00114271	7.40499
51196	PLCE1	-0.939558	3.4124	-9.43867	6.55475e-08	0.00114492	8.47644
54778	RNF111	0.22368	7.00224	9.43451	6.59413e-08	0.0011518	7.50608
84934	RITA1	-0.403922	6.01372	-9.43404	6.59866e-08	0.00115259	7.83738
10020	GNE	0.642512	5.43635	9.43286	6.60986e-08	0.00115454	7.96867
55163	PNPO	-0.2718	6.17566	-9.43176	6.62031e-08	0.00115637	7.78831
6549	SLC9A2	0.937615	0.659603	9.4289	6.64768e-08	0.00116115	8.51244
3998	LMAN1	-0.170496	8.22869	-9.42321	6.7025e-08	0.00117073	7.2262
51531	C9orf156	0.349244	5.59892	9.42018	6.7319e-08	0.00117586	7.88004
83953	FCAMR	0.890248	-0.605607	9.4197	6.73656e-08	0.00117667	8.43402
6604	SMARCD3	-0.984359	3.3486	-9.41823	6.75079e-08	0.00117916	8.42308
9205	ZMYM5	0.405416	5.40548	9.41653	6.76737e-08	0.00118206	7.95943
57449	PLEKHG5	0.268532	7.04406	9.41462	6.78611e-08	0.00118533	7.43884
51135	IRAK4	-0.299358	6.39561	-9.41377	6.79447e-08	0.00118679	7.64485
6789	STK4	0.176925	7.68432	9.4131	6.80103e-08	0.00118794	7.3258
56478	EIF4ENIF1	0.447693	5.2783	9.41193	6.81254e-08	0.00118995	7.98177
5420	PODXL	-0.159639	8.43796	-9.4095	6.83649e-08	0.00119413	7.09756
652	BMP4	0.334953	5.97132	9.40785	6.85279e-08	0.00119698	7.79991
55612	FERMT1	0.144008	8.34918	9.40601	6.87098e-08	0.00120015	7.14481
79905	TMC7	0.464659	5.06671	9.40364	6.89452e-08	0.00120427	7.98146
9063	PIAS2	-0.574364	5.12652	-9.40158	6.91509e-08	0.00120786	8.06943
622	BDH1	-0.711071	4.65244	-9.39289	7.00249e-08	0.00122313	8.1955
113791	PIK3IP1	0.691593	4.74994	9.38857	7.0464e-08	0.0012308	8.05784
55761	TTC17	0.277933	7.05863	9.38812	7.05104e-08	0.00123161	7.4305
114789	SLC25A25	0.263487	6.55688	9.38779	7.05441e-08	0.00123219	7.55944
56882	CDC42SE1	-0.202773	7.82592	-9.3866	7.06648e-08	0.0012343	7.25373
490	ATP2B1	-0.288044	6.82747	-9.38363	7.09697e-08	0.00123963	7.51111
29901	SAC3D1	-0.482877	5.79779	-9.3814	7.11994e-08	0.00124364	7.85325
79919	C2orf54	0.732992	5.39319	9.37849	7.14999e-08	0.00124889	7.97205
3908	LAMA2	0.958214	2.85914	9.37649	7.17072e-08	0.00125251	8.38608
27163	NAAA	-0.535228	5.08452	-9.37616	7.17415e-08	0.00125311	8.03574
23759	PPIL2	-0.280024	7.06813	-9.37615	7.17418e-08	0.00125311	7.43207
83659	TEKT1	0.675229	-1.77084	9.37598	7.17596e-08	0.00125343	8.0912
8697	CDC23	-0.215212	7.07523	-9.37528	7.18325e-08	0.0012547	7.4421
29767	TMOD2	-0.448999	5.5425	-9.37345	7.20228e-08	0.00125802	7.85994
57045	TWSG1	-0.401937	6.37494	-9.37302	7.20679e-08	0.00125881	7.62401
132014	IL17RE	-0.725375	4.43706	-9.37086	7.22938e-08	0.00126275	8.18536
132	ADK	-0.259509	6.79012	-9.36994	7.23906e-08	0.00126445	7.50183
22890	ZBTB1	0.297644	6.60773	9.36842	7.25498e-08	0.00126723	7.50661
11082	ESM1	1.1281	0.792193	9.36173	7.32567e-08	0.00127958	8.42424
9648	GCC2	0.508945	6.09922	9.36117	7.3316e-08	0.00128061	7.62913
79041	TMEM38A	-0.710533	4.26146	-9.36	7.34407e-08	0.00128279	8.22151
84937	ZNRF1	-0.302079	5.9997	-9.3584	7.36113e-08	0.00128577	7.73906
2189	FANCG	-0.390904	6.21688	-9.35674	7.3788e-08	0.00128886	7.67151
2976	GTF3C2	-0.24001	6.98907	-9.35621	7.38453e-08	0.00128986	7.43215
7813	EVI5	0.369359	5.98732	9.3562	7.3846e-08	0.00128987	7.66604
9197	SLC33A1	-0.349535	5.96362	-9.35581	7.38876e-08	0.0012906	7.73662
79968	WDR76	-0.407708	6.36592	-9.34917	7.46025e-08	0.00130308	7.61725
54619	CCNJ	0.544981	4.56093	9.34853	7.46724e-08	0.0013043	8.03654
8648	NCOA1	-0.445503	5.6532	-9.3483	7.4697e-08	0.00130473	7.77955
81558	FAM117A	-0.784989	4.47358	-9.34197	7.53867e-08	0.00131678	8.1108
53340	SPA17	-0.530553	4.16118	-9.34195	7.53884e-08	0.00131681	8.18778
3832	KIF11	-0.205619	7.91388	-9.34121	7.54698e-08	0.00131823	7.1823
9532	BAG2	-0.649166	4.93133	-9.34073	7.55228e-08	0.00131916	8.02358
121260	SLC15A4	0.363105	6.00444	9.34003	7.55987e-08	0.00132048	7.64427
23173	METAP1	-0.194077	7.0176	-9.33701	7.59316e-08	0.0013263	7.39783
23085	ERC1	-0.259679	7.45647	-9.33597	7.60462e-08	0.0013283	7.27432
51084	CRYL1	-0.961352	3.06474	-9.33462	7.61951e-08	0.0013309	8.33308
282618	IFNL1	1.39296	0.838117	9.33449	7.62097e-08	0.00133115	8.38086
51523	CXXC5	-0.356086	6.43008	-9.33244	7.64373e-08	0.00133513	7.60831
10272	FSTL3	0.265575	7.03247	9.33207	7.64777e-08	0.00133584	7.33572
149603	RNF187	-0.269309	7.41558	-9.32641	7.71099e-08	0.00134688	7.27091
220064	ORAOV1	0.33847	6.43399	9.32418	7.73603e-08	0.00135125	7.49584
2709	GJB5	0.302925	6.60034	9.32064	7.77597e-08	0.00135823	7.44433
784	CACNB3	-0.392273	6.30473	-9.31103	7.88542e-08	0.00137735	7.55139
64132	XYLT2	-0.32023	6.47117	-9.31093	7.88654e-08	0.00137754	7.49123
23469	PHF3	0.254251	7.21438	9.31086	7.88736e-08	0.00137768	7.28157
231	AKR1B1	-0.499625	5.47777	-9.31078	7.88821e-08	0.00137783	7.812
54798	DCHS2	-1.20311	0.967713	-9.30918	7.90657e-08	0.00138104	8.34423
55337	C19orf66	0.399758	4.65364	9.30876	7.91151e-08	0.0013819	7.8312
182	JAG1	0.227072	7.62382	9.30788	7.92162e-08	0.00138367	7.16434
163259	DENND2C	0.277192	6.71196	9.30493	7.95572e-08	0.00138963	7.37047
4792	NFKBIA	0.37212	6.2366	9.30255	7.98333e-08	0.00139445	7.50053
56929	FEM1C	0.263116	6.84782	9.30186	7.99136e-08	0.00139585	7.32615
51742	ARID4B	0.233843	7.23809	9.30057	8.00641e-08	0.00139848	7.24335
51435	SCARA3	-0.222869	7.7403	-9.29996	8.01352e-08	0.00139972	7.16414
128272	ARHGEF19	-0.789431	5.13265	-9.28987	8.13209e-08	0.00142043	7.92974
51561	IL23A	1.38245	3.032	9.28542	8.18502e-08	0.00142968	8.20533
140686	WFDC3	0.990785	0.700742	9.28159	8.23084e-08	0.00143768	8.30691
83742	MARVELD1	0.16976	7.69762	9.27864	8.26637e-08	0.00144389	7.10701
1152	CKB	-0.333042	6.26725	-9.27518	8.30822e-08	0.0014512	7.52521
54726	OTUD4	0.481757	5.51879	9.27515	8.30859e-08	0.00145126	7.6807
55666	NPLOC4	-0.173427	8.23642	-9.27316	8.33274e-08	0.00145548	6.97673
160760	PPTC7	0.17329	7.81827	9.27215	8.34506e-08	0.00145763	7.07483
79088	ZNF426	0.559371	3.95544	9.27186	8.34851e-08	0.00145823	8.05428
7050	TGIF1	0.443983	5.5463	9.26519	8.43017e-08	0.0014725	7.66193
5074	PAWR	0.225488	7.99825	9.26184	8.47154e-08	0.00147972	7.02747
102466270	PYCR2	-0.266888	6.50923	-9.26041	8.48928e-08	0.00148282	7.4047
256691	MAMDC2	-1.17678	2.55177	-9.26006	8.4936e-08	0.00148358	8.25847
10973	ASCC3	-0.23026	8.03938	-9.25557	8.54955e-08	0.00149335	7.01469
5509	PPP1R3D	0.404286	6.02518	9.25494	8.55735e-08	0.00149471	7.50716
29968	PSAT1	-0.326548	6.58885	-9.25382	8.57137e-08	0.00149716	7.399
51296	SLC15A3	0.454107	5.65545	9.24923	8.62913e-08	0.00150725	7.35183
257364	SNX33	0.313168	7.41699	9.24892	8.63305e-08	0.00150793	7.13214
54821	ERCC6L	-0.476481	6.29357	-9.24846	8.63878e-08	0.00150894	7.46729
9113	LATS1	0.344539	7.20686	9.24773	8.64804e-08	0.00151055	7.18159
4173	MCM4	-0.195836	8.35976	-9.24713	8.65569e-08	0.00151189	6.92048
10079	ATP9A	-0.478198	6.69532	-9.24608	8.66895e-08	0.00151421	7.38417
282973	JAKMIP3	-0.994513	2.34152	-9.24362	8.70014e-08	0.00151965	8.23364
7186	TRAF2	0.234515	6.76705	9.24262	8.71296e-08	0.00152189	7.28567
5527	PPP2R5C	-0.269554	6.87782	-9.23941	8.7539e-08	0.00152904	7.31729
148479	PHF13	-0.418711	6.07746	-9.23646	8.79184e-08	0.00153567	7.54763
3294	HSD17B2	1.26623	1.74386	9.2318	8.85191e-08	0.00154616	8.22666
7804	LRP8	-0.316056	6.77626	-9.22886	8.8902e-08	0.00155285	7.26572
55930	MYO5C	0.415646	5.27848	9.22518	8.93818e-08	0.00156123	7.69482
9203	ZMYM3	-0.339141	6.20978	-9.22495	8.94118e-08	0.00156176	7.45453
2300	FOXL1	0.953767	2.45668	9.22149	8.98657e-08	0.00156968	8.19697
8178	ELL	0.43868	5.21997	9.22085	8.99508e-08	0.00157117	7.69128
10962	MLLT11	-0.597451	4.70217	-9.21816	9.03055e-08	0.00157737	7.86921
6653	SORL1	-0.444648	8.26812	-9.21597	9.05963e-08	0.00158245	6.92817
8802	SUCLG1	-0.283777	6.50118	-9.21399	9.08594e-08	0.00158704	7.35092
23446	SLC44A1	-0.176119	8.2535	-9.21351	9.09239e-08	0.00158817	6.87787
3481	IGF2	1.01904	2.52999	9.21306	9.0984e-08	0.00158922	8.14341
2888	GRB14	-0.836888	1.70945	-9.20832	9.16176e-08	0.00160028	8.20341
7079	TIMP4	-0.880572	-0.0314067	-9.20569	9.19723e-08	0.00160648	8.12683
9600	PITPNM1	-0.32181	7.20281	-9.20563	9.19801e-08	0.00160662	7.1469
55215	FANCI	-0.161635	7.84567	-9.20509	9.20533e-08	0.0016079	6.97649
9658	ZNF516	-0.356425	5.76252	-9.20479	9.20941e-08	0.00160861	7.54964
55328	RNLS	-0.920162	3.50861	-9.20268	9.23787e-08	0.00161358	8.08112
3399	ID3	-0.306453	6.54052	-9.19778	9.30455e-08	0.00162523	7.31174
221749	PXDC1	0.369037	6.01317	9.19728	9.31133e-08	0.00162641	7.4464
126638	RPTN	1.37245	-0.470893	9.19094	9.39843e-08	0.00164162	8.08642
23466	CBX6	0.242257	7.71682	9.19021	9.40858e-08	0.0016434	6.99729
63935	PCIF1	0.340248	5.75819	9.1892	9.42254e-08	0.00164583	7.5139
117178	SSX2IP	-0.39982	6.53383	-9.18669	9.45737e-08	0.00165192	7.31262
56034	PDGFC	-0.643188	4.77091	-9.18571	9.47099e-08	0.0016543	7.8673
11130	ZWINT	-0.203643	6.98954	-9.18047	9.54413e-08	0.00166707	7.15492
54676	GTPBP2	0.285046	6.60779	9.17652	9.59973e-08	0.00167679	7.20809
8452	CUL3	-0.241181	7.03301	-9.17629	9.60301e-08	0.00167736	7.16439
80314	EPC1	0.406102	5.85844	9.17082	9.68048e-08	0.00169089	7.42523
26502	NARF	-0.328517	5.89588	-9.17064	9.68309e-08	0.00169135	7.47203
9603	NFE2L3	0.324737	5.24382	9.16937	9.70123e-08	0.00169451	7.53777
[truncated: 1,122 more rows]

## Sheet: DGE_L1h_untreated_significant
Table S2	Differential Gene Expression (DGE) analysis results.
	Different comparisons are listed in sheets.
Sheet 4: Comparison between L1h group and untreated group. "Untreted" is used as baseline.
	Symbol	logFC	AveExpr	t	P.Value	adj.P.Val	B
23586	DDX58	1.85465	7.50907	60.703	3.23781e-20	5.65548e-16	36.6811
91543	RSAD2	3.51945	7.06851	60.5435	3.3753e-20	5.89563e-16	35.9741
55601	DDX60	2.0213	8.02006	59.6262	4.29621e-20	7.50419e-16	36.4657
64135	IFIH1	1.96029	7.47789	59.25	4.7481e-20	8.2935e-16	36.2914
219285	SAMD9L	2.10258	7.50619	58.3172	6.10094e-20	1.06565e-15	36.0772
55008	HERC6	2.49899	6.2437	51.3397	4.56229e-19	7.96896e-15	33.6274
83666	PARP9	1.07604	8.063	49.6604	7.70934e-19	1.34659e-14	33.5673
10561	IFI44	2.65651	6.09871	47.6086	1.49955e-18	2.61927e-14	32.4998
94240	EPSTI1	1.56132	6.52923	47.4472	1.58199e-18	2.76327e-14	32.8051
51191	HERC5	3.18179	6.29237	47.0447	1.80936e-18	3.16041e-14	32.182
4939	OAS2	2.50351	8.34238	45.5088	3.05262e-18	5.33201e-14	32.1882
3669	ISG20	2.82986	5.20684	44.0922	5.02315e-18	8.77393e-14	30.7216
4938	OAS1	1.79398	7.2734	43.7513	5.6761e-18	9.91445e-14	31.6016
129607	CMPK2	2.31411	6.98731	42.8749	7.80519e-18	1.36333e-13	31.2668
54625	PARP14	1.25712	8.60011	42.8172	7.97254e-18	1.39256e-13	31.1272
634	CEACAM1	3.65891	5.17061	42.448	9.13669e-18	1.59591e-13	30.1136
4907	NT5E	0.989352	7.56365	40.5479	1.87781e-17	3.27998e-13	30.3456
3433	IFIT2	1.38691	8.38754	40.0531	2.27763e-17	3.97834e-13	30.0787
54739	XAF1	3.63849	6.36916	40.0087	2.31769e-17	4.04831e-13	29.8561
8638	OASL	1.66452	7.48463	39.8756	2.44234e-17	4.26603e-13	30.1197
10346	TRIM22	2.12733	7.08738	39.5904	2.7341e-17	4.77566e-13	30.031
6352	CCL5	3.12212	5.18384	39.257	3.1227e-17	5.45443e-13	29.1501
8542	APOL1	2.06053	5.88755	39.0504	3.39273e-17	5.92609e-13	29.7
115361	GBP4	2.27247	6.69694	38.9486	3.53468e-17	6.17403e-13	29.7593
1958	EGR1	0.877117	7.30099	36.3422	1.04871e-16	1.83178e-12	28.5882
3627	CXCL10	2.91584	2.29025	36.2389	1.09661e-16	1.91545e-12	27.2893
3575	IL7R	0.827349	7.72232	36.074	1.17794e-16	2.0575e-12	28.4169
79132	DHX58	2.67276	5.87631	35.8212	1.31532e-16	2.29747e-12	28.2891
3434	IFIT1	1.36054	7.52206	35.4463	1.55127e-16	2.70961e-12	28.2064
84875	PARP10	1.30435	6.79635	34.6594	2.20564e-16	3.8526e-12	27.9299
2247	FGF2	2.02989	5.96998	34.3684	2.51727e-16	4.39692e-12	27.746
7128	TNFAIP3	1.11839	7.45365	34.2105	2.70551e-16	4.72572e-12	27.6865
23424	TDRD7	1.0035	7.20719	34.1351	2.80066e-16	4.89192e-12	27.6225
6773	STAT2	0.999	7.57721	33.7143	3.40135e-16	5.94114e-12	27.3836
56937	PMEPA1	-0.756232	7.34247	-33.4939	3.76919e-16	6.58364e-12	27.2948
2537	IFI6	2.59163	5.59486	33.3177	4.09375e-16	7.15056e-12	27.1645
4688	NCF2	1.07771	7.2499	32.9532	4.86314e-16	8.49444e-12	27.0489
4599	MX1	2.69862	7.25347	32.8851	5.02297e-16	8.77362e-12	27.1082
6737	TRIM21	0.887657	6.60101	32.5413	5.92088e-16	1.0342e-11	26.9251
54809	SAMD9	0.807066	9.25881	32.2039	6.96974e-16	1.2174e-11	26.2755
5371	PML	0.546102	8.6317	31.8837	8.14838e-16	1.42328e-11	26.2491
55902	ACSS2	0.838776	7.02963	31.817	8.41981e-16	1.47069e-11	26.5115
6672	SP100	1.19726	6.99009	31.6735	9.03631e-16	1.57837e-11	26.4571
5366	PMAIP1	0.979736	7.22937	31.5292	9.70505e-16	1.69518e-11	26.344
91351	DDX60L	1.97591	7.16774	31.4115	1.02893e-15	1.79724e-11	26.3677
54979	HRASLS2	2.96804	3.88748	31.2444	1.11837e-15	1.95345e-11	25.6154
22836	RHOBTB3	-0.459914	8.55912	-31.2195	1.13243e-15	1.97801e-11	25.8545
3431	SP110	1.63502	6.0539	30.7143	1.46118e-15	2.55223e-11	26.0589
2887	GRB10	2.2151	5.17234	29.5758	2.63502e-15	4.60259e-11	25.398
10964	IFI44L	4.15738	3.31092	29.4341	2.84001e-15	4.96065e-11	24.9396
8553	BHLHE40	0.815733	7.32683	29.2795	3.08307e-15	5.3852e-11	25.128
9881	TRANK1	2.56958	6.05371	28.9017	3.77511e-15	6.59398e-11	25.1035
5336	PLCG2	1.42704	5.61543	28.6837	4.24786e-15	7.41974e-11	24.9881
5920	RARRES3	2.08541	5.25901	28.5506	4.56726e-15	7.97764e-11	24.8385
6695	SPOCK1	0.859073	6.87442	28.4599	4.79927e-15	8.38289e-11	24.7255
151636	DTX3L	0.71868	8.49246	28.2049	5.52163e-15	9.64463e-11	24.2793
2633	GBP1	2.22465	4.29837	28.1842	5.58505e-15	9.75541e-11	24.4266
114134	SLC2A13	1.78084	4.54515	28.1567	5.67075e-15	9.90509e-11	24.5644
5743	PTGS2	1.12621	7.22022	28.0178	6.12471e-15	1.0698e-10	24.4978
134429	STARD4	0.876423	7.27599	27.9875	6.22867e-15	1.08796e-10	24.369
222171	PRR15	0.719514	6.98237	27.8696	6.65181e-15	1.16187e-10	24.3807
85441	HELZ2	1.41033	8.47537	27.5197	8.09729e-15	1.41435e-10	23.9404
4940	OAS3	1.01185	9.29895	27.437	8.48554e-15	1.48217e-10	23.637
684	BST2	3.41875	3.20194	27.374	8.79478e-15	1.53618e-10	23.85
6307	MSMO1	0.715199	6.78105	27.178	9.83448e-15	1.71779e-10	24.0112
5610	EIF2AK2	0.675009	8.73031	27.1171	1.01839e-14	1.77882e-10	23.5621
3569	IL6	2.55788	3.54724	26.7373	1.26808e-14	2.21496e-10	23.442
140691	TRIM69	1.05755	6.54499	26.6608	1.32584e-14	2.31584e-10	23.7601
93082	NEURL3	2.33417	3.1219	26.5185	1.44074e-14	2.51653e-10	23.2435
22862	FNDC3A	0.742716	7.60246	26.5185	1.44074e-14	2.51654e-10	23.4478
7422	VEGFA	1.00114	7.56666	26.4892	1.46571e-14	2.56015e-10	23.4499
3437	IFIT3	0.990912	8.12522	26.4513	1.49874e-14	2.61785e-10	23.3235
1316	KLF6	0.574194	7.61382	26.3152	1.62373e-14	2.83617e-10	23.3532
25939	SAMHD1	0.876351	7.91429	26.1442	1.79676e-14	3.1384e-10	23.1412
330	BIRC3	1.13721	6.82273	26.0312	1.92175e-14	3.35672e-10	23.4218
440836	ODF3B	1.89763	4.21716	26.0185	1.93634e-14	3.3822e-10	23.2019
59272	ACE2	2.27529	4.77927	25.9262	2.04621e-14	3.57411e-10	23.2974
3665	IRF7	2.30503	6.26758	25.886	2.09606e-14	3.66119e-10	23.3952
57169	ZNFX1	0.618351	8.57721	25.766	2.25275e-14	3.93488e-10	22.8016
57664	PLEKHA4	1.97476	5.05272	25.7579	2.26388e-14	3.95431e-10	23.2978
27074	LAMP3	3.28116	5.13237	25.7158	2.32198e-14	4.0558e-10	23.1536
6373	CXCL11	3.0278	2.6161	25.6364	2.43617e-14	4.25526e-10	22.8527
5420	PODXL	0.455334	8.43796	25.4169	2.78376e-14	4.86239e-10	22.5609
1295	COL8A1	2.36799	4.13714	25.3803	2.84671e-14	4.97235e-10	22.9862
85363	TRIM5	0.766805	6.92026	25.152	3.27469e-14	5.7199e-10	22.7151
6772	STAT1	0.715121	8.14322	25.1295	3.32056e-14	5.80001e-10	22.4622
23175	LPIN1	0.831861	7.36985	25.0268	3.53804e-14	6.17989e-10	22.5788
6543	SLC8A2	3.07769	2.3802	24.9565	3.69565e-14	6.45519e-10	22.4895
56829	ZC3HAV1	0.730639	8.43643	24.9095	3.80515e-14	6.64645e-10	22.2571
7051	TGM1	0.932366	6.5961	24.8619	3.91969e-14	6.84653e-10	22.581
51296	SLC15A3	2.01634	5.65545	24.6392	4.5059e-14	7.87046e-10	22.6356
64761	PARP12	0.949713	7.08512	24.5429	4.78754e-14	8.36239e-10	22.3114
4856	NOV	1.08322	6.2201	24.4396	5.11046e-14	8.92643e-10	22.3996
9334	B4GALT5	0.57095	8.26422	24.3821	5.30053e-14	9.25843e-10	21.9402
4600	MX2	5.27748	6.01376	24.2895	5.62183e-14	9.81964e-10	22.3367
9314	KLF4	0.90761	6.92218	23.9979	6.77699e-14	1.18374e-09	21.9895
2635	GBP3	0.751806	6.44255	23.8308	7.55036e-14	1.31882e-09	21.9304
80380	PDCD1LG2	1.87594	3.77757	23.6294	8.6087e-14	1.50368e-09	21.8051
6698	SPRR1A	2.30259	2.91175	23.5702	8.94876e-14	1.56308e-09	21.6323
80830	APOL6	0.844482	6.67004	23.4942	9.40684e-14	1.64309e-09	21.6907
2353	FOS	1.4784	4.04317	23.4306	9.80894e-14	1.71333e-09	21.8383
6948	TCN2	1.70184	4.69821	23.3787	1.01508e-13	1.77304e-09	21.7819
8743	TNFSF10	1.21355	6.31176	23.1846	1.15454e-13	2.01664e-09	21.5757
3430	IFI35	1.20229	5.83522	23.104	1.21829e-13	2.12799e-09	21.5807
9043	SPAG9	0.438058	8.43853	23.0368	1.27433e-13	2.22588e-09	20.9643
79152	FA2H	1.75037	3.56037	23.026	1.28359e-13	2.24205e-09	21.3153
3429	IFI27	3.13869	4.81388	22.9245	1.37408e-13	2.40011e-09	21.4588
55337	C19orf66	1.33334	4.65364	22.9037	1.39345e-13	2.43395e-09	21.5055
1604	CD55	0.75414	6.09899	22.9002	1.39678e-13	2.43976e-09	21.4015
24138	IFIT5	0.537301	7.42372	22.7641	1.53132e-13	2.67475e-09	21.0017
5359	PLSCR1	0.765554	6.96962	22.7577	1.53791e-13	2.68627e-09	21.1151
9023	CH25H	2.28154	2.60431	22.5982	1.71408e-13	2.99399e-09	21.0528
51513	ETV7	1.39007	4.6173	22.5015	1.83123e-13	3.19862e-09	21.2333
4084	MXD1	0.980229	6.83319	21.9989	2.59338e-13	4.52985e-09	20.6585
5655	KLK10	0.54665	7.63901	21.9628	2.65974e-13	4.64577e-09	20.3874
201799	TMEM154	0.568787	7.72446	21.9589	2.66705e-13	4.65853e-09	20.3522
1848	DUSP6	0.506996	7.69328	21.9384	2.70561e-13	4.7259e-09	20.3806
7453	WARS	0.848008	8.16784	21.9142	2.7519e-13	4.80674e-09	20.2412
1890	TYMP	1.18781	5.6749	21.8368	2.9058e-13	5.07557e-09	20.7481
118738	ZNF488	-0.538803	7.21907	-21.7895	3.00457e-13	5.24808e-09	20.3181
6591	SNAI2	0.632322	6.7846	21.4517	3.82025e-13	6.67284e-09	20.193
9636	ISG15	1.11685	6.12777	21.3681	4.05653e-13	7.08553e-09	20.2979
4615	MYD88	0.513014	7.30376	21.298	4.26656e-13	7.45239e-09	19.9627
30011	SH3KBP1	1.10714	4.97673	21.1335	4.80599e-13	8.39463e-09	20.2741
147409	DSG4	-1.30378	6.00079	-21.0824	4.98796e-13	8.71247e-09	20.1021
57393	TMEM27	1.60086	5.60704	20.8204	6.04319e-13	1.05556e-08	20.0374
9111	NMI	0.553468	6.17366	20.7012	6.59973e-13	1.15277e-08	19.7481
7098	TLR3	0.948453	5.41313	20.6769	6.71973e-13	1.17373e-08	19.8877
7403	KDM6A	0.501594	7.07018	20.6246	6.98558e-13	1.22017e-08	19.5032
6662	SOX9	0.678943	7.44246	20.4875	7.73725e-13	1.35147e-08	19.3669
50640	PNPLA8	0.623679	6.06672	20.4787	7.78824e-13	1.36037e-08	19.5867
3156	HMGCR	0.424985	8.14934	20.4757	7.80593e-13	1.36346e-08	19.1231
3157	HMGCS1	0.570261	7.74445	20.4218	8.12772e-13	1.41967e-08	19.1786
26750	RPS6KC1	0.71558	6.60849	20.3666	8.47138e-13	1.4797e-08	19.3749
9447	AIM2	1.78345	0.845707	20.3245	8.74446e-13	1.5274e-08	19.5333
121268	RHEBL1	1.77712	3.7307	20.2251	9.42563e-13	1.64638e-08	19.5642
56938	ARNTL2	0.372793	7.86589	19.9777	1.13792e-12	1.9876e-08	18.7775
5997	RGS2	1.10401	4.16691	19.7324	1.37454e-12	2.40091e-08	19.2332
8848	TSC22D1	0.327718	7.75442	19.6751	1.43692e-12	2.50986e-08	18.5744
65124	SOWAHC	0.529945	7.54357	19.6034	1.51933e-12	2.65382e-08	18.5546
3949	LDLR	0.526142	8.56951	19.5883	1.53737e-12	2.68532e-08	18.327
9173	IL1RL1	1.92426	4.59791	19.4618	1.69723e-12	2.96455e-08	19.0089
51131	PHF11	1.36073	5.13293	19.4398	1.72682e-12	3.01624e-08	18.982
8322	FZD4	1.16251	5.78245	19.4071	1.77172e-12	3.09466e-08	18.828
80833	APOL3	1.20435	5.20606	19.3541	1.84725e-12	3.22659e-08	18.8829
101927622	CERK	-1.2361	5.26673	-19.1938	2.09707e-12	3.66295e-08	18.6819
3725	JUN	0.642167	6.90177	19.13	2.20631e-12	3.85376e-08	18.4156
3620	IDO1	1.97822	2.12969	18.8681	2.72201e-12	4.75454e-08	18.446
3164	NR4A1	1.63116	3.92124	18.7712	2.94378e-12	5.1419e-08	18.4589
22822	PHLDA1	0.419278	8.43492	18.7411	3.0167e-12	5.26927e-08	17.6402
5209	PFKFB3	-0.329559	7.70093	-18.6846	3.1586e-12	5.51713e-08	17.7008
467	ATF3	1.44057	5.52665	18.6827	3.16347e-12	5.52562e-08	18.3749
4791	NFKB2	0.498796	7.12084	18.6102	3.35607e-12	5.86205e-08	17.879
10133	OPTN	0.536363	7.26122	18.5956	3.39655e-12	5.93276e-08	17.8081
56978	PRDM8	1.39673	4.4439	18.554	3.51417e-12	6.1382e-08	18.3003
1520	CTSS	1.43162	5.27517	18.5018	3.66792e-12	6.40675e-08	18.2383
388512	CLEC17A	2.32111	1.7435	18.501	3.67046e-12	6.41119e-08	18.1658
3678	ITGA5	0.808691	6.45038	18.4746	3.75104e-12	6.55195e-08	17.9031
57216	VANGL2	0.954609	6.06313	18.4455	3.84203e-12	6.71087e-08	17.8951
1846	DUSP4	0.541909	7.54598	18.4222	3.91654e-12	6.84102e-08	17.6055
6367	CCL22	1.98019	2.56049	18.4078	3.96336e-12	6.92281e-08	18.0776
5802	PTPRS	-0.705932	6.9236	-18.4012	3.98489e-12	6.96041e-08	17.5662
64108	RTP4	1.20613	5.17507	18.3938	4.00942e-12	7.00325e-08	18.1171
10277	UBE4B	-0.428729	6.94261	-18.3681	4.0956e-12	7.15378e-08	17.5773
6890	TAP1	0.577164	7.22205	18.3226	4.25286e-12	7.42847e-08	17.5676
51200	CPA4	-1.28511	4.35466	-18.3119	4.29073e-12	7.49462e-08	18.09
51523	CXXC5	-0.610191	6.43008	-18.2844	4.38974e-12	7.66755e-08	17.6378
130074	FAM168B	-0.345077	8.17808	-18.256	4.49458e-12	7.85069e-08	17.2207
162394	SLFN5	0.387739	9.48525	18.2461	4.5318e-12	7.9157e-08	16.937
2799	GNS	0.387285	7.93345	18.2454	4.53432e-12	7.9201e-08	17.3106
1870	E2F2	-0.518805	7.02885	-18.1905	4.74677e-12	8.29119e-08	17.4581
9180	OSMR	0.433564	7.70981	18.0399	5.38482e-12	9.40566e-08	17.1967
9260	PDLIM7	0.573134	6.97995	17.9724	5.70007e-12	9.95631e-08	17.2942
23037	PDZD2	0.666932	7.67925	17.8295	6.43325e-12	1.1237e-07	17.0173
26047	CNTNAP2	-0.835825	5.05499	-17.763	6.80792e-12	1.18914e-07	17.4256
1289	COL5A1	1.08003	4.97379	17.7485	6.89323e-12	1.20404e-07	17.506
9448	MAP4K4	0.438746	8.10774	17.72	7.0629e-12	1.23368e-07	16.8066
2182	ACSL4	0.448615	7.28126	17.7046	7.1565e-12	1.25003e-07	17.0021
56951	C5orf15	0.574296	6.29076	17.6556	7.46296e-12	1.30355e-07	17.1734
10501	SEMA6B	-0.983287	4.33101	-17.6352	7.59482e-12	1.32659e-07	17.4263
266727	MDGA1	1.06292	6.52711	17.6006	7.82416e-12	1.36665e-07	17.1199
4283	CXCL9	1.65748	0.67495	17.5664	8.05816e-12	1.40752e-07	17.4377
3638	INSIG1	0.474426	7.73411	17.5339	8.28715e-12	1.44752e-07	16.7188
11098	PRSS23	0.415334	7.98258	17.4672	8.77874e-12	1.53338e-07	16.6152
101927157	NIPAL1	0.404824	6.84027	17.3939	9.35525e-12	1.63408e-07	16.8415
64943	NT5DC2	-0.750578	5.68152	-17.3522	9.70109e-12	1.69449e-07	17.0003
3340	NDST1	-0.255276	8.65717	-17.309	1.00736e-11	1.75956e-07	16.2859
8548	BLZF1	0.511678	7.04265	17.0354	1.2814e-11	2.23822e-07	16.4442
7424	VEGFC	1.03988	4.9606	16.9863	1.33843e-11	2.33784e-07	16.896
23780	APOL2	0.795144	5.93466	16.971	1.35677e-11	2.36988e-07	16.6184
6708	SPTA1	1.96337	1.61982	16.939	1.39595e-11	2.4383e-07	16.8855
3955	LFNG	-0.6764	5.54521	-16.9301	1.40709e-11	2.45777e-07	16.6429
11119	BTN3A1	0.930946	5.04901	16.9121	1.42982e-11	2.49746e-07	16.7901
8609	KLF7	0.547312	7.19707	16.8842	1.46582e-11	2.56034e-07	16.2765
64759	TNS3	-0.35963	8.01481	-16.8677	1.48762e-11	2.59843e-07	16.0118
124446	TMEM219	0.664669	5.94916	16.776	1.61503e-11	2.82098e-07	16.4782
11274	USP18	1.41059	4.29065	16.7607	1.63737e-11	2.86e-07	16.758
59342	SCPEP1	0.479503	6.47454	16.7428	1.66393e-11	2.90639e-07	16.2427
6398	SECTM1	0.603408	7.014	16.6251	1.85041e-11	3.23212e-07	16.0716
3229	HOXC13	-0.727165	6.29965	-16.5723	1.94117e-11	3.39064e-07	16.1513
84254	CAMKK1	-0.667938	6.06143	-16.4996	2.07392e-11	3.62252e-07	16.1128
9021	SOCS3	1.13704	4.78802	16.4343	2.20134e-11	3.84508e-07	16.4085
219537	SMTNL1	1.5683	1.45271	16.4302	2.20962e-11	3.85954e-07	16.4263
359845	FAM101B	-1.18361	4.4925	-16.4102	2.25052e-11	3.93099e-07	16.427
100847079	MIR5193	1.07305	5.23974	16.3919	2.28856e-11	3.99744e-07	16.3164
355	FAS	0.58091	5.75915	16.371	2.33299e-11	4.07503e-07	16.1091
157638	FAM84B	0.294961	8.10907	16.3208	2.44313e-11	4.26741e-07	15.5285
92558	CCDC64	0.612311	5.89224	16.15	2.86117e-11	4.9976e-07	15.8625
84166	NLRC5	0.782119	6.97442	16.1444	2.87619e-11	5.02384e-07	15.622
255738	PCSK9	0.409218	8.0379	16.1141	2.95825e-11	5.16718e-07	15.3071
406	ARNTL	0.822918	4.98379	16.1129	2.96152e-11	5.17289e-07	16.0627
7039	TGFA	0.365165	8.03128	16.0936	3.01532e-11	5.26685e-07	15.33
10617	STAMBP	0.452191	7.29091	16.0798	3.05434e-11	5.33501e-07	15.4601
55040	EPN3	-0.481232	6.6608	-16.0591	3.11407e-11	5.43934e-07	15.4692
3400	ID4	-1.13577	3.86232	-16.0406	3.16825e-11	5.53398e-07	16.0943
219699	UNC5B	-0.524081	7.68365	-16.0259	3.21217e-11	5.6107e-07	15.2732
151354	FAM84A	-0.470214	7.03228	-15.9963	3.30246e-11	5.7684e-07	15.4
154	ADRB2	0.550117	6.45549	15.945	3.46525e-11	6.05276e-07	15.5951
25801	GCA	1.27077	4.15776	15.8765	3.69622e-11	6.45619e-07	15.9556
57494	RIMKLB	0.531253	6.53085	15.8747	3.70261e-11	6.46735e-07	15.4543
6713	SQLE	0.383894	7.43449	15.8664	3.73157e-11	6.51793e-07	15.2296
118429	ANTXR2	0.639041	6.30658	15.8242	3.88347e-11	6.78325e-07	15.493
1026	CDKN1A	0.679482	7.00794	15.7661	4.10329e-11	7.16722e-07	15.2784
138151	NACC2	-0.413076	7.07175	-15.7562	4.14235e-11	7.23544e-07	15.1538
7127	TNFAIP2	-0.677802	6.98202	-15.7519	4.15922e-11	7.2649e-07	15.2452
57530	CGN	-0.396119	7.31513	-15.7505	4.16472e-11	7.27452e-07	15.1172
64418	TMEM168	-0.754322	5.52214	-15.7336	4.23223e-11	7.39244e-07	15.478
25976	TIPARP	0.387459	7.56665	15.7173	4.29826e-11	7.50777e-07	15.0398
9734	HDAC9	0.547404	7.28742	15.6184	4.72403e-11	8.25147e-07	15.0563
152926	PPM1K	1.84616	1.9159	15.6126	4.75036e-11	8.29746e-07	15.6913
64645	HIAT1	0.460637	7.12532	15.5734	4.93195e-11	8.61463e-07	14.9887
55603	FAM46A	0.993934	5.53541	15.5641	4.9764e-11	8.69228e-07	15.4464
56681	SAR1A	0.333999	7.52245	15.5283	5.15063e-11	8.99661e-07	14.8451
744	MPPED2	-1.23987	2.89596	-15.3674	6.01766e-11	1.0511e-06	15.4775
53630	BCMO1	2.15858	1.42992	15.3593	6.06512e-11	1.05939e-06	15.4584
64129	TINAGL1	0.330875	8.11479	15.3304	6.23793e-11	1.08958e-06	14.5375
126755	LRRC38	1.35646	0.19895	15.3085	6.37224e-11	1.11304e-06	15.4218
23416	KCNH3	-0.983462	4.1029	-15.2656	6.64461e-11	1.16061e-06	15.3227
10514	MYBBP1A	-0.308471	7.87138	-15.2633	6.65986e-11	1.16328e-06	14.4764
145864	HAPLN3	0.912114	3.92433	15.2233	6.92526e-11	1.20964e-06	15.3051
8862	APLN	2.34184	1.92837	15.2155	6.9786e-11	1.21895e-06	15.3282
84333	PCGF5	0.565197	7.33978	15.2077	7.03217e-11	1.22831e-06	14.5686
3717	JAK2	1.00954	4.62481	15.1753	7.25919e-11	1.26796e-06	15.1945
23764	MAFF	0.592774	6.05242	15.1673	7.31644e-11	1.27796e-06	14.9645
101928493	PDXK	-0.287226	8.36002	-15.1369	7.5387e-11	1.31679e-06	14.2076
113730	KLHDC7B	1.83909	2.88164	15.1275	7.60819e-11	1.32892e-06	15.2334
3872	KRT17	0.871527	4.81972	15.0968	7.84179e-11	1.36972e-06	15.1183
4739	NEDD9	0.776601	5.42608	15.0005	8.62555e-11	1.50662e-06	14.9963
57822	GRHL3	-0.44688	6.28183	-14.9755	8.843e-11	1.54461e-06	14.5617
2263	FGFR2	-0.410773	6.7173	-14.9462	9.10389e-11	1.59018e-06	14.3861
10257	ABCC4	-0.452983	7.07954	-14.8976	9.55638e-11	1.66921e-06	14.2573
162073	ITPRIPL2	0.397216	7.49861	14.8819	9.7066e-11	1.69545e-06	14.2376
23428	SLC7A8	-0.581	5.9706	-14.8776	9.7487e-11	1.7028e-06	14.4479
9683	N4BP1	0.300342	8.16498	14.8338	1.01855e-10	1.77911e-06	13.9745
79109	MAPKAP1	-0.389161	7.51635	-14.8298	1.02264e-10	1.78624e-06	14.0913
4524	MTHFR	0.689788	5.41768	14.7854	1.06923e-10	1.86762e-06	14.6645
64283	ARHGEF28	0.544819	6.97743	14.7655	1.09082e-10	1.90534e-06	14.286
5329	PLAUR	0.520494	6.40507	14.7604	1.09639e-10	1.91507e-06	14.3734
27111	SDCBP2	1.10466	3.99817	14.7594	1.0975e-10	1.91701e-06	14.8696
961	CD47	0.339083	7.75981	14.7591	1.09788e-10	1.91768e-06	13.9989
84674	CARD6	0.759784	5.36847	14.75	1.10796e-10	1.93528e-06	14.6372
57559	STAMBPL1	0.711355	5.33866	14.6533	1.22161e-10	2.13379e-06	14.5283
3422	IDI1	0.437308	7.04538	14.647	1.22945e-10	2.14748e-06	14.05
29126	CD274	1.3484	4.03761	14.631	1.24954e-10	2.18257e-06	14.7414
222255	ATXN7L1	0.631622	5.11129	14.6157	1.26907e-10	2.21669e-06	14.5291
135112	NCOA7	0.260827	7.80787	14.5902	1.30236e-10	2.27484e-06	13.8268
3552	IL1A	1.08549	5.06907	14.5721	1.32652e-10	2.31703e-06	14.5678
4091	SMAD6	-0.919015	5.06727	-14.5108	1.412e-10	2.46634e-06	14.362
283849	EXOC3L1	1.68853	2.80542	14.5101	1.41312e-10	2.4683e-06	14.6317
1839	HBEGF	0.689772	5.727	14.4849	1.44997e-10	2.53267e-06	14.267
3572	IL6ST	0.354985	7.53056	14.4765	1.46239e-10	2.55435e-06	13.7732
84930	MASTL	0.424624	7.03127	14.4761	1.46304e-10	2.5555e-06	13.8761
4597	MVD	0.542083	6.95515	14.4721	1.469e-10	2.5659e-06	13.8964
23452	ANGPTL2	1.24861	-0.117358	14.4664	1.47767e-10	2.58104e-06	14.5854
54101	RIPK4	-0.336135	7.22316	-14.4413	1.51607e-10	2.64813e-06	13.7797
2030	SLC29A1	-0.347711	6.83151	-14.4333	1.52866e-10	2.6701e-06	13.8323
586	BCAT1	-0.491504	7.21702	-14.427	1.53849e-10	2.68729e-06	13.7338
90527	DUOXA1	0.434086	6.77604	14.3359	1.68966e-10	2.95133e-06	13.8129
7090	TLE3	-0.60632	5.67803	-14.3033	1.74756e-10	3.05246e-06	14.012
134285	TMEM171	0.501265	5.72025	14.2958	1.76121e-10	3.07631e-06	14.0659
9915	ARNT2	1.15101	3.87742	14.289	1.77374e-10	3.09819e-06	14.3894
54629	FAM63B	0.494111	6.9945	14.1724	2.00195e-10	3.4968e-06	13.6448
9246	UBE2L6	0.548559	6.93061	14.1404	2.06995e-10	3.61558e-06	13.5285
51667	NUB1	0.334022	7.18633	14.1105	2.13562e-10	3.73029e-06	13.4294
2048	EPHB2	-0.549468	5.83557	-14.0841	2.1956e-10	3.83505e-06	13.7169
655	BMP7	-0.780784	5.87052	-14.0773	2.21114e-10	3.86219e-06	13.6988
4953	ODC1	-0.412676	6.63368	-14.0692	2.22996e-10	3.89507e-06	13.487
57514	ARHGAP31	1.03861	4.52948	14.0637	2.24306e-10	3.91796e-06	14.066
338645	LUZP2	-0.518268	5.42138	-14.0489	2.27813e-10	3.9792e-06	13.7365
5742	PTGS1	0.342503	6.54172	14.031	2.32131e-10	4.05463e-06	13.4207
441478	NRARP	-0.422882	6.55576	-14.03	2.32371e-10	4.05883e-06	13.4471
4811	NID1	0.537558	7.88966	13.9744	2.46382e-10	4.30356e-06	13.1007
84959	UBASH3B	0.488069	6.97608	13.9473	2.53534e-10	4.42847e-06	13.3297
100422899	MIR3191	1.06202	3.664	13.9447	2.54237e-10	4.44076e-06	14.0352
5198	PFAS	-0.393824	7.18856	-13.9077	2.64394e-10	4.61817e-06	13.1741
254910	LCE5A	1.54883	1.01203	13.8831	2.71366e-10	4.73994e-06	13.9849
23070	CMTR1	0.418882	6.59845	13.8784	2.72733e-10	4.76383e-06	13.3575
58472	SQRDL	0.560339	5.6335	13.8637	2.77023e-10	4.83876e-06	13.5783
116071	BATF2	1.65541	3.35873	13.8024	2.95683e-10	5.16469e-06	13.9002
79628	SH3TC2	0.666424	6.07884	13.7453	3.14299e-10	5.48986e-06	13.3804
54800	KLHL24	0.815732	4.66229	13.714	3.25014e-10	5.67702e-06	13.7021
23325	KIAA1033	0.36755	7.52234	13.7055	3.27985e-10	5.72892e-06	12.8862
23277	CLUH	-0.26105	8.54262	-13.629	3.56072e-10	6.21952e-06	12.5443
153090	DAB2IP	0.262634	8.55892	13.6038	3.65913e-10	6.39141e-06	12.5251
57658	CALCOCO1	0.587017	5.63924	13.5836	3.73953e-10	6.53184e-06	13.3219
144501	KRT80	-0.316972	8.12911	-13.5734	3.78135e-10	6.60488e-06	12.6166
91584	PLXNA4	1.21591	3.62972	13.5697	3.79637e-10	6.63111e-06	13.6135
2335	FN1	0.641104	8.66332	13.5611	3.83184e-10	6.69307e-06	12.4643
65263	PYCRL	-0.48601	5.84081	-13.5291	3.96713e-10	6.92939e-06	13.1105
3274	HRH2	2.02309	0.975991	13.475	4.2071e-10	7.34855e-06	13.5502
55616	ASAP3	-0.59294	5.50061	-13.4291	4.42274e-10	7.72521e-06	13.0635
101929306	CACNG4	-0.442649	6.7608	-13.4156	4.48848e-10	7.84002e-06	12.7069
55326	AGPAT5	-0.516048	6.93164	-13.4068	4.53211e-10	7.91624e-06	12.6602
3371	TNC	-0.576429	8.10256	-13.3372	4.89094e-10	8.54301e-06	12.3503
23299	BICD2	-0.221416	8.40203	-13.2211	5.55823e-10	9.70855e-06	12.0768
115708	TRMT61A	-0.412542	6.61142	-13.2077	5.64167e-10	9.8543e-06	12.5402
90321	ZNF766	0.446449	5.91895	13.2071	5.6453e-10	9.86065e-06	12.7696
3609	ILF3	-0.213929	9.03785	-13.1886	5.76226e-10	1.00649e-05	11.8936
1107	CHD3	-0.234417	8.07041	-13.1847	5.78714e-10	1.01084e-05	12.1401
51762	RAB8B	0.692654	6.00333	13.1814	5.80787e-10	1.01446e-05	12.7689
3934	LCN2	0.811854	4.99269	13.1814	5.80827e-10	1.01453e-05	13.1077
9572	NR1D1	0.498557	6.8615	13.1743	5.85378e-10	1.02248e-05	12.533
9811	CTIF	0.499642	6.4871	13.166	5.90823e-10	1.03199e-05	12.5579
6102	RP2	0.496311	6.50634	13.1574	5.96492e-10	1.04189e-05	12.538
27033	ZBTB32	1.93512	2.31474	13.1559	5.97462e-10	1.04359e-05	13.2034
401647	GOLGA7B	0.651499	4.78703	13.0863	6.45573e-10	1.12762e-05	12.9418
9711	KIAA0226	0.30626	7.35133	13.0853	6.46334e-10	1.12895e-05	12.2411
2324	FLT4	2.17428	1.8112	13.0781	6.51514e-10	1.138e-05	13.1162
118788	PIK3AP1	1.8475	2.29994	13.0625	6.63004e-10	1.15807e-05	13.0997
50964	SOST	-1.25024	2.61526	-13.0602	6.64687e-10	1.16101e-05	13.0712
25780	RASGRP3	1.65232	2.10504	13.0402	6.7969e-10	1.18721e-05	13.0765
8303	SNN	-0.398756	6.46073	-13.0231	6.92858e-10	1.21021e-05	12.2402
685	BTC	1.31666	3.49339	13.0117	7.01795e-10	1.22583e-05	13.0244
5791	PTPRE	0.797083	5.5747	12.9527	7.49824e-10	1.30972e-05	12.5487
2119	ETV5	0.654676	5.31372	12.9188	7.79028e-10	1.36073e-05	12.6076
7011	TEP1	0.809066	7.00224	12.8963	7.99064e-10	1.39573e-05	12.1713
54538	ROBO4	1.53633	2.21446	12.8901	8.04661e-10	1.4055e-05	12.9092
4008	LMO7	0.308538	7.82137	12.869	8.24065e-10	1.43939e-05	11.8972
3797	KIF3C	0.483248	6.65938	12.86	8.32513e-10	1.45415e-05	12.1371
8445	DYRK2	-0.275736	7.52102	-12.852	8.40127e-10	1.46745e-05	11.8902
1272	CNTN1	-0.364605	7.52149	-12.8095	8.81573e-10	1.53984e-05	11.7034
221833	SP8	1.27058	1.16536	12.7991	8.9205e-10	1.55814e-05	12.8062
132864	CPEB2	1.14439	5.29639	12.7927	8.98583e-10	1.56956e-05	12.5483
3659	IRF1	0.356313	6.95974	12.7921	8.99153e-10	1.57055e-05	11.9917
701	BUB1B	-0.335094	7.00536	-12.77	9.22063e-10	1.61057e-05	11.8841
10457	GPNMB	0.321778	8.07219	12.7699	9.22166e-10	1.61075e-05	11.611
23645	PPP1R15A	0.439591	7.32294	12.7694	9.22645e-10	1.61158e-05	11.9182
899	CCNF	-0.323043	7.27387	-12.7688	9.23375e-10	1.61286e-05	11.8199
134145	FAM173B	-0.877269	3.98168	-12.7614	9.31149e-10	1.62644e-05	12.6004
790	CAD	-0.313006	8.1174	-12.7228	9.73022e-10	1.69958e-05	11.5837
10723	SLC12A7	0.501269	6.43959	12.7045	9.93647e-10	1.7356e-05	12.0778
51056	LAP3	0.599356	5.73452	12.6869	1.01376e-09	1.77074e-05	12.2066
84986	ARHGAP19-SLIT1	-0.426136	6.44484	-12.669	1.03484e-09	1.80756e-05	11.8786
51309	ARMCX1	0.80345	3.88016	12.6648	1.03984e-09	1.81628e-05	12.5398
153222	CREBRF	0.80505	4.32932	12.6424	1.06694e-09	1.86362e-05	12.5533
253260	RICTOR	0.420298	7.59666	12.594	1.12792e-09	1.97013e-05	11.6098
7161	TP73	-0.791042	4.34984	-12.5923	1.13017e-09	1.97406e-05	12.2628
23466	CBX6	-0.337483	7.71682	-12.5882	1.13555e-09	1.98347e-05	11.5582
399726	CASC10	-0.77525	4.16426	-12.5703	1.15915e-09	2.02469e-05	12.372
4784	NFIX	-0.318108	6.75144	-12.5703	1.15918e-09	2.02475e-05	11.714
284009	METTL16	-0.322138	6.69411	-12.5385	1.20246e-09	2.10034e-05	11.7026
8540	AGPS	-0.270358	7.68698	-12.4998	1.25762e-09	2.19668e-05	11.4078
23426	GRIP1	-0.457139	6.2832	-12.4842	1.28052e-09	2.23669e-05	11.7187
81610	FAM83D	-0.27077	7.26126	-12.4676	1.30548e-09	2.28029e-05	11.4749
103	ADAR	0.312172	9.35163	12.4289	1.36552e-09	2.38515e-05	10.9219
57486	NLN	-0.306462	7.45952	-12.4239	1.3736e-09	2.39927e-05	11.3643
3714	JAG2	-0.379484	7.76424	-12.4212	1.37793e-09	2.40682e-05	11.2717
10475	TRIM38	0.388193	6.29697	12.3978	1.41605e-09	2.47341e-05	11.6933
1676	DFFA	-0.333625	6.99242	-12.3761	1.45226e-09	2.53666e-05	11.4173
558	AXL	-0.281235	7.24321	-12.326	1.54006e-09	2.69003e-05	11.3431
114801	TMEM200A	0.864146	4.55117	12.3085	1.57196e-09	2.74574e-05	12.1188
11174	ADAMTS6	0.866837	5.27963	12.2843	1.61729e-09	2.82492e-05	11.9511
1808	DPYSL2	0.464933	6.79524	12.228	1.72808e-09	3.01843e-05	11.3597
259232	NALCN	-0.738264	5.55819	-12.1944	1.79825e-09	3.14101e-05	11.6399
2643	GCH1	0.705904	5.61941	12.1798	1.82948e-09	3.19555e-05	11.6128
23710	GABARAPL1	0.357485	6.362	12.1573	1.87883e-09	3.28176e-05	11.4467
3619	INCENP	-0.222752	7.71409	-12.1457	1.90505e-09	3.32754e-05	10.9511
8349	HIST2H2BE	0.7797	5.43984	12.1388	1.92059e-09	3.35469e-05	11.675
8076	MFAP5	-0.555942	5.6806	-12.1254	1.95149e-09	3.40866e-05	11.4825
5979	RET	1.24198	0.590967	12.1126	1.98129e-09	3.46072e-05	11.9891
79780	CCDC82	0.534422	6.02498	12.0998	2.01176e-09	3.51395e-05	11.3939
1608	DGKG	0.79602	4.35912	12.0993	2.01287e-09	3.51587e-05	11.724
7726	TRIM26	0.322475	7.39299	12.0597	2.11033e-09	3.68611e-05	10.975
57326	PBXIP1	0.435571	6.25376	12.027	2.19431e-09	3.83281e-05	11.2365
9750	FAM65B	1.62875	0.644715	12.0238	2.20261e-09	3.84729e-05	11.8861
5526	PPP2R5B	0.727639	4.89147	12.0219	2.2077e-09	3.85619e-05	11.6612
840	CASP7	0.36794	6.52151	12.0057	2.25098e-09	3.93179e-05	11.1172
2624	GATA2	-0.469714	5.8975	-11.979	2.32419e-09	4.05965e-05	11.2724
124454	EARS2	-0.312163	6.88781	-11.9785	2.32561e-09	4.06215e-05	10.9482
29094	LGALSL	0.455765	6.90425	11.9767	2.33073e-09	4.07108e-05	11.1
23231	SEL1L3	0.529052	6.14111	11.9703	2.3485e-09	4.10212e-05	11.1882
65979	PHACTR4	0.351919	7.09034	11.9592	2.38002e-09	4.15719e-05	10.9187
192670	AGO4	0.660753	4.74707	11.9514	2.40248e-09	4.19641e-05	11.6083
317762	CCDC85C	-0.37676	7.1711	-11.9513	2.40275e-09	4.19688e-05	10.8675
166647	GPR125	-0.562348	6.22678	-11.9506	2.40475e-09	4.20037e-05	11.0847
843	CASP10	0.681003	5.05543	11.9273	2.47313e-09	4.31981e-05	11.4617
9060	PAPSS2	-0.754487	4.32377	-11.8947	2.57239e-09	4.49319e-05	11.4902
901	CCNG2	0.573438	5.50821	11.8912	2.58329e-09	4.51224e-05	11.3807
5362	PLXNA2	0.269609	9.09866	11.8863	2.59873e-09	4.5392e-05	10.3072
1000	CDH2	-0.450604	6.73193	-11.8821	2.6119e-09	4.56221e-05	10.8923
57554	LRRC7	-0.448236	5.99838	-11.8773	2.62707e-09	4.58871e-05	11.0615
23351	KHNYN	0.296828	7.31089	11.8727	2.64151e-09	4.61393e-05	10.7652
9830	TRIM14	0.250078	8.12347	11.8401	2.74802e-09	4.79997e-05	10.4926
9603	NFE2L3	0.501898	5.24382	11.8207	2.8132e-09	4.91382e-05	11.2934
3373	HYAL1	0.646728	4.85973	11.8203	2.81483e-09	4.91666e-05	11.3781
9813	EFCAB14	0.196168	8.13795	11.8009	2.88177e-09	5.03359e-05	10.4473
54811	ZNF561	0.472759	5.71096	11.7916	2.91448e-09	5.09073e-05	11.1276
101928672	SAPCD2	-0.366174	6.77582	-11.7899	2.9207e-09	5.10159e-05	10.7671
7980	TFPI2	0.370555	6.4681	11.7876	2.92864e-09	5.11545e-05	10.8812
55714	TENM3	-0.480759	5.98037	-11.7774	2.96535e-09	5.17957e-05	10.9185
79786	KLHL36	-0.283238	7.58834	-11.7578	3.03695e-09	5.30465e-05	10.5049
43847	KLK14	1.17328	4.10497	11.7533	3.05347e-09	5.3335e-05	11.545
64332	NFKBIZ	0.854603	5.61359	11.7392	3.10654e-09	5.42619e-05	11.1086
101928229	KIRREL	-0.210824	8.28568	-11.7374	3.11329e-09	5.43798e-05	10.2981
5307	PITX1	-0.384456	6.21908	-11.7246	3.16251e-09	5.52395e-05	10.8129
2533	FYB	0.636703	5.73248	11.7229	3.16904e-09	5.53536e-05	11.1032
8467	SMARCA5	0.263721	7.50055	11.7201	3.17963e-09	5.55386e-05	10.4957
55106	SLFN12	0.56001	5.47633	11.6813	3.33435e-09	5.82411e-05	11.048
8325	FZD8	0.842277	3.73535	11.6575	3.43285e-09	5.99616e-05	11.3752
53373	TPCN1	-0.452415	6.30679	-11.6181	3.60347e-09	6.29417e-05	10.6618
144402	CPNE8	0.7	4.6052	11.5922	3.71998e-09	6.49769e-05	11.1251
3672	ITGA1	0.791443	5.19051	11.5771	3.7898e-09	6.61965e-05	10.9645
5414	SEP4	1.39656	0.400681	11.5637	3.85289e-09	6.72984e-05	11.3121
118987	PDZD8	-0.382593	7.2195	-11.563	3.85627e-09	6.73575e-05	10.3446
146223	CMTM4	-0.257792	7.87385	-11.5604	3.86899e-09	6.75796e-05	10.1949
154064	RAET1L	1.07873	3.75473	11.5561	3.88924e-09	6.79334e-05	11.2612
65108	MARCKSL1	0.346723	6.66598	11.5489	3.92404e-09	6.85412e-05	10.518
10370	CITED2	0.439866	6.03509	11.5445	3.9454e-09	6.89143e-05	10.7186
64167	ERAP2	0.851203	5.50151	11.5444	3.94592e-09	6.89234e-05	10.8514
4824	NKX3-1	0.915082	4.34497	11.5373	3.98092e-09	6.95348e-05	11.164
10253	SPRY2	0.741371	4.79321	11.5358	3.98845e-09	6.96663e-05	11.0905
23413	NCS1	-0.197357	7.70418	-11.5175	4.07953e-09	7.12571e-05	10.1505
27	ABL2	0.49016	8.80381	11.5068	4.13423e-09	7.22127e-05	9.97219
7477	WNT7B	-0.644585	5.65022	-11.4875	4.23409e-09	7.39569e-05	10.7471
23382	AHCYL2	0.413561	6.5082	11.4824	4.26111e-09	7.44288e-05	10.4928
89846	FGD3	-0.930351	3.41709	-11.4794	4.27699e-09	7.47062e-05	11.1977
51129	ANGPTL4	1.05722	3.61154	11.4634	4.36298e-09	7.62081e-05	11.1468
55208	DCUN1D2	-0.460286	5.33328	-11.4539	4.41498e-09	7.71165e-05	10.72
83643	CCDC3	-1.25818	1.36824	-11.4388	4.49846e-09	7.85746e-05	11.192
4240	MFGE8	0.696973	4.32906	11.4254	4.57455e-09	7.99037e-05	10.9257
9824	ARHGAP11A	-0.314125	7.16053	-11.4114	4.65475e-09	8.13045e-05	10.1611
101929481	DLEU1	-0.4837	4.93771	-11.4034	4.70153e-09	8.21216e-05	10.7359
23326	USP22	-0.188858	8.04609	-11.4011	4.7152e-09	8.23604e-05	9.92855
53905	DUOX1	0.315478	7.22503	11.401	4.71552e-09	8.23661e-05	10.1841
23503	ZFYVE26	0.427131	6.62089	11.3991	4.72666e-09	8.25606e-05	10.36
347862	PDDC1	-0.422733	6.58014	-11.397	4.73916e-09	8.27789e-05	10.2835
4036	LRP2	1.45668	0.402302	11.3963	4.74362e-09	8.28568e-05	11.1059
55608	ANKRD10	0.308031	7.22824	11.3673	4.91861e-09	8.59134e-05	10.1321
6091	ROBO1	-0.447127	5.89844	-11.3649	4.93349e-09	8.61732e-05	10.3573
266977	GPR110	0.321574	7.52891	11.3641	4.93848e-09	8.62605e-05	10.1119
26053	AUTS2	-0.319589	6.67189	-11.3602	4.96234e-09	8.66771e-05	10.204
284996	RNF149	0.342072	7.02724	11.3583	4.97458e-09	8.68911e-05	10.1745
83394	PITPNM3	-0.442144	6.65898	-11.3569	4.98314e-09	8.70405e-05	10.1946
3428	IFI16	0.329486	7.92908	11.315	5.25204e-09	9.17374e-05	9.85988
9781	RNF144A	0.668376	4.85658	11.306	5.31189e-09	9.27828e-05	10.682
6812	STXBP1	0.462907	5.73807	11.2837	5.46296e-09	9.54216e-05	10.4079
50506	DUOX2	0.743336	5.6939	11.264	5.60036e-09	9.78215e-05	10.5171
89944	GLB1L2	-0.317559	6.67895	-11.2598	5.62984e-09	9.83364e-05	10.0775
64131	XYLT1	-0.48209	5.98304	-11.2598	5.63026e-09	9.83437e-05	10.1935
151056	PLB1	1.37613	3.60918	11.2487	5.70934e-09	9.97251e-05	10.8911
23028	KDM1A	-0.19312	7.48558	-11.2364	5.79878e-09	0.000101287	9.85681
8884	SLC5A6	-0.26402	6.94105	-11.2258	5.87662e-09	0.000102647	9.97497
192111	PGAM5	-0.235999	6.86663	-11.2046	6.03681e-09	0.000105445	9.94593
23170	TTLL12	-0.281525	7.5288	-11.1926	6.12925e-09	0.00010706	9.79261
4313	MMP2	-0.237658	7.53006	-11.1864	6.17784e-09	0.000107908	9.72731
3306	HSPA2	-0.313092	6.21504	-11.1707	6.3018e-09	0.000110074	10.0543
5054	SERPINE1	0.409308	6.89913	11.1682	6.32146e-09	0.000110417	9.91415
10365	KLF2	0.933773	3.08953	11.1568	6.41411e-09	0.000112035	10.7987
8435	SOAT2	1.35239	2.01926	11.1524	6.44998e-09	0.000112662	10.8286
54467	ANKIB1	0.294261	7.49635	11.1494	6.47436e-09	0.000113088	9.77259
79953	SYNDIG1	-0.726237	4.82859	-11.1429	6.5286e-09	0.000114035	10.3909
114793	FMNL2	0.388272	6.88751	11.1256	6.67329e-09	0.000116562	9.88695
5734	PTGER4	1.34827	4.81742	11.119	6.72961e-09	0.000117546	10.5457
114294	LACTB	0.483421	5.91387	11.1106	6.80186e-09	0.000118808	10.1512
3134	HLA-F	0.766294	4.87746	11.1072	6.83142e-09	0.000119324	10.5277
6541	SLC7A1	-0.200076	9.33969	-11.0984	6.90867e-09	0.000120674	9.19059
162967	ZNF320	1.0286	3.09057	11.0924	6.96192e-09	0.000121604	10.7181
10409	BASP1	-0.361022	5.89144	-11.0814	7.06042e-09	0.000123324	10.0272
56926	NCLN	-0.227583	7.74917	-11.0542	7.31035e-09	0.00012769	9.54019
9961	MVP	0.267436	7.78149	11.0509	7.34096e-09	0.000128225	9.55776
9612	NCOR2	-0.278591	8.20913	-11.038	7.46386e-09	0.000130371	9.41529
100996825	IQSEC3	1.7462	1.01308	11.0354	7.48836e-09	0.000130799	10.6594
6942	TCF20	0.242803	8.07296	11.0162	7.67545e-09	0.000134067	9.45926
401494	PTPLAD2	0.519111	4.94875	10.9979	7.85773e-09	0.000137251	10.1669
81848	SPRY4	0.601723	5.41301	10.9888	7.95007e-09	0.000138864	10.2865
5125	PCSK5	-0.388293	7.10432	-10.9848	7.99098e-09	0.000139578	9.65369
56603	CYP26B1	0.496379	6.58218	10.978	8.06072e-09	0.000140797	9.77924
9902	MRC2	-0.308976	6.10442	-10.9778	8.06321e-09	0.00014084	9.77556
101928676	MAEA	-0.307672	6.57243	-10.9749	8.09284e-09	0.000141358	9.72789
7468	WHSC1	-0.249885	8.15414	-10.9666	8.18066e-09	0.000142892	9.32404
10940	POP1	-0.399311	6.55517	-10.9626	8.22279e-09	0.000143628	9.69461
83989	FAM172A	-0.758621	4.72142	-10.9543	8.31039e-09	0.000145158	10.1702
3780	KCNN1	1.36658	0.810969	10.9382	8.48497e-09	0.000148207	10.5232
135250	RAET1E	1.09274	3.23582	10.9355	8.51455e-09	0.000148724	10.5004
140707	BRI3BP	-0.23162	7.92075	-10.9296	8.58019e-09	0.00014987	9.30503
2250	FGF5	0.705272	3.89315	10.9101	8.79932e-09	0.000153698	10.3582
950	SCARB2	0.271692	7.30874	10.8928	8.99757e-09	0.000157161	9.43612
3897	L1CAM	0.843153	4.61239	10.8875	9.05997e-09	0.000158251	10.2557
57529	RGAG1	0.99518	1.11923	10.8817	9.12799e-09	0.000159439	10.456
59345	GNB4	1.66677	1.89273	10.8712	9.2536e-09	0.000161633	10.4645
390874	ONECUT3	-0.398762	5.97204	-10.8647	9.33173e-09	0.000162997	9.75392
3696	ITGB8	0.342961	7.18374	10.8636	9.34446e-09	0.00016322	9.52679
80765	STARD5	0.505012	5.5897	10.8606	9.38101e-09	0.000163858	9.89465
56257	MEPCE	-0.267474	7.20804	-10.8571	9.42442e-09	0.000164616	9.42131
10112	KIF20A	-0.225678	7.34989	-10.8344	9.70541e-09	0.000169524	9.30252
54626	HES2	-0.310148	7.1412	-10.8153	9.94984e-09	0.000173794	9.37306
[truncated: 880 more rows]

## Sheet: DGE_L1h_8fwb_significant
Table S2	Differential Gene Expression (DGE) analysis results.
[truncated: 6 more rows]
