# Supplementary material for: Host cell transcriptome modification upon exogenous HPV16 L2 protein expression
Source: Oncotarget. 2017 Oct 12;8(53):90730–47. doi: 10.18632/oncotarget.21817 (PMC5710881; doi:10.18632/oncotarget.21817)
Supplement: Supplementary file 4 [file oncotarget-08-90730-s004.xlsx]

## Sheet: unique genes in Venn Diagrams
Table S3	Unique genes in Fig 2E and 2F, the Venn Diagrams.
16L2 up-regulated	16L2 down-regulated	16L1 up-regulated	16L1 down-regulated
(958 genes)	(1223 genes)	(0 gene)	(1 gene)
A2ML1	1468	N/A	RPL12
ABCA5	29907
ABTB2	84717
ACAP1	AARS
ACHE	ABAT
ACP2	ABCA2
ACTBL2	ABCB8
ACTL10	ABCB9
ACTN2	ABCC1
ADAM19	ABCG2
ADAMTS1	ABHD10
ADAMTS14	ABHD4
ADAMTSL3	ABLIM1
ADAMTSL4	ACACA
ADCY6	ACACB
ADO	ACAD10
ADPRHL2	ACADS
AEN	ACADSB
AFAP1L2	ACAP2
AFTPH	ACAP3
AKAP13	ACAT1
AKAP17A	ACBD6
ALG2	ACER3
ALPL	ACO2
ALPP	ACP6
ALPPL2	ACPP
ALS2	ACSL1
AMIGO2	ACTR1A
AMMECR1L	ADAM23
AMOTL2	ADCY9
ANKLE2	ADD1
ANKRD46	ADD2
ANO1	ADK
ANXA2	AGFG2
ANXA3	AGPAT4
AOC1	AHCYL1
AP4E1	AIFM1
APCDD1	AK3
APOBEC3F	AKAP6
APOBEC3G	AKR1A1
APOBR	AKR1B1
APOC3	AKR1B10
APOLD1	AKR1C1
ARFGEF1	AKR1C2
ARFGEF2	AKR1C3
ARHGAP29	AKR7A2
ARHGAP42	ALAD
ARHGEF2	ALCAM
ARHGEF37	ALDH1B1
ARID3B	ALDH3A2
ARID5A	ALDH3B2
ARL14	ALDH7A1
ARL4C	ALDH9A1
ARL5B	ALDOC
ARMCX4	ALG14
ARRDC2	AMFR
ARRDC4	AMMECR1
ASAP2	AMZ2
ASB2	ANAPC5
ASPRV1	ANK3
ASXL1	ANKH
ATF5	ANKRD22
ATG14	ANKRD29
ATXN1L	ANLN
B3GNT7	ANP32E
B4GALT4	AP1B1
BCAR3	AP2A1
BCL2L1	AP3B1
BCL2L14	APC
BCL2L2	AQP10
BDP1	AQP3
BIK	ARF3
BMP1	ARHGAP1
BMP2	ARHGAP33
BMP6	ARHGEF16
BMPER	ARHGEF19
BNC1	ARL15
BRD1	ARL4D
BRD2	ARL6IP5
BRWD1	ARNT
BRWD3	ARPC1B
BTBD19	ARSK
BTBD3	ARTN
BTG1	ARV1
BTG2	ASCC3
BTN2A1	ASF1B
C10orf2	ASIC2
C10orf54	ASPM
C10orf91	ATAD2
C11orf68	ATP1B1
C15orf39	ATP2A2
C15orf48	ATP2B1
C15orf52	ATP2C2
C15orf62	ATP5D
C16orf52	ATP5G1
C16orf54	ATP5G3
C17orf103	ATP5SL
C18orf25	ATP6V0A1
C1orf170	ATP6V0E2
C1orf68	ATP6V1B2
C1orf74	ATP7A
C22orf24	ATP9A
C22orf29	ATPAF2
C3	ATPIF1
C3orf52	AUH
C4BPB	AURKB
C6orf15	AZI1
C6orf48	B3GALTL
C8orf58	B4GALNT1
C9orf117	B9D1
C9orf156	BACE1
CAB39	BAD
CABLES1	BAG2
CACNB1	BAI2
CACNG6	BBOX1
CALML5	BBS2
CAMK2N1	BCAS4
CAMKV	BCAT2
CAPN3	BCL7C
CARD10	BCL9
CASP14	BCR
CASZ1	BDH1
CCDC24	BDNF
CCDC88C	BLOC1S6
CCK	BLVRA
CCL17	BLVRB
CCND2	BPNT1
CCNJ	BRAT1
CCNL1	BRCA1
CCNT2	BTBD11
CD180	BTBD2
CD38	BUB1
CD74	C10orf35
CDC42EP1	C11orf31
CDC42EP2	C11orf82
CDH16	C11orf84
CDH5	C14orf132
CDKN2B	C15orf38
CEACAM5	C16orf59
CEACAM6	C19orf60
CEACAM7	C1orf21
CELSR3	C20orf96
CHD2	C5
CHIC2	C5orf38
CITED4	C7orf55-LUC7L2
CLCF1	C9orf142
CLDN1	CA14
CLIC4	CA2
CLIC5	CABLES2
CLIP4	CACNB3
CMTM7	CACYBP
COBL	CALHM2
COL27A1	CAMK2G
COQ10B	CAMK4
CORO6	CAMKMT
CPEB3	CARHSP1
CPEB4	CASC5
CPNE5	CASK
CPS1	CASKIN2
CREB1	CAT
CRIM1	CBLB
CRIPAK	CBR1
CRNN	CBX2
CSF2	CC2D1A
CSNK1E	CCDC109B
CTGF	CCDC113
CUEDC1	CCDC115
CUL7	CCDC22
CWC22	CCDC28B
CXCL1	CCDC34
CXCL16	CCDC69
CYB5R1	CCDC88B
CYP24A1	CCM2
CYP2W1	CCNA2
CYP4F12	CCNB2
CYR61	CCNE1
CYTH3	CCNE2
DAAM1	CCNJL
DAGLA	CCNYL1
DAPK1	CCT5
DAPK2	CD109
DAPP1	CD14
DCAF5	CD37
DCBLD2	CD99L2
DCP1A	CDC23
DCP2	CDC25C
DDX20	CDC27
DDX31	CDC42BPA
DDX47	CDC42BPG
DDX59	CDC42SE1
DENND1C	CDC42SE2
DENND2C	CDC45
DENND3	CDC6
DGKD	CDCA3
DGKE	CDCA5
DHRS9	CDCA7
DIEXF	CDH11
DKK1	CDH13
DLC1	CDH23
DLL1	CDH24
DMD	CDK16
DNAJB2	CDK18
DNTTIP1	CDK2
DOCK5	CDK2AP2
DOCK9	CDKN2C
DPEP2	CDT1
DRAM1	CENPF
DUSP1	CENPI
DUSP5	CENPJ
DUSP7	CENPN
DUSP8	CENPO
DYRK1A	CENPP
ECM1	CENPU
EDAR	CEP41
EDN1	CEP55
EFTUD1	CEP70
EGR2	CEP78
EHD1	CERKL
EHD4	CERS3
EHF	CERS4
EIF2AK3	CERS6
EIF4ENIF1	CFH
EIF5A2	CFL2
ELF3	CHAF1A
ELFN2	CHAF1B
ELK3	CHCHD10
ELL	CHCHD3
EML2	CHD1L
EMP3	CHD4
ENC1	CHST14
ENO3	CIZ1
ENTPD6	CKAP2
EPB41L5	CKAP5
EPC1	CKB
EPC2	CLCN3
EPHA2	CLINT1
EPPIN-WFDC6	CLIP2
EPS15	CLSPN
EPS8L1	CLSTN1
ERBB2IP	CLTC
ERBB3	CLTCL1
ERCC6	CNNM4
ERCC6L2	CNTNAP1
ERO1L	COASY
ERRFI1	COL18A1
ESF1	COL4A1
ETS1	COL4A2
ETS2	COL4A6
EVC	COL8A2
EVI5	COLGALT1
EXPH5	COMT
EYA3	COMTD1
F2RL1	COPG1
F3	COPRS
FAM13A	COPS3
FAM167A	COPS4
FAM175B	COPZ2
FAM179B	CORO1A
FAM83A	CORO2A
FAM83E	CORO2B
FAM83F	COX11
FAP	CPD
FBP1	CPLX1
FCAMR	CPNE2
FEM1B	CPOX
FGD2	CPSF4
FGF1	CPT1A
FHAD1	CPT1C
FILIP1L	CRABP2
FLG	CREB3L2
FLI1	CRIP2
FLRT3	CRKL
FMR1	CROT
FNDC3B	CS
FNTA	CSRP2
FOLR1	CSTA
FOSB	CTNNBIP1
FOSL2	CUL1
FOXE1	CXorf57
FOXF2	CYB561
FOXI1	CYB5RL
FOXK1	CYP1B1
FOXN2	CYP39A1
FOXO3	CYP4F11
FRAS1	DAG1
FRMD3	DAK
FRMD4B	DAP
FRMD6	DBNDD1
FSTL3	DCAF6
FUT1	DCAKD
FUT2	DCHS2
FYCO1	DCTN3
GAB1	DCXR
GAB2	DDB2
GABBR1	DDN
GABRP	DDX46
GADD45B	DENND1A
GAST	DENND5B
GATA3	DERA
GATA6	DFNA5
GBGT1	DFNB31
GCC2	DGCR2
GCNT3	DHTKD1
GEM	DHX29
GET4	DKK3
GFI1	DLAT
GFOD1	DLD
GIMAP4	DLG3
GJA5	DLGAP5
GJB3	DNA2
GJB5	DNAJB4
GKN2	DNAJC10
GLTSCR1L	DNAJC21
GNE	DNAJC22
GNGT2	DNM1
GOLM1	DNMT1
GPCPD1	DNMT3B
GPR37L1	DPM3
GPRC5A	DPYD
GPX3	DPYSL3
GRAMD3	DSC3
GRB7	DSCC1
GREB1L	DSEL
GREM1	DSG2
GRINA	DTL
GSG1	DTWD2
GSN	DTYMK
GTPBP2	DUS1L
HAS2	DUSP9
HBP1	DYNLL2
HDAC6	E2F1
HEPHL1	E2F7
HES7	E2F8
HHEX	ECI1
HIC1	ECI2
HIST1H1C	EDC4
HIST1H2BC	EDIL3
HIST1H2BD	EEF1A2
HIST3H2A	EEF2K
HIVEP1	EEPD1
HIVEP2	EFNA4
HLA-DPA1	EFS
HLA-DRA	EGFL7
HMCN2	EHD2
HMGA2	EHD3
HPS4	EIF2D
HPS5	ELAVL1
HRH1	ELAVL2
HS3ST1	ELMO3
HSD11B1	ELOVL5
HSD17B2	ELP4
HSPA6	EML4
HTR1D	EMP2
HTR7P1	ENDOD1
HYI	ENGASE
IBTK	ENO2
ICAM1	ENTPD4
IER2	EPAS1
IFFO2	EPB41
IFNB1	EPB41L1
IGFBP3	EPHA3
IGFL1	EPHX1
IKBKB	EPHX2
IKBKE	EPN1
IKZF5	EPRS
IL1B	EPT1
IL1R1	ERC1
IL1R2	ERCC6L
IL1RL2	ERF
IL23A	ERGIC1
IL32	ERI3
IL36G	ERMP1
IL8	ERP27
INADL	ERV3-1
INHBA	ESPN
INO80	ESRP1
INO80D	ESYT1
INPPL1	ETFDH
INSIG2	EVPL
IRAK2	EXO1
IRF2BP2	EXOC4
ITCH	EXTL2
ITGAM	FADS3
ITGAV	FAF1
ITGB5	FAF2
ITGB6	FAM102A
ITGB7	FAM102B
ITIH6	FAM105B
ITPKC	FAM111B
ITPR3	FAM122B
IVL	FAM127C
JAG1	FAM129A
JMJD1C	FAM134B
JPH2	FAM161A
KANSL3	FAM171B
KBTBD6	FAM189B
KBTBD7	FAM195A
KCNB2	FAM212A
KCNC4	FAM213A
KCNK1	FAM213B
KCNK5	FAM219A
KCTD11	FAM222A
KDM3A	FAM49A
KDM5B	FAM64A
KDM6B	FAM69A
KDM7A	FAM81A
KIAA0247	FAM8A1
KIAA0753	FANCA
KIAA1199	FANCG
KIAA1239	FANCI
KIAA1549L	FAR2
KIF13A	FASTK
KIF13B	FASTKD1
KIFC3	FBN2
KLF3	FBXL16
KLK13	FBXO2
KLK7	FBXO21
KLK8	FBXO36
KMO	FBXO9
KPNA7	FDXR
KRI1	FECH
KRT10	FEN1
KRT16	FGF13
KRT20	FGFR4
KRT23	FHOD1
KRT6B	FIBCD1
KRT81	FKBP5
KRT9	FKBP9
KRTAP3-1	FLOT2
LAMA2	FLVCR1
LATS1	FOXJ2
LATS2	FOXM1
LAYN	FOXRED1
LCAT	FRRS1
LCE1E	FSCN1
LCOR	FSD1
LDOC1L	FTL
LEMD2	FTO
LENG9	FZR1
LETM2	G3BP2
LGI3	G6PD
LHFPL2	GABRA3
LIMA1	GALK1
LIMK2	GALM
LIPH	GALNS
LPAR1	GALNT1
LPCAT4	GALNT11
LPHN2	GAMT
LPXN	GAPDH
LRRC41	GARS
LRRC8A	GAS2L3
LRRK1	GCLM
LTA	GCNT1
LTBP2	GDF11
LY6K	GDF6
LYNX1	GDPD3
LYPD2	GDPD5
LYST	GFM2
MACC1	GGA2
MAF	GGT6
MAFK	GINS3
MAN2A2	GINS4
MAOA	GJA3
MAP3K13	GJB2
MAP3K9	GJB6
MAPKBP1	GLE1
42067	GLS2
MARVELD1	GLTP
MAST4	GM2A
MAU2	GMCL1
MB21D1	GMPPA
MB21D2	GNA12
MCPH1	GNAI1
MDM4	GNAO1
MED1	GNB5
MEOX1	GNG11
MESDC1	GNPAT
MET	GNPTAB
MFSD8	GOLIM4
MICALL1	GOT2
MIR1304	GPATCH11
MIR4271	GPD1L
MIR4321	GPI
MIR4640	GPNMB
MIS12	GPR107
MITF	GPR56
MLH3	GPRIN1
MLLT6	GPS1
MMP19	GPSM2
MMP7	GPX2
MOB3B	GRB14
MST1R	GRB2
MT1G	GRTP1
MT1H	GSR
MTF1	GTF3C3
MTMR1	GYLTL1B
MUC16	H2AFX
MUC4	HADH
MYADM	HADHA
MYC	HADHB
MYEOV	HAT1
MYH16	HAUS8
MYNN	HDAC1
MYO1E	HDAC3
MYO5C	HDHD3
MYO6	HELLS
MYOCD	HERPUD1
MYSM1	HEXIM1
NABP1	HIP1R
NEBL	HK1
NECAP2	HLTF
NEDD4L	HMCES
NEK9	HMG20B
NET1	HMGB3
NEURL1	HMGN5
NF2	HMMR
NFAT5	HNRNPAB
NFATC2	HOOK1
NFKBIA	HOXD10
NFKBIE	HPGD
NFXL1	HRNR
NFYA	HS2ST1
NHS	HSD17B4
NID2	HSDL2
NKAIN1	HSPA4L
NKX1-2	HSPB3
NLRP10	HTRA1
NMNAT2	HYOU1
NOC3L	IARS
NOS1	IARS2
NPEPPS	ICMT
NPPB	ICOSLG
NR2F2	ID1
NRIP1	IDE
NT5C2	IDH1
NTN4	IDH2
NUAK1	IFT122
NUDCD1	IGSF3
NUP153	IGSF9
NUPR1	IKBIP
OCLN	IKBKAP
OLR1	IL13RA1
ORAOV1	IL17RE
OSBPL10	IL20RA
OSBPL3	IL20RB
OSBPL9	IL27RA
OSER1	IL6R
OSR2	IMMT
OTOP2	IMPA2
OTUD4	IMPDH1
OXSR1	IQCE
P2RY11	ISCU
P2RY6	ISOC1
PADI1	ISYNA1
PADI2	ITGAE
PAEP	ITGB1BP1
PALM	ITM2C
PAOX	JDP2
PAPPA	KAT2A
PARD6B	KATNAL1
PARP6	KCNAB2
PATZ1	KCNH2
PCDH1	KCNJ8
PDE8A	KCNS3
PDGFB	KCTD10
PDLIM2	KCTD3
PDLIM5	KDELR3
PDP1	KHDRBS1
PDRG1	KHK
PDZK1IP1	KIAA0100
PGLYRP3	KIAA0101
PGRMC2	KIAA0196
PHC2	KIAA0319
PHF10	KIAA0922
PHF3	KIAA0930
PHGR1	KIAA1161
PHLDB2	KIAA1522
PI16	KIAA1598
PI3	KIAA1715
PIAS1	KIDINS220
PICALM	KIF11
PIGR	KIF14
PIK3C3	KIF18A
PIM1	KIF18B
PISD	KIF1B
PITPNC1	KIF21A
PLA2G2A	KIF2C
PLA2G2F	KIF4A
PLA2G4E	KIF4B
PLAC8	KIFAP3
PLAT	KIFC1
PLEKHA6	KLC3
PLEKHF1	KLHL4
PLEKHG3	KNTC1
PLEKHG5	KREMEN1
PLEKHG6	KREMEN2
PLK2	KRT5
PLK3	KRTCAP3
PLXNA1	LAMP2
PLXNB2	LAMTOR4
PMEPA1	LARS
PNKD	LDB1
PNPLA2	LDOC1
PNPT1	LGR4
POLG	LIG1
POLR3D	LIMCH1
POU2F3	LITAF
PPP1R10	LMAN1
PPP1R11	LMNB1
PPP1R12B	LMNB2
PPP1R15B	LMO4
PPP1R3D	LONP2
PPP4R1	LOXL2
PPRC1	LPAR3
PRAMENP	LPCAT1
PRDM1	LPGAT1
PROSER2	LPHN1
PRR14L	LRP4
PRR3	LRPAP1
PRR9	LRRC20
PRRG1	LRRC45
PSCA	LRRC58
PSEN1	LRRCC1
PSG1	LYPD1
PSG2	LYPD6
PSG5	LZTS1
PSG6	MAD1L1
PSG9	MAD2L2
PTK2B	MAFA
PTK6	MAGED1
PTPN12	MAGEE1
PTPN21	MAGI3
PTPRB	MAGT1
PTPRH	MALSU1
PTPRK	MAMDC2
PTPRM	MAN2A1
PTPRR	MANEA
PVRL2	MAP1A
PXDC1	MAP1B
R3HCC1L	MAP2K6
R3HDM4	MAP3K12
RAB11FIP1	MAP3K6
RAB3IP	MAP4
RAB43	MAPK1
RALGPS2	MAPK3
RAP1GAP2	MAPK9
RAP2B	MAPRE2
RAPGEF2	MAPRE3
RAPGEF3	42069
RARRES1	MARK1
RASA2	MATK
RASSF3	MBNL3
RB1CC1	MBOAT7
RBMS1	MCCC2
RDH13	MCM10
RELA	MCM2
RERE	MCM3
RFC1	MCM4
RGS20	MCM6
RGS7	MCTP1
RHBDL2	MDFIC
RHOF	ME1
RIOK3	MED16
RIPK1	MEGF8
RLF	MEGF9
RLIM	MEN1
RN7SKP54	METTL3
RNASE1	METTL9
RNASE7	MFAP2
RND3	MFN2
RNF111	MGAT5
RNF114	MIR1178
RNF144B	MIR1908
RNF19A	MLLT11
RNF38	MLLT4
RNF39	MME
RORA	MMGT1
RPSAP52	MMP1
RPTN	MMS19
RRAD	MN1
RREB1	MOCOS
RRN3P3	MORN4
RSF1	MOXD1
RTKN2	MPC2
RUNDC1	MPHOSPH9
RUNX1	MPP1
RXRB	MPP2
RXRG	MRGBP
RYR2	MRPL24
S100A7	MRPL41
S100A8	MRPS5
S100A9	MRPS7
S100P	MSH2
SAA1	MSH6
SAA2	MSI2
SAMD4A	MSN
SAV1	MSRB1
SBNO2	MSRB3
SCD5	MTCH2
SCGB1A1	MTPN
SEC14L1	MXD3
SECISBP2	MXRA5
SEMA3A	MXRA7
SEMA7A	MYB
SERPINB10	MYBL2
SERPINB2	MYH10
SERPINB3	MYLK
SH3BP4	MYO5A
SH3RF1	NAAA
SH3TC1	NAB2
SHROOM3	NAP1L2
SIDT1	NARF
SIK1	NASP
SIK3	NCAPG2
SIPA1L1	NCAPH
SIRPB2	NCKAP5
SIRT1	NDRG1
SIX4	NDRG3
SKIL	NDUFA4
SLC12A4	NDUFS1
SLC15A4	NDUFS3
SLC17A5	NDUFV1
SLC25A23	NEGR1
SLC25A25	NEK2
SLC25A37	NES
SLC25A45	NEURL1B
SLC26A9	NFASC
SLC30A1	NFATC3
SLC35A3	NFIA
SLC35E4	NFIC
SLC35F2	NGFR
SLC39A13	NHLRC4
SLC5A1	NIPSNAP1
SLC6A14	NLRP2
SLC7A7	NME3
SLC9A2	NME4
SLC9A7	NMNAT3
SLC9A8	NMRAL1
SLC9B2	NNT
SLK	NPL
SMAD3	NPLOC4
SMCR8	NPNT
SMG7	NQO1
SMIM13	NRG4
SNAI1	NRGN
SNAPC1	NRM
SNAPC4	NRSN2
SNX16	NSF
SNX25	NSMCE1
SNX33	NT5M
SOS2	NTPCR
SOX4	NUBPL
SPATA2	NUCB1
SPATS2L	NUCB2
SPINK6	NUCKS1
SPOCD1	NUDT11
SPOPL	NUDT16L1
SPRN	NUDT21
SPRR3	NUDT22
SPTB	NUDT8
SRCRB4D	NUF2
SREK1IP1	NUMBL
SRF	NUP133
SRGAP1	NUP205
SSFA2	NUP210
SSH2	NUP93
ST6GALNAC5	NXPE3
ST7L	NXPH4
STARD13	OAF
STAT5A	ODF2
STC2	OGDH
STEAP4	OLFM1
STIM1	ORAI2
STK17A	ORC1
STK38L	OSBPL5
STK4	OSBPL6
STOML1	OSBPL7
STRN3	OSBPL8
STX16	OXCT1
SUCO	PACSIN1
SUGP2	PACSIN3
SUN1	PAK1
SUPT6H	PAK4
SUSD2	PAK6
SYNPO2L	PALLD
SZT2	PANX2
TADA2B	PAQR4
TAF4B	PARP1
TAGLN	PARPBP
TAP2	PARVB
TARSL2	PBK
TAS1R3	PBX3
TBC1D22B	PCBD1
TBCC	PCCA
TBX3	PCDH18
TCN1	PCDHGA11
TCP11L2	PCDHGA12
TCTEX1D4	PCOLCE2
TEAD1	PCTP
TEKT1	PCYOX1L
TFAP2A	PCYT1A
TFE3	PCYT1B
TGFB2	PCYT2
TGFBR2	PDE4A
TGIF1	PDE7A
TGM2	PDGFD
THAP1	PDIA4
THBS1	PDK3
TICAM1	PDPN
TIMP3	PDSS2
TLCD1	PECR
TLR1	PELI3
TLR4	PEPD
TLR6	PEX13
TMC4	PEX19
TMCC1	PFKFB2
TMCC3	PFKL
TMEM104	PGM1
TMEM217	PHF13
TMEM41A	PHKA1
TMEM52B	PHKB
TMEM63A	PHTF1
TMEM87B	PHTF2
TMOD3	PI4KA
TNF	PIAS2
TNFRSF11B	PIAS3
TNFRSF21	PIDD
TNFSF18	PIGS
TNS4	PIK3C2B
TOB2	PIK3C2G
TOR4A	PIN1
TP53INP2	PITPNM1
TP53RK	PITRM1
TRAF2	PKIA
TRAF3IP3	PKIG
TRAF4	PKMYT1
TRAPPC6B	PKN3
TREML2	PLA2G4A
TRIB1	PLCB3
TRIM31	PLCE1
TRIM35	PLEKHB2
TRIM39	PLEKHH3
TRIM66	PLEKHJ1
TRIM8	PLK1
TRIO	PLOD1
TRIOBP	PLOD2
TRMT44	PLSCR4
TRMT5	PLTP
TRNT1	PLXND1
TRPV3	PNKP
TSC22D2	POLA2
TSPAN1	POLD1
TSPAN11	POLE
TSPAN2	POLH
TTC17	POLR2C
TTC9	POMGNT1
TUFT1	PON2
TXK	POP5
TXNIP	POPDC3
UACA	POR
UBAP1	PPA2
UBE2H	PPFIBP2
UBE2W	PPIA
UBN2	PPIL2
UBR2	PPIP5K2
UGCG	PPM1H
UPF2	PPP2R1A
UPK1B	PPP2R3A
USP20	PPP3R1
USP24	PPP4R4
USP36	PPP6R1
USP43	PRADC1
USP53	PRC1
USP54	PRCP
UTP14C	PRKACA
VGLL3	PRKACB
VILL	PRKAR1B
VIMP	PRMT7
VTCN1	PRPF31
VWA5B2	PRPSAP1
WASL	PRRC1
WDR45	PRTFDC1
WDR48	PSAT1
WDR81	PSMB2
WDR89	PSMC2
WEE1	PSMC5
WFDC2	PSMD1
WFDC3	PSMD11
WHAMM	PSMD12
WNK4	PSMG3
WNT7A	PSPH
WWC1	PSTPIP1
WWC2	PTGFRN
YEATS2	PTGS1
YRDC	PTPLAD2
ZBED1	PTPN18
ZBED2	PTPN23
ZBED6CL	PTPRZ1
ZBTB1	PXDN
ZBTB34	PYCARD
ZBTB39	PYCR2
ZBTB43	QARS
ZBTB6	R3HCC1
ZC3H4	R3HDM1
ZC3H7B	RAB1A
ZFHX2	RAB26
ZFP36L1	RAB31
ZFP57	RAB36
ZFX	RAB38
ZFYVE27	RAB3D
ZHX2	RAB7L1
ZKSCAN8	RABEP2
ZMIZ2	RAC3
ZMYM5	RACGAP1
ZMYND8	RAD51
ZNF12	RAD54L
ZNF121	RALBP1
ZNF133	RALGPS1
ZNF14	RANBP1
ZNF146	RAPGEF5
ZNF165	RAPGEFL1
ZNF185	RARG
ZNF217	RAVER1
ZNF292	RBBP7
ZNF317	RBBP8NL
ZNF318	RBM38
ZNF331	RCAN3
ZNF335	RDX
ZNF33A	RECQL4
ZNF33B	REEP1
ZNF343	REEP4
ZNF365	RFC2
ZNF394	RFC4
ZNF408	RFTN1
ZNF43	RGS10
ZNF44	RGS11
ZNF460	RGS14
ZNF485	RGS3
ZNF514	RHBDD2
ZNF517	RIMS3
ZNF554	RIN1
ZNF592	RITA1
ZNF623	RNF128
ZNF644	RNF130
ZNF649	RNF24
ZNF670	RNPEP
ZNF696	ROCK2
ZNF697	ROGDI
ZNF7	ROM1
ZNF704	RPA1
ZNF710	RPGRIP1L
ZNF747	RPRD1A
ZNF790	RPS23
ZNRF3	RPS6KB2
ZSCAN12	RRM1
ZSCAN29	RRM2
ZSCAN9	RTN4IP1
ZXDB	S1PR5
	SAC3D1
	SAE1
	SAFB2
	SAP130
	SAR1B
	SASH1
	SCARA3
	SCFD2
	SCMH1
	SCN9A
	SCP2
	SCRN2
	SDC1
	SDF2L1
	SDHA
	SDPR
	SEC24C
	SEC24D
	SEL1L
	SEMA3F
	SEMA4A
	42255
	42256
	SEPN1
	SEPW1
	SERGEF
	SESN1
	SESN3
	SFRP1
	SFXN1
	SFXN5
	SGCB
	SGCE
	SGSH
	SH3GLB2
	SHC1
	SHCBP1
	SHMT1
	SHMT2
	SHROOM2
	SIAE
	SIRPA
	SIVA1
	SKA1
	SKA2
	SKIDA1
	SLC10A7
	SLC12A8
	SLC16A7
	SLC1A3
	SLC1A4
	SLC22A3
	SLC25A1
	SLC25A12
	SLC25A13
	SLC25A22
	SLC27A1
	SLC27A3
	SLC27A4
	SLC2A4RG
	SLC30A5
	SLC33A1
	SLC35C1
	SLC35D1
	SLC35F3
	SLC35G1
	SLC38A10
	SLC38A4
	SLC38A6
	SLC39A10
	SLC39A11
	SLC47A2
	SLC6A6
	SLC7A11
	SLC9A3R1
	SLFN11
	SLFN13
	SMAP2
	SMARCC2
	SMARCD2
	SMARCD3
	SMC1A
	SMC4
	SMO
	SMYD3
	SMYD5
	SNAP29
	SND1
	SNRNP25
	SNRPA
	SNTB2
	SNX10
	SNX29
	SORCS2
	SORL1
	SPA17
	SPATA33
	SPATS2
	SPICE1
	SPINK5
	SPON2
	SPR
	SPTLC3
	SRD5A1
	SRD5A3
	SREBF1
	SRP68
	SRPX
	SRRT
	SSH3
	SSX2IP
	ST6GALNAC2
	ST6GALNAC4
	STON2
	STRA13
	STRBP
	STT3B
	STX10
	STXBP4
	SUCLG1
	SUFU
	SUOX
	SWI5
	SYK
	SYNGR3
	SYNM
	SYT12
	SYT7
	TANC2
	TANGO2
	TBC1D13
	TBC1D16
	TBC1D5
	TBCD
	TCEA3
	TCF19
	TCF4
	TCHH
	TCOF1
	TCTN2
	TDRP
	TEAD2
	TELO2
	TENM4
	TFDP1
	TFDP2
	TFRC
	TGFB1
	TGFBI
	THAP7
	THBD
	TIMELESS
	TIMP4
	TIPRL
	TK1
	TKT
	TLL2
	TMCC2
	TMED10
	TMEM106C
	TMEM107
	TMEM109
	TMEM117
	TMEM131
	TMEM14A
	TMEM164
	TMEM169
	TMEM175
	TMEM237
	TMEM38A
	TMEM56
	TMEM59L
	TMEM79
	TMEM9
	TMEM98
	TMPO
	TMPRSS11E
	TMTC3
	TMX4
	TNKS1BP1
	TNNT1
	TNS1
	TOP1MT
	TOP2B
	TOR2A
	TP53BP1
	TP53I11
	TPRG1
	TRAPPC12
	TRIB3
	TRIM3
	TRIM59
	TRIM6
	TRIP13
	TRMT2A
	TRUB2
	TSC22D3
	TSEN34
	TSEN54
	TSPAN13
	TSPAN17
	TSPAN9
	TTC1
	TTC13
	TTC28
	TTL
	TTYH3
	TUBB3
	TUBG2
	TUBGCP5
	TULP3
	TUSC3
	TWIST1
	TWSG1
	TYMS
	UBAC1
	UBE2I
	UBE2L3
	UBE2O
	UBFD1
	UBR7
	UCK1
	UCK2
	UFD1L
	UGGT1
	UGT8
	UNC119
	UNC13B
	UNC45A
	UNG
	UPK2
	UPK3B
	UQCRB
	UQCRC2
	USB1
	USP35
	USP5
	VAV3
	VCP
	VEGFB
	VEPH1
	VPS45
	WDFY2
	WDHD1
	WDR34
	WDR41
	WDR62
	WDR76
	WDR91
	WFS1
	WNT10A
	WRB
	XK
	XYLT2
	YARS
	YWHAG
	ZBED3
	ZDHHC23
	ZHX1
	ZHX3
	ZMYM3
	ZNF219
	ZNF608
	ZNF618
	ZWINT
